# Supplementary material for: The role of climate and islands in species diversification and reproductive-mode evolution of Old World tree frogs
Source: Commun Biol. 2022 Apr 11;5:347. doi: 10.1038/s42003-022-03292-1 (PMC9001633; doi:10.1038/s42003-022-03292-1)
Supplement: Supplementary file 3 — Supplementary Data 1 [file 42003_2022_3292_MOESM3_ESM.csv]

Species	bio_1	bio_2	bio_3	bio_4	bio_5	bio_6	bio_7	bio_8	bio_9	bio_10	bio_11	bio_12	bio_13	bio_14	bio_15	bio_16	bio_17	bio_18	bio_19
Beddomixalus_bijui	198.3333333	81	62	1168	262.3333333	132.3333333	130	200.3333333	192.3333333	213.3333333	182.6666667	2366	552.6666667	19	79	1292.333333	91.66666667	491	250
Buergeria_buergeri	111.5	84.82142857	26.42857143	8047.071429	271.6785714	-42.46428571	314.1428571	197.6785714	20.39285714	215.25	9.571428571	1959.107143	278.9285714	68.75	42.57142857	741.7142857	232.7142857	711.7142857	256.4642857
Buergeria_japonica	216.5252226	69.5727003	39.79821958	3753.451039	300.2937685	126.1127596	174.1810089	257.4272997	178.7833828	260.148368	166.0029674	2412.299703	430.3768546	59.09495549	63.32937685	1142.151335	204.0830861	1037.712166	234.5341246
Buergeria_otai	234	78	48	3064	306	145	161	267	202	267	190	2835	677	20	100	1760	69	1760	76
Buergeria_oxycephalus	236.1111111	79.11111111	45.22222222	3293.666667	311.8888889	139.1111111	172.7777778	258.6666667	188.2222222	271.8888889	188.2222222	1613.444444	304.2222222	16.88888889	75.88888889	808.2222222	62.77777778	565.2222222	62.77777778
Buergeria_robusta	213	57	31	4484	306	123	183	227	173	268	156	2968	361	168	20	949	599	738	711
Chiromantis baladika	257	88	88	270	308	209	99	254	256	260	254	2655	300	107	32	868	364	816	859
Chiromantis nauli	258	102	91	345	315	204	111	254	259	263	254	3500	386	177	23	1138	638	911	927
Chiromantis trilaksonoi	263	93	81	362	321	207	114	258	262	266	258	3690	408	193	23	1115	618	909	1115
Chiromantis_cherrapunjiae	179	66	42	3200	236	80	156	209	129	211	129	9939	2655	12	110	6771	61	5246	61
Chiromantis_doriae	240.0967742	104.6774194	49.11290323	3099.193548	332.516129	118.0645161	214.4516129	261.2903226	202.5967742	270.7096774	193.2258065	1727.16129	349.6935484	6.806451613	87.75806452	977.9677419	33.75806452	668.3064516	45.85483871
Chiromantis_dudhwaensis	246.5	118.5	40.5	5457.5	384	96	288	289.5	174.5	302.5	167	1624	462.5	2.5	119	1159	50.5	535	71
Chiromantis_kelleri	252	158	85	788	348	163	185	259	241	262	241	413	127	1	107	207	6	186	6
Chiromantis_marginis	265	91	74	616	329	207	122	261	263	274	257	2017	285	34	47	810	169	470	445
Chiromantis_nongkhorensis	224.2916667	99.70833333	49.16666667	2762.25	313.25	110.6666667	202.5833333	242.625	194.0833333	252.6666667	182.9166667	1799.75	357.75	5.833333333	85.75	985.9583333	31.08333333	656.0833333	44.20833333
Chiromantis_petersii	238.2272727	122.3409091	72.72727273	1234.318182	323.1590909	155.75	167.4090909	245.3409091	225.3636364	251.8409091	220.4090909	677.4772727	152.0681818	5.704545455	91.02272727	346.7727273	26.5	216.2045455	46.93181818
Chiromantis_punctatus	262	100	50	1912	353	155	198	265	245	283	233	3103	781	1	113	2155	7	300	12
Chiromantis_rufescens	247.6666667	88.91025641	74.37179487	896.7051282	310.4102564	191.2692308	119.1410256	244.0897436	245.7564103	257.2179487	234.6410256	2128.679487	357.8333333	26.51282051	59.96153846	911	121.5897436	461.8333333	584.0512821
Chiromantis_samkosensis	244	88	64	901	308	172	136	242	233	256	232	2366	389	14	72	1140	64	476	132
Chiromantis_senapatiensis	191	103	48	3788	269	57	212	228	142	228	133	1812	391	7	81	1008	59	1008	62
Chiromantis_shyamrupus	167	98	43	4391	254	29	225	214	116	215	104	2769	613	15	93	1691	64	1519	85
Chiromantis_simus	245	98	46	4053	323	110	213	279	184	288	184	1571	321	5	83	860	30	617	30
Chiromantis_xerampelina	222	126.5496689	58.8013245	2854.397351	317.2582781	100.9205298	216.3377483	248.4701987	184.089404	252.7781457	180.8807947	748.7781457	152.2284768	8.662251656	82.50662252	405.5430464	32.49006623	296.3543046	42.39735099
Feihyla_fuhua	205	90	47	3747	288	98	190	245	151	245	151	1507	330	11	86	874	60	874	60
Feihyla_hansenae	232.5	110	50.5	2738	325.5	108	217.5	244.5	201	258.5	190	1342.5	254	3.5	78	627	25	406.5	33
Feihyla_inexpectatus	197	74	89	231	239	156	83	197	197	199	194	2232	266	149	15	652	474	539	549
Feihyla_kajau	227	70	92	180	265	189	76	227	225	228	224	2730	278	180	15	793	577	704	633
Feihyla_palpebralis	202	101.1428571	63	1418.142857	276.1428571	116.5714286	159.5714286	209.1428571	182.4285714	217.2857143	181.1428571	1769.714286	306	10.57142857	67.42857143	814	66.42857143	489.2857143	67
Feihyla_vittata	226.5384615	99.61538462	45.61538462	3737.269231	315.0769231	97.07692308	218	259.8846154	180.0384615	265	171.3846154	2612.923077	594.7692308	11.03846154	96.5	1636.384615	50.15384615	1305.230769	61.5
Ghatixalus_asterops	152	76	59	1235	216	88	128	147	143	168	136	1670	258	30	49	640	112	437	342
Ghatixalus_magnus	199	80	62	1160	262	134	128	201	194	214	184	2413	566	19	80	1325	93	356	251
Ghatixalus_variabilis	154	94	58	1425	229	68	161	152	144	172	135	1629.5	321	34	61	732	118.5	311	161
Gracixalus_ananjevae	228	83.33333333	45	3340.666667	307.6666667	125.3333333	182.3333333	258.3333333	182.6666667	264.3333333	179.6666667	1817	386.6666667	23	78.33333333	976	105.6666667	687	106
Gracixalus_carinensis	225.5	99.5	46	3180	323	111.5	211.5	250	184.5	260.5	179.5	1523.5	325	6.5	87	828	36	698.5	41.5
Gracixalus_gracilipes	150.25	77.875	39.125	4354.25	235.5	37.5	198	197.5	99.125	199	89.125	1868.625	390	13.5	83.375	1032.875	61.25	1025.25	91.25
Gracixalus_guangdongensis	150	73	35	4609	237	34	203	202	100	202	86	1986	351	29	72	967	98	967	125
Gracixalus_jinggangensis	124	72	25	7073	258	-19	277	162	47	211	29	1870	291	53	49	798	192	614	234
Gracixalus_jinxiuensis	192.75	85.5	35	5901	309.25	59.75	249.5	242.75	127.25	261	111.5	1591.5	302	34.25	67.75	803	120.75	707.5	144
Gracixalus_lumarius	199	102	58	1787	277	104	173	209	173	218	173	2783	638	14	89	1614	61	701	61
Gracixalus_medogensis	151	117	44	5170	265	2	263	211	88	211	79	1647	353	6	92	986	30	986	42
Gracixalus_nonggangensis	222	85	37	5216	323	98	225	279	163	279	148	1394	246	24	73	723	88	723	91
Gracixalus_quangi	206	98	50	3021.666667	285.6666667	93.33333333	192.3333333	232.3333333	167	237.3333333	161.3333333	1767	374.6666667	5	91	1036.333333	37	732	37.66666667
Gracixalus_quyeti	178	92	51	2646	252	72	180	200	139	206	139	2273	539	13	93	1383	57	1007	57
Gracixalus_sapaensis	139	69	38	3932	216	37	179	183	93	183	83	2240	462	3	85	1226	39	1226	89
Gracixalus_seesom	222.6666667	109	55.33333333	1516	316.3333333	120	196.3333333	222	204.3333333	242.3333333	203	1948	371.3333333	5.333333333	85.66666667	1030.666667	30.33333333	358	72
Gracixalus_supercornutus	188	104	60	1546	268	95	173	195	165	205	165	2367	487	7	83	1302	48	636	48
Gracixalus_tianlinensis	134	82	35	5344	235	5	230	195	58	195	58	1456	271	18	80	795	72	795	72
Gracixalus_trieng	162	102	60	1565	238	68	170	171	140	179	140	3041	734	12	92	1799	57	774	57
Gracixalus_yunnanensis	161	122	51	3598	252	17	235	198	120	198	109	1475	312	11	86	825	41	825	47
Kurixalus_absconditus	268	88	89	319	319	221	98	263	269	271	263	3059	378	149	29	1030	484	681	1030
Kurixalus_appendiculatus	252.2857143	87.42857143	81.71428571	877.2857143	307.8571429	194.1428571	113.7142857	256	245.7142857	262	240	3041.142857	390.8571429	156	34.85714286	1082.285714	502.1428571	764.8571429	758.8571429
Kurixalus_baliogaster	194.6666667	101	60.66666667	1570.333333	269.6666667	104.3333333	165.3333333	203.6666667	172	211.6666667	172	2404	533.3333333	11.33333333	81	1322.666667	58.66666667	630.6666667	58.66666667
Kurixalus_banaensis	219.3333333	97.16666667	56.83333333	1874.333333	297.3333333	127.3333333	170	230	194	240.1666667	192.1666667	2213.5	460.3333333	11	81.5	1214.166667	56.83333333	645.5	68.66666667
Kurixalus_berylliniris	192.125	74.625	48.5	2845.5	261.625	108.875	152.75	223.25	155.625	223.25	152.625	3147.25	647	55.5	75.375	1713.5	196	1642.625	197.25
Kurixalus_bisacculus	221.0416667	96	52.79166667	2546.291667	296.625	116.25	180.375	242.0833333	185.0416667	247.2916667	183.5833333	2198.833333	486.5833333	13.58333333	89.375	1276.625	59.79166667	895.75	74.54166667
Kurixalus_chaseni	241	77	90	206	285	200	85	239	240	244	238	2323	234	160	11	661	521	560	633
Kurixalus_eiffingeri	195.2211538	66.14423077	37.18269231	3966.725962	280.3894231	103.5625	176.8269231	233.4182692	155.7932692	241.6923077	142.2403846	2773.677885	435.9471154	97.24038462	50.84134615	1169.668269	324.1971154	1039.875	365.5769231
Kurixalus_gracilloides	239	88	47	3362	317	131	186	269	190	274	190	1681	341	8	85	938	57	730	57
Kurixalus_hainanus	213	75	46	2893	281	121	160	228	170	244	170	1899	353	18	75	941	69	675	69
Kurixalus_idiooticus	210.7279412	67.55882353	36.24264706	4220.286765	300.1323529	115.5073529	184.625	253.4264706	177.4191176	260.1985294	154.5955882	2571.705882	427.9779412	78.86029412	58.5	1148.595588	267.2352941	1038.198529	323.9485294
Kurixalus_lenquanensis	173	94	46	4010	261	58	203	216	116	216	116	1223	266	12	84	692	52	692	52
Kurixalus_motokawai	195	102	59	1690	273	102	171	205	171	214	171	2389	482	12	81	1300	63	612	63
Kurixalus_naso	211	98	43	4432	301	74	227	260	157	260	147	3479	764	16	90	2069	80	2069	125
Kurixalus_odontotarsus	207.7272727	109.1818182	52.27272727	3303.454545	295	88.27272727	206.7272727	239.9090909	161.4545455	241.4545455	159.0909091	1555	337.1818182	12.45454545	85.45454545	885.5454545	56.09090909	811.7272727	58.45454545
Kurixalus_verrucosus	218.1489362	93.80851064	45.55319149	3600.978723	304.7234043	97.82978723	206.893617	251.4042553	175.2978723	257.6595745	166.9361702	2814.638298	621.5744681	11.63829787	95.10638298	1713.361702	53.38297872	1248.06383	75.25531915
Kurixalus_viridescens	193	97	67	1138	260	117	143	197	176	205	176	1501	245	13	61	638	78	425	78
Kurixalus_wangi	222	73	50	2656	286	142	144	249	195	251	184	3127	752	53	94	1877	169	1852	170
Kurixalus_yangi	230	114	46	4038	326	83	243	266	168	267	168	1747	396	12	97	1102	43	905	43
Leptomantis_angulirostris	187	75	89	288	229	145	84	185	188	189	182	2121	231	111	22	631	369	575	557
Leptomantis_belalongensis	262	67	91	233	300	227	73	261	262	265	258	3653	359	244	14	1064	774	885	845
Leptomantis_bimaculatus	237	94	85	387	296	186	110	238	238	242	233	2733	311	115	31	857	362	693	530
Leptomantis_cyanopunctatus	260	101	57	1124	346	171	175	256	248	276	248	3025	653	2	100	1818	19	398	62
Leptomantis_fasciatus	234.7777778	76.88888889	90.55555556	221.4444444	278	193.4444444	84.55555556	233.2222222	234.4444444	237	231.7777778	3384.888889	381.5555556	196.5555556	20.11111111	1056.222222	641.5555556	826.4444444	851.1111111
Leptomantis_gadingensis	199	72	86	268	242	159	83	199	200	202	195	3007	330	207	12	837	655	739	747
Leptomantis_gauni	255.1818182	76	89.18181818	286.8181818	299.8181818	215	84.81818182	252.4545455	253.4545455	258.1818182	250.7272727	2263.181818	224.3636364	152.6363636	10.90909091	636.3636364	497.4545455	543.2727273	585.9090909
Leptomantis_harrissoni	139	114	49	4234	223	-7	230	186	79	186	79	1292	252	16	79	701	61	701	61
Leptomantis_malkmusi	245	76	88	320	291	205	86	242	245	250	241	2346	243	139	18	705	443	576	547
Leptomantis_penanorum	213	72	90	221	253	173	80	214	210	214	210	2991	302	209	12	846	648	814	694
Leptomantis_pseudacutirostris	214	104	88	266	272	155	117	213	212	218	211	2233	261	94	28	693	336	640	387
Leptomantis_robinsonii	243	86	78	652	301	192	109	236	239	251	234	2004	383	50	55	935	233	392	739
Leptomantis_rufipes	250	76	86	364	296	208	88	246	249	254	245	2270	267	123	24	755	409	522	687
Liuixalus_calcarius	232	63	34	4451	316	135	181	278	188	282	172	1767	392	13	95	1113	62	981	63
Liuixalus_feii	192	82	33	5644	304	61	243	247	132	257	115	1583	274	35	64	723	110	672	143
Liuixalus_romeri	217	55.8	29.8	4766.2	300	116.4	183.6	270.4	170.4	270.4	152.2	2209.6	399.4	25.4	76.8	1128.4	87.2	1128.4	102.4
Liuixalus_shiwandashan	183	73	36	4714	272	71	201	235	132	235	117	1817	385	24	83	1012	90	1012	104
Luixalus_hainanus	203	75	47	2870	272	113	159	228	161	234	161	1946	357	18	76	967	69	703	69
Luixalus_ocellatus	203	75	47	2870	272	113	159	228	161	234	161	1946	357	18	76	967	69	703	69
Mercurana_myristicapalustris	212	82	63	1144	277	148	129	213	208	228	198	2192	495	20	77	1160	90	327	257
Nasutixalus jerdonii	183	77	47	2524	250	89	161	203	143	203	143	2876	589	11	88	1647	55	1009	55
Nasutixalus medogensis	157	115	44	5148	270	9	261	217	95	217	86	1781	381	7	92	1066	33	1066	46
Nasutixalus yingjiangensis	168	114	48	3999	253	20	233	207	108	207	108	1757	359	12	86	1009	57	1009	57
Nyctixalus_margaritifer	240	100.5	82	311.5	301	179	122	237.5	238	242.5	235.5	2996	348.5	136.5	32	988.5	426.5	814	680
Nyctixalus_pictus	256.3589744	87.82051282	85.1025641	397.8205128	309.5641026	205.8205128	103.7435897	253.9230769	256.3589744	261.2307692	251.3589744	3068.461538	392.7948718	150.8205128	33.20512821	1096.410256	492	682.8205128	833.7948718
Nyctixalus_spinosus	233.3333333	91	84.83333333	370.1666667	288	181.3333333	106.6666667	232.8333333	232.6666667	237.6666667	228.6666667	2558.166667	300.1666667	108.1666667	29.33333333	832	387.1666667	600.8333333	663.6666667
Philautus_abditus	231	99.5	56.5	1855	312.5	138.5	174	240	211	252	204.5	2642	572	12.5	88.5	1531.5	63.5	644.5	83.5
Philautus_acutirostris	211	94	85	356	269	159	110	212	212	215	207	2773	334	112	33	939	372	551	885
Philautus_acutus	204	72	90	236	245	165	80	205	201	206	200	2851	287	198	12	805	622	777	662
Philautus_amabilis	171	96	84	413	229	116	113	169	168	176	166	1883	227	73	34	664	243	498	332
Philautus_amoenus	91	76	73	843	148	45	103	83	98	102	81	2093	258	110	21	646	372	412	577
Philautus_aurantium	204	75	88.5	269	246.5	162	84.5	202.5	204.5	206.5	200	2153	233.5	113	22	646	368	563	554
Philautus_aurifasciatus	191.875	101.7083333	83.29166667	345.5	250.9583333	129.5	121.4583333	191.3333333	188.2916667	194.7916667	186.875	3212.083333	418.2083333	111.0416667	40.54166667	1165.333333	389.5416667	911.3333333	607.375
Philautus_bunitus	204.6	83.6	83.2	450.2	255.8	154.6	101.2	202.4	204.6	209.2	197.8	2025.2	264.4	97.6	31.4	689.6	332	499.6	479
Philautus_cardamonus	189	93	65	904	257	114	143	187	181	202	178	2018	314	15	63	903	73	498	131
Philautus_catbaensis	233	63	35	4431	317	137	180	279	189	283	173	1782	398	13	96	1132	62	992	63
Philautus_cinerascens	266	102	54	1472	356	168	188	264	248	286	248	2838	706	2	109	1865	14	297	14
Philautus_cornutus	177	101	90	307	234	122	112	180	175	181	174	2113	277	82	38	740	254	675	311
Philautus_davidlabangi	256	85	88	442	308	212	96	249	258	260	249	4140	711	183	48	1820	589	694	1820
Philautus_disgregus	260.5	77	88.5	319	306	219.5	86.5	258	263.5	264	256	3113.5	352.5	194.5	17	969	661.5	682.5	892.5
Philautus_erythrophthalmus	188	72	86	304	231	148	83	187	188	191	183	2464	284	162	15	710	513	598	610
Philautus_everetti	199.6666667	77.66666667	77.66666667	532	249	149.3333333	99.66666667	192	200.6666667	204.6666667	192	1914	244	30	49.66666667	722	137.3333333	347.3333333	722
Philautus_garo	243	90	44	3306	326	122	204	269	192	270	192	3090	678	0	97	1864	20	1226	20
Philautus_gunungensis	205	75	88	262	248	163	85	203	205	207	201	2168	237	112	23	665	361	478	571
Philautus_hosii	252	78.625	89.625	279	297.625	210.375	87.25	249.5	250.625	254.75	247.875	2837.375	295.125	177.375	13.625	823.75	591	688.25	760
Philautus_ingeri	206	74	88	227	248	164	84	204	207	208	203	2179	237	114	23	666	367	484	574
Philautus_jacobsoni	164	89	78	418	217	103	114	164	158	168	158	2968	452	55	61	1319	197	859	222
Philautus_juliandringi	221	71	92	179	260	183	77	222	219	222	219	2953	305	201	14	857	628	762	679
Philautus_kakipanjang	232	85	88	256	282	186	96	228	232	234	228	3550	558	161	41	1453	511	645	1343
Philautus_kempiae	243	90	44	3306	326	122	204	269	192	270	192	3090	678	0	97	1864	20	1226	20
Philautus_kempii	48	125	45	5421	170	-107	277	114	-15	114	-24	665	141	3	89	385	15	385	15
Philautus_kerangae	205	72	88	247	247	166	81	207	202	207	202	2813	283	194	13	794	616	764	657
Philautus_larutensis	139	113	86	362	203	73	130	142	133	142	133	2344	301	95	31	753	325	753	325
Philautus_leitensis	240	76	80	582	287	192	95	238	241	246	231	2402	305	103	29	804	357	583	637
Philautus_longicrus	238	78	75	545	290	187	103	231	237	244	231	1867	243	22	55	722	102	261	722
Philautus_macroscelis	73	76	71	934	132	26	106	64	81	85	62	2110	265	112	22	661	377	408	588
Philautus_maosonensis	210	83	37	4961	310	91	219	266	152	266	140	1554	302	17	84	884	72	884	79
Philautus_microdiscus	174	104	43	4618	271	34	237	226	118	226	109	2500	531	11	89	1469	55	1469	79
Philautus_mjobergi	221	75	88	250	264	179	85	220	221	224	218	2185	236	115	22	661	367	551	551
Philautus_namdaphaensis	144	101	44	4460	234	6	228	193	93	194	81	2288	497	13	91	1379	56	1237	74
Philautus_nephophilus	190	75	89	287	232	148	84	188	191	192	186	2127	231	112	22	634	369	488	558
Philautus_nianeae	234	109	55	2510	313	118	195	256	196	257	196	2474	607	6	101	1517	37	1247	37
Philautus_pallidipes	146	113	84	266	210	77	133	145	143	149	143	3388	445	98	43	1266	363	1013	378
Philautus_petersi	221	75	88	250	264	179	85	220	221	224	218	2185	236	115	22	661	367	551	551
Philautus_poecilius	254	81	79	765	306	204	102	242	259	261	242	3476	538	179	42	1427	544	584	1427
Philautus_polymorphus	151	104	92	263	207	95	112	150	148	154	148	2861	338	98	35	958	359	868	359
Philautus_refugii	218	73	89	214.5	260	178	82	217.5	217.5	220	215.5	2573	278.5	163.5	15.5	724.5	519.5	679.5	581.5
Philautus_saueri	63	76	69	1012	124	15	109	53	71	76	50	2122	269	114	22	670	380	407	591
Philautus_schmackeri	217	75	73	656	272	170	102	213	213	226	210	2733	461	31	68	1298	123	316	244
Philautus_surdus	273	85	66	991	341	213	128	275	265	287	261	2166	489	9	93	1266	40	549	62
Philautus_surrufus	170	93	83	433	228	117	111	169	172	175	163	2931	355	119	35	1037	403	615	972
Philautus_tectus	261	77	89	320	306	220	86	257	258	264	256	2315	254	146	14	694	512	512	620
Philautus_thamyridion	195	102	90	277	251	138	113	194	193	198	192	3205	364	128	31	1058	449	945	1031
Philautus_tytthus	197	99	45	4298	278	58	220	241	146	242	134	3007	658	17	88	1765	84	1481	121
Philautus_umbra	198	72	87	271	240	158	82	199	195	201	194	2820	283	198	12	785	622	758	659
Philautus_ventrimaculatus	130	105	92	286	187	74	113	129	128	134	127	2800	337	93	37	957	336	864	365
Philautus_vermiculatus	226	87	84	416	279	176	103	222	225	231	221	3542	464	151	29	1199	565	951	815
Philautus_vittiger	152	109	84	243	214	85	129	152	150	155	149	3078	408	87	46	1160	300	672	311
Philautus_worcesteri	265	84	82	732	318	216	102	254	271	272	254	3600	558	206	37	1412	630	664	1412
Polypedates bengalensis	263	102	43	3925	360	123	237	291	203	302	203	1544	318	5	95	901	37	423	37
Polypedates himalayaensis	146	107	45	4689	241	6	235	199	88	199	80	2137	510	5	98	1332	31	1332	34
Polypedates occidentalis	265	81	63	1200	338	210	128	253	272	284	253	2979	738	9	91	1776	66	428	1776
Polypedates_assamensis	219	95	42	4311	304	83	221	266	166	266	156	3064	578	18	83	1636	78	1636	105
Polypedates_braueri	216.8532609	71.66847826	40.36956522	3780.63587	300.8369565	124.1847826	176.6521739	257.1467391	179.6195652	260.5923913	165.7934783	2260.896739	422.5054348	47.19565217	69.09782609	1127.978261	166.1956522	1026.125	201.2119565
Polypedates_colletti	262.9090909	87.63636364	88.40909091	333.3181818	313.5454545	214.8181818	98.72727273	260.8181818	262.9090909	266.6363636	258.1818182	3054.954545	364.5909091	166.4545455	25.59090909	1008.5	557.1818182	704.6818182	864.6363636
Polypedates_cruciger	264.25	73.5	70.75	768.75	316	212.75	103.25	258.75	266.25	273.25	253.5	2246.5	356.25	81	45.5	877.25	318.75	526.5	608.25
Polypedates_discantus	270	88	74	701	334	216	118	263	266	279	260	1900	329	25	54	812	147	377	614
Polypedates_hecticus	257	78	78	824	307	207	100	248	258	265	245	3224	464	136	37	1246	522	673	795
Polypedates_impresus	191	118	50	3619	286	54	232	227	152	227	138	1509	327	14	86	870	57	870	61
Polypedates_insularis	248	51	66	464	294	217	77	244	252	253	242	2335	274	75	36	809	281	454	668
Polypedates_iskandari	245	79	79	423	297	198	99	245	246	249	240	1401	147	87	16	411	271	338	341
Polypedates_leucomystax	249.6644068	92.72881356	66.11525424	1520.9	319.0677966	169.2169492	149.8508475	256.7559322	232.379661	265.4	227.2745763	2417.155932	419.5762712	54.66779661	65.65084746	1153.145763	192.0915254	667.9118644	335.9372881
Polypedates_macrotis	255.2702703	78.54054054	83.72972973	441.1621622	304.7027027	210.1081081	94.59459459	252.8378378	254.9459459	260.2702703	249.4324324	2944.459459	416.3243243	129.6486486	38.51351351	1126.27027	426.5135135	591.2162162	859.2162162
Polypedates_maculatus	240.0857143	92.77142857	54.62857143	2484.085714	325.8571429	146.9714286	178.8857143	245.6285714	217.0285714	269.0285714	205.3142857	1942.6	505.3714286	12.94285714	96.54285714	1206.314286	58.31428571	443.0285714	380.8285714
Polypedates_megacephalus	216.1861199	65.06940063	33.19242902	4717.148265	310.0283912	113.9305994	196.0977918	259.0157729	177.2933754	271.5867508	153.1198738	2040.974763	338.0599369	53.30599369	60.8170347	924.7760252	177.1072555	868.3280757	231.9274448
Polypedates_mutus	221.4827586	103.9310345	45.82758621	3686.931034	315.1034483	89.44827586	225.6551724	252.1724138	179.137931	259.7931034	166.5862069	2208.551724	467.6206897	9.689655172	87.68965517	1279.241379	49.93103448	1016.344828	65.82758621
Polypedates_otilophus	256.4814815	79.96296296	88	355.2592593	304.6296296	214.1851852	90.44444444	252.5185185	256.4444444	260.6666667	251.2222222	3153.333333	439.2592593	165.037037	28.25925926	1162.925926	553.0740741	627.5555556	1111.444444
Polypedates_pseudocruciger	274.6666667	72	63.33333333	1109.666667	330.3333333	217.6666667	112.6666667	265.3333333	271	289.6666667	261	2138	610.6666667	11.33333333	86.33333333	1407.333333	50	226.3333333	1086.666667
Polypedates_pseudotilophus	229	98	90	286	283	175	108	226	227	233	226	2392	288	89	33	817	311	630	817
Polypedates_ranwellai	269	84	73	546	329	215	114	275	265	277	262	3850	490	126	35	1265	505	1087	741
Polypedates_subansiriensis	168	107	45	4522	262	26	236	220	113	220	104	2020	394	9	87	1136	47	1136	52
Polypedates_taeniatus	232	116	44	4878	343	83	260	271	168	279	158	1907	519	6	115	1305	31	929	36
Polypedates_teraiensis	241	111	46	4412	337	99	238	281	183	281	173	2188	624	6	112	1468	23	1468	24
Polypedates_zed	232	116	44	4928	341	81	260	271	168	280	157	1944	546	7	115	1333	31	961	35
Pseudophilautus_abundus	260	69	70	530.6666667	310	212.6666667	97.33333333	260.3333333	257.3333333	268	253.6666667	3523.666667	457.3333333	129	34	1147.666667	507.6666667	1020.333333	783
Pseudophilautus_alto	266	54	66	542	307	226	81	263	264	274	260	2858	389	112	37	968	391	818	652
Pseudophilautus_amboli	231	101	56	1634	326	147	179	220	231	256	217	3417	1467	0	153	2859	8	142	2552
Pseudophilautus_asankai	216.6666667	87.33333333	72.33333333	792	281.6666667	161.6666667	120	217.3333333	210	225.6666667	205	2783	342	99.66666667	32	903	390	841.3333333	413.3333333
Pseudophilautus_auratus	213.6666667	80	71.33333333	645.3333333	275.3333333	163.6666667	111.6666667	208.6666667	212.6666667	221.6666667	205	2578.333333	356	117.6666667	35	892	437	760	565
Pseudophilautus_bambaradeniyai	270	81	71	507	328	215	113	275	265	277	263	4067	535	119	37	1360	504	1173	763
Pseudophilautus_caeruleus	197	87	67.5	755.5	268	140	128	198	190.5	205.5	186	2593	333.5	85.5	34	880.5	340.5	707	374.5
Pseudophilautus_cavirostris	244.4285714	78.28571429	70.71428571	637.1428571	302.2857143	192.2857143	110	244.8571429	241.1428571	252.8571429	235.8571429	3316.571429	448.8571429	126.4285714	34.42857143	1132.571429	469	913.5714286	728.4285714
Pseudophilautus_cf_folicola1	158	87	58	756	244	96	148	152	155	169	151	2040	245	81	29	701	288	446	429
Pseudophilautus_cf_folicola2	158	87	58	756	244	96	148	152	155	169	151	2040	245	81	29	701	288	446	429
Pseudophilautus_cf_frankenbergi	158	87	58	756	244	96	148	152	155	169	151	2040	245	81	29	701	288	446	429
Pseudophilautus_cf_mooreorum	198	90	69	918	271	142	129	186	202	208	184	2377	425	74	57	1093	239	432	934
Pseudophilautus_cf_popularis	211	81	72	649	273	161	112	206	205	218	201	2456	341	109	35	849	436	722	446
Pseudophilautus_conniffae	267	59	69	507	309	224	85	264	265	274	260	2931	383	124	32	937	439	809	688
Pseudophilautus_cuspis	235	77	73	589	290.6666667	185.3333333	105.3333333	230	230.6666667	242.3333333	227	3150.333333	409	145.3333333	31.66666667	1041	558.6666667	929.3333333	754
Pseudophilautus_dayawansai	172	86	62	697	252	114	138	176	168	182	164	2488	311	73	36	854	286	609	345
Pseudophilautus_decoris	238.5	68.5	69	624	290.5	192.5	98	234	234.5	246.5	230	2742	371	114.5	34.5	918	428.5	796.5	560
Pseudophilautus_dilmah	194	90	68	895	269	137	132	186	196	204	181	2462	333	123	35	921	415	577	755
Pseudophilautus_femoralis	191.25	84	67.25	756.5	262	137	125	184.25	191	200.75	181.5	2295.75	335.25	95.75	39	864.75	350	579	556.5
Pseudophilautus_fergusonianus	252	82	76	1047	309	202	107	238	261	263	237	1696	301	11	66	805	95	136	633
Pseudophilautus_folicola	262.75	67.75	70.75	511.25	311.25	216.25	95	266.75	260	269.75	256	3543.25	470.75	136	33.75	1157.75	503.5	1013.25	758.75
Pseudophilautus_frankenbergi	163	86.5	61	762	244	103	141	157.5	163	173	154	1958	269.5	75	37.5	744	269.5	434	506
Pseudophilautus_fulvus	205	90	69	947	277	147	130	193	209	216	191	2427	445	69	60	1136	224	433	965
Pseudophilautus_hallidayi	225	89	71.5	928	290.5	166.5	124	217	228.5	236	212	2079	306	59.5	45	827	242	354	607.5
Pseudophilautus_hankeni	193	90	68	936	268	137	131	181	197	204	180	2328	417	77	56	1066	243	427	909
Pseudophilautus_hoffmani	207	91	71	941.5	277	149.5	127.5	197	210	217.5	193	2614.5	403.5	106	45	1082	385.5	538.5	882.5
Pseudophilautus_hoipolloi	255.75	66	68.5	583.5	304.5	209	95.5	251.75	253.5	263.5	248.25	2711.75	360.75	107	35	938.5	401.25	725	689.25
Pseudophilautus_hypomelas	201	87	69	723	272	146	126	206	195	209	190	2910	389	80	39	1034	320	974	327
Pseudophilautus_jagathgunawardanai	176	86	62	698	256	119	137	180	173	186	168	2583	333	74	37	906	296	639	345
Pseudophilautus_kani	233	84	59	1329	309	167	142	225	225	254	221	2503	884	3	119	1737	29	290	97
Pseudophilautus_karunarathnai	196	87	67	760	269	141	128	202	190	205	185	2855	372	80	38	1007	322	957	332
Pseudophilautus_limbus	268	61	69	487	312	224	88	273	266	274	261	3241	441	135	33	1037	478	936	723
Pseudophilautus_lunatus	216	81	72	712	276	165	111	210	209	223	205	2528	356	113	35	879	453	740	462
Pseudophilautus_macropus	167	86	60	723	250	108	142	165	164	178	159	2217	261	76	31	682	286	545	362
Pseudophilautus_microtympanum	157.5	86.5	58.5	760	243	96	147	152.5	155	168.5	150.5	2013	244.5	83	30	698.5	292	451.5	426
Pseudophilautus_mittermeieri	262.5	58	68	507.5	305	220.5	84.5	259.5	261	269.5	256	3029.5	404	114	34.5	1008.5	425.5	858.5	697
Pseudophilautus_mooreorum	210	91	70.5	931	280	152	128	199.5	213.5	220.5	196.5	2795	385.5	123	38	1075	436.5	629.5	831
Pseudophilautus_nemus	247	70	72	536	298	201	97	244	245	255	240	3608	451	150	32	1146	575	1054	873
Pseudophilautus_newtonjayawardanei	187	86	65	711	263	132	131	193	182	196	178	2766	358	79	37	975	322	714	345
Pseudophilautus_ocularis	258	65	71	504	305	214	91	265	257	265	252	3444	452	146	32	1090	540	1000	804
Pseudophilautus_papillosus	239	80	76	622	294	189	105	234	241	246	230	3013	427	143	36	1053	511	889	563
Pseudophilautus_pleurotaenia	241	89	70.5	752	307	181.5	125.5	240	237.5	251.5	231.5	2879	388	93	38.5	1044	337	662.5	659
Pseudophilautus_poppiae	222	79	73	658	281	173	108	217	224	230	213	2647	382	126	37	941	440	764	514
Pseudophilautus_popularis	266	75.25	70.625	542	320	213.875	106.125	269.75	263.5	273.375	259.125	3834	522.25	116.25	38.5	1296.625	480.625	1130.875	763
Pseudophilautus_procax	210	81	72	666	271	159	112	204	203	217	200	2399	336	106	36	836	428	703	437
Pseudophilautus_puranappu	164	86	60	714	246	105	141	168	161	174	157	2339	270	74	33	760	278	562	356
Pseudophilautus_regius	257	81	73.5	1159.5	312.5	203.5	109	240.5	267.5	268	239.5	2074	409.5	25.5	63.5	1014	191	224.5	867
Pseudophilautus_reticulatus	244.2	77.2	71.2	603.8	300.6	193.2	107.4	246.2	241.2	252	236.4	3468	456	130	34.2	1154.8	485.2	944.6	732.4
Pseudophilautus_rus	238.6666667	88.33333333	70.33333333	743.6666667	304.6666667	180.3333333	124.3333333	237	233.6666667	248.6666667	229.3333333	3331	441.6666667	106	37	1192	398.3333333	799	633.3333333
Pseudophilautus_samarakoon	196	87	67	760	269	141	128	202	190	205	185	2855	372	80	38	1007	322	957	332
Pseudophilautus_sarasinorum	240.6666667	89.33333333	70	827.6666667	307.3333333	180	127.3333333	232.3333333	240	251.3333333	229.6666667	2304.333333	350	95	42	927.6666667	318.3333333	486.6666667	739.3333333
Pseudophilautus_schmarda	195	88	68	816	267	139	128	193	188	204	183	2487	284	88	30	771	343	768	365
Pseudophilautus_schneideri	239	76	73	562	294	190	104	234	236	246	232	3550	439	163	30	1140	616	1039	912
Pseudophilautus_semiruber	163	87	59	764	248	102	146	158	160	174	155	2007	245	87	29	699	302	463	427
Pseudophilautus_silus	178.5	88	64	772	256.5	119.5	137	178	178	188	168	2225	294	78.5	37.5	811	281.5	532	433
Pseudophilautus_silvaticus	210.6666667	80.66666667	71.66666667	655	273	160.6666667	112.3333333	205.3333333	210.6666667	218.6666667	201.6666667	2500.333333	344	112	35	862.6666667	428.6666667	738	543.3333333
Pseudophilautus_simba	203	81	70	680	266	151	115	197	197	211	193	2263	314	99	36	788	399	667	406
Pseudophilautus_singu	260.3333333	61.66666667	69.66666667	511.6666667	304.6666667	217	87.66666667	257.3333333	258.3333333	267.3333333	253.6666667	3189.666667	412.3333333	131	32.33333333	1023	485.6666667	902.3333333	751
Pseudophilautus_sirilwijesundarai	172	86	62	697	252	114	138	176	168	182	164	2488	311	73	36	854	286	609	345
Pseudophilautus_sordidus	251.4	71.6	71.2	535.8	303.2	203.2	100	253.4	249.4	258.8	244.6	3634	472.6	143.2	33.4	1187.6	544.4	1064.2	840
Pseudophilautus_steineri	210	91	71.5	956	279.5	153	126.5	199.5	215	220.5	195.5	2627	402.5	125.5	43	1068.5	398.5	540.5	877.5
Pseudophilautus_stellatus	233	87	72	673	296	176	120	237	229	241	224	3791	498	105	40	1347	397	887	723
Pseudophilautus_stictomerus	253	66.75	70.75	508.75	301.5	208	93.5	254.25	251.25	260	247	3346.75	428.75	141.75	32	1086.5	531.25	965.25	807
Pseudophilautus_stuarti	210	91	71.5	956	279.5	153	126.5	199.5	215	220.5	195.5	2627	402.5	125.5	43	1068.5	398.5	540.5	877.5
Pseudophilautus_tanu	268	61	69	487	312	224	88	273	266	274	261	3241	441	135	33	1037	478	936	723
Pseudophilautus_viridis	172.5	89	61.5	787.5	255.5	112	143.5	166.5	167.5	183	163	2262	266	90.5	29	769.5	348	477	509.5
Pseudophilautus_wynaadensis	239.5	81	62.5	1197.5	307.5	177.5	130	240	239	257.5	225.5	1616.5	353	16.5	75.5	768	73	282.5	203
Pseudophilautus_zorro	238	90	70	804	305	178	127	231	234	249	227	2427	338	111	33	908	393	550	741
Raorchestes_agasthyaensis	265	65	66	931	316	218	98	268	265	280	255	1776	299	26	58	707	110	360	302
Raorchestes_akroparallagi	233	84	59	1329	309	167	142	225	236	254	221	2474	874	3	119	1715	29	288	96
Raorchestes_andersoni	154	107	43	4747	256	12	244	208	98	208	87	2135	463	10	91	1277	46	1277	65
Raorchestes_anili	228	85	59.66666667	1302.333333	302.3333333	160.6666667	141.6666667	221	229	248.6666667	215	2977	1014.666667	3.333333333	118	2092.333333	27	288.3333333	110
Raorchestes_annandalii	184	71	42	3647	248	82	166	220	139	220	129	3094	859	3	118	2195	29	2195	34
Raorchestes_archeos	233	73	65	995	290	178	112	233	229	247	220	1873	304	28	57	777	124	353	310
Raorchestes_aureus	186	85	60	1326	253	112	141	190	178	203	169	1861	351	34	60	796	116	494	314
Raorchestes_beddomii	221	71	65	982	276	168	108	221	217	234	208	1655	234	28	53	616	118	328	319
Raorchestes_blandus	278	82	65	1094	347	221	126	269	282	295	269	3507	785	19	85	2008	107	530	1687
Raorchestes_bobingeri	270	63	65	942	320	224	96	273	269	284	259	1447	240	23	60	546	85	292	283
Raorchestes_bombayensis	228.75	99.75	53.25	2024	328.25	142.5	185.75	217.5	226.5	259.5	209.25	2760.75	1124.75	0	135.5	2192.75	6.25	105	1529.25
Raorchestes_cangyuanensis	185	124	51	3683	279	39	240	222	142	222	131	1431	299	9	85	800	37	800	40
Raorchestes_chalazodes	194	79	62	1167	256	129	127	196	187	209	178	2496	592	18	81	1387	94	368	246
Raorchestes_charius	204	97	56	1622	299	127	172	193	209	230	190	2050	615	1	108	1330	15	223	85
Raorchestes_chlorosomma	186	80	62	1248	249	121	128	191	178	202	169	2350	527	18	77	1246	93	691	248
Raorchestes_chotta	236	71	66	973	291	184	107	235	233	250	223	1734	263	28	55	668	121	341	315
Raorchestes_chromasynchysi	272	74	63	1163	332	216	116	261	275	290	260	3505	1013	4	112	2403	29	383	1817
Raorchestes_coonoorensis	263	86	60	1358	341	200	141	252	268	284	252	2215	628	4	97	1332	28	278	1332
Raorchestes_crustai	265	65	66	931	316	218	98	268	265	280	255	1776	299	26	58	707	110	360	302
Raorchestes_dubois	149	76.5	59.5	1201.5	212	84	128	148	141	165	133.5	1908.5	318.5	27.5	54	777	111.5	520	323.5
Raorchestes_echinatus	186	97	56	1652	282	109	173	174	191	212	172	2393	727	0	111	1584	13	235	92
Raorchestes_flaviocularis	194	77	63	1147	255	133	122	197	188	209	179	2126	428	22	67	1030	104	624	275
Raorchestes_flaviventris	183	82	61	1257	247	113	134	187	174	199	166	2291	499	22	74	1179	101	665	263
Raorchestes_ghatei	218	94	53	2020	316	139	177	205	218	249	200	2618	1073	0	145	2047	8	109	1994
Raorchestes_glandulosus	217	88	59	1440.2	294.8	144.8	150	214.4	211.6	238	201.2	2064.8	595.8	9.8	100	1255.2	50.2	323.4	159.4
Raorchestes_graminirupes	270	63	65	942	320	224	96	273	269	284	259	1447	240	23	60	546	85	292	283
Raorchestes_griet	189	79	61	1174	252	124	128	192	182	204	174	2592	626	17	83	1465	94	778	240
Raorchestes_gryllus	198	104	66	1136	272	116	156	203	181	211	181	1699	276	8	65	738	60	521	60
Raorchestes_hassanensis	278	89	58	1639	371	220	151	260	291	301	260	2093	553	3	96	1295	35	117	1295
Raorchestes_honnametti	191	100	58	1670	274	104	170	186	182	211	168	969	222	12	72	454	43	227	185
Raorchestes_indigo	170	86	56	1424	256	104	152	156	177	192	155	4302	1549	1	131	3290	19	301	2928
Raorchestes_jayarami	186	80	62	1248	249	121	128	191	178	202	169	2350	527	18	77	1246	93	691	248
Raorchestes_johnceei	265	65	66	931	316	218	98	268	265	280	255	1776	299	26	58	707	110	360	302
Raorchestes_kadalarensis	190	79	61	1167	253	125	128	193	184	205	175	2584	624	18	83	1458	95	775	244
Raorchestes_kaikatti	276	88	61	1439	361	217	144	262	285	298	262	1962	516	6	91	1146	45	266	1146
Raorchestes_kakachi	204	71	65	939	260	151	109	205	200	216	191	1701	237	29	51	626	122	344	330
Raorchestes_lechiya	159	89	60	1190	227	79	148	160	151	174	143	2369	620	21	86	1334	83	331	106
Raorchestes_leucolatus	227	87	61	1248	300	159	141	224	225	246	212	1769	400	15	76	892	60	252	228
Raorchestes_longchuanensis	193.75	111.25	50.5	3779.25	279.75	61.25	218.5	232.25	138	232.25	138	1635.75	336	13	83	926.25	62.5	926.25	62.5
Raorchestes_luteolus	225.6666667	84	57	1431.666667	306.3333333	160	146.3333333	213.6666667	231	248.3333333	212.6666667	3561.666667	1281.666667	1.666666667	126	2665.666667	18.66666667	287.3333333	2339.333333
Raorchestes_manipurensis	222	103	49	3537	302	93	209	255	176	255	167	1840	434	4	85	1031	46	1031	57
Raorchestes_manohari	238	70	65	949	293	186	107	243	235	251	226	1639	241	29	54	606	120	325	317
Raorchestes_marki	277	85	62	1403	358	221	137	262	276	297	262	2367	625	4	94	1432	46	320	1432
Raorchestes_menglaensis	199	115.3333333	52.33333333	3487.333333	289	72	217	233	160	233	146.6666667	1633.666667	337.6666667	20.66666667	77.33333333	864.3333333	76.66666667	821	78.33333333
Raorchestes_munnarensis	189	79	62	1161	252	125	127	192	183	204	174	2535	604	17	82	1416	94	758	241
Raorchestes_nerostagona	231	84.66666667	59.33333333	1338	306.3333333	164.6666667	141.6666667	222.6666667	233	252.3333333	219	2734	945.3333333	3.333333333	118	1905.333333	29.33333333	293	103.3333333
Raorchestes_ochlandrae	271	77	63	1209	335	214	121	260	275	290	259	3364	1010	4	111	2292	27	372	1782
Raorchestes_parvulus	214	123	52	2375	320	85	235	219	179	239	179	1051	179	10	74	497	39	310	39
Raorchestes_ponmudi	227	71	65	947	283	175	108	227	225	241	215	1798	275	28	56	718	121	349	313
Raorchestes_primarrumfi	136	95	60	1073	209	53	156	134	131	152	124	2252	524	23	77	1168	87	342	257
Raorchestes_ravii	224	77	57	1341	298	163	135	211	228	244	210	5806	2136	3	132	4469	27	409	3834
Raorchestes_resplendens	170.5	78.5	60.5	1146.5	233	104.5	128.5	173.5	163	184.5	155	2688.5	640.5	17.5	82	1499	98	800	245
Raorchestes_rezakhani	246	112	47	3902	328	91	237	278	185	281	185	2533	522	6	80	1306	49	1028	49
Raorchestes_sahai	159	100	43	4525	251	21	230	209	106	209	95	2534	560	13	93	1546	56	1393	78
Raorchestes_sanctisilvaticus	230	91	45	2797	329	131	198	233	195	267	192	1247	254	3	88	657	14	299	52
Raorchestes_shillongensis	198	78	45	3305	259	86	173	227	146	229	146	6525	1605	6	107	4340	44	3353	44
Raorchestes_signatus	159	93	58.6	1333.8	231.6	74.8	156.8	160.4	149.8	175.6	141	1868	421.4	22.4	71.2	916	84	397.4	171
Raorchestes_silentvalley	189	85	59	1236	258	116	142	191	183	206	173	2169	570	18	85	1191	73	309	237
Raorchestes_sushili	187	80	62	1180	250	122	128	190	180	202	171	2538	604	17	82	1417	94	757	240
Raorchestes_theuerkaufi	190	79	61	1167	253	125	128	193	184	205	175	2584	624	18	83	1458	95	775	244
Raorchestes_thodai	144	100	60	1195	220	55	165	143	138	161	130	1930	407	20	70	917	80	310	111
Raorchestes_tinniens	161	95	59.33333333	1282	235	76	159	159.3333333	153.3333333	177.3333333	144	1748	362.3333333	23.33333333	66.66666667	806	85	320.6666667	218.6666667
Raorchestes_travancoricus	254	87	63	1284	324	188	136	249	250	271	237	1336	226	21	55	501	92	252	260
Raorchestes_tuberohumerus	220	85.5	56.5	1440.5	303.5	153.5	150	208	220	243	207	3335.5	1220.5	1.5	127	2517.5	16	271	2189.5
Raorchestes_uthamani	218	77	64	1098	279	159	120	220	214	233	204	2053	396	23	65	965	111	351	283
Rhacophorus_annamensis	235.5	95.25	58.25	1591	311.5	148.75	162.75	241.25	217.25	253.5	212.5	2433.75	516.25	9.5	88	1398	52.5	532	72.75
Rhacophorus_baluensis	98	76	73	796	154	51	103	90	103	107	88	2089	256	110	21	640	372	489	574
Rhacophorus_barisani	261	97	86	600	319	207	112	257	264	268	252	2044	273	111	30	737	353	466	585
Rhacophorus_bengkuluensis	236	97	89	252	290	182	108	234	234	239	234	2623	297	111	30	882	371	673	437
Rhacophorus_bifasciatus	75	110	89	339	139	16	123	78	72	80	71	2356	321	76	42	867	254	787	308
Rhacophorus_bipunctatus	206.9375	96.5	47.9375	3037.25	295.875	90.75	205.125	228.5625	175.125	238.5625	162.0625	2343.4375	516.25	14.125	91.125	1390.125	56.5625	972.8125	72.625
Rhacophorus_borneensis	215	74	91	206	256	175	81	217	214	217	213	2293	270	154	15	674	493	674	559
Rhacophorus_calcadensis	188	70	64	917	245	136	109	189	184	200	176	1796	254	31	50	667	129	369	340
Rhacophorus_calcaneus	207	94.25	61.75	1613.75	279.75	127.25	152.5	208.25	193.25	225.25	184.25	1806.5	318.75	18	65	832	88.25	522.25	124.75
Rhacophorus_catamitus	184.5	108	88	283	244.5	122.5	122	183.5	181.5	188.5	181	2161.5	257.5	81	30	699	305.5	618	354
Rhacophorus_edentulus	161	87	76	505	219	105	114	162	154	165	153	3829	731	65	70	1905	242	984	314
Rhacophorus_exechopygus	231	94	56	2158	307	141	166	247	210	254	200	2361	434	23	75	1224	106	871	112
Rhacophorus_georgii	155	81	81	499	210	110	100	157	155	159	148	2086	287	70	39	772	283	477	377
Rhacophorus_helenae	256	82	65	1041	313	188	125	260	246	268	240	1825	313	5	78	899	32	517	51
Rhacophorus_hoabinhensis	184	83	43	3838	263	73	190	221	139	226	128	1512	323	4	89	878	40	811	44
Rhacophorus_hoanglienensis	199.5	76.5	39	4394.5	289.5	95	194.5	249.5	143.5	249.5	138.5	1937.5	401.5	9	86.5	1090.5	55.5	1090.5	78.5
Rhacophorus_indonesiensis	244	92	89	286	296	193	103	241	243	248	241	2761	317	122	32	893	379	644	893
Rhacophorus_kio	219.8333333	97.66666667	53.66666667	2554.5	297.75	117.0833333	180.6666667	238.3333333	187.9166667	246.3333333	182.25	1865.75	389	14	82.33333333	1018.5	62.75	725.75	73.83333333
Rhacophorus_laoshan	142	83	35	5357	244	12	232	203	65	203	65	1427	267	17	80	782	69	782	69
Rhacophorus_larissae	209	85	37	5118	311	86	225	266	150	266	137	1465	272	20	81	810	77	810	83
Rhacophorus_lateralis	209.5	84	57	1353.5	288	142.5	145.5	200.5	207	230.5	195	2804.5	949	4	111	1953	25	300	1330
Rhacophorus_malabaricus	241.6923077	84.69230769	58.15384615	1373.692308	318.6153846	173.3846154	145.2307692	232.3076923	240.4615385	263.0769231	229.3846154	3403.307692	1236.923077	3.461538462	126.8461538	2576.615385	22.15384615	310.1538462	1756.230769
Rhacophorus_margaritifer	189.3333333	101.8333333	82.5	322.8333333	248.5	125.8333333	122.6666667	189.3333333	185.5	192.1666667	185	3343.666667	469.8333333	94.5	47.33333333	1318	331.3333333	940.6666667	342.5
Rhacophorus_marmoridorsum	222	96	59	1830	295	133	162	228	204	240	195	1808	326	16	69	843	75	426	84
Rhacophorus_modestus	197	98	89	269	252	143	109	196	195	200	194	2147	274	87	36	726	272	666	337
Rhacophorus_monticola	247	88	75	348	305	188	117	245	246	249	242	2476	349	58	47	955	211	345	385
Rhacophorus_nigropalmatus	264	87.2	87.4	341.6	315	215.6	99.4	260.4	262.8	267.8	259.2	2525.2	292.8	143.2	21.4	810.8	472	641.4	653.4
Rhacophorus_norhayatii	253	85	89	325	303	208	95	248	253	256	248	2679	377	160	27	952	520	582	952
Rhacophorus_orlovi	234.4	96.8	49.8	2856.8	315.4	124.8	190.6	258.2	194.4	264	192.4	2024	446.4	12.8	87.2	1156.2	59.6	878.4	60
Rhacophorus_pardalis	249.6533333	82.88	84.94666667	445.2933333	301.2933333	203.84	97.45333333	245.6533333	249.9066667	255.0533333	243.4133333	3298.56	504.56	142.8266667	39.98666667	1326.613333	474.8266667	639.2933333	1122.506667
Rhacophorus_poecilonotus	191	100	90	290	246	136	110	193	188	194	188	2103	273	82	38	729	257	667	317
Rhacophorus_pseudomalabaricus	164	80	61	1169	227	96	131	167	156	179	148	2374	504	22	71	1194	105	686	273
Rhacophorus_reinwardtii	231.8484848	97.93939394	78.36363636	728.3030303	293.9393939	166.1212121	127.8181818	234.5757576	223.8787879	239.1515152	221.6666667	3099.909091	379.3333333	126.1212121	38.42424242	1061.272727	426.6363636	844	671
Rhacophorus_rhodopus	190.75	103.75	46.5	3657.1	279.75	59.15	220.6	224.5	145.2	228.75	136.7	2123.6	458.8	10.75	89	1243.2	47.95	1064.55	53.55
Rhacophorus_robertingeri	208.25	99	57.75	1883.25	285.25	114.75	170.5	220	183.5	228.25	181	2534.25	546.75	14.25	83.5	1418	68.25	711.75	69.75
Rhacophorus_spelaeus	255	101	50	2491	339	139	200	273	220	281	218	2471	595	4	106	1595	18	807	36
Rhacophorus_subansiriensis	150	111	45	4666	248	5	243	204	93	204	85	1702	338	7	88	970	39	970	42
Rhacophorus_translineatus	93	125	46	5187	209	-60	269	156	33	156	23	825	171	3	90	478	16	478	16
Rhacophorus_tuberculatus	222	96	44	4080	300	85	215	266	172	266	162	2404	483	17	78	1244	73	1244	81
Rhacophorus_turpes	197	99	45	4298	278	58	220	241	146	242	134	3007	658	17	88	1765	84	1481	121
Rhacophorus_vampyrus	178	104	67	1043	249	95	154	183	163	190	163	1748	294	10	64	770	67	520	67
Rhacophorus_vanbanicus	185	84	44	3861	263	75	188	226	139	226	128	1690	385	9	89	961	43	961	63
Rhacophorus_verrucopus	60	125	44.5	5465	184.5	-94	278.5	126.5	-3.5	126.5	-12.5	717	151	3	89	416	15	416	15.5
Rhacophorus_viridimaculatus	207	82	39	4681	306	98	208	260	141	260	141	1656	352	10	88	972	60	972	60
Taruga_eques	188	80.66666667	64.33333333	740	259.6666667	132	127.6666667	183	189.3333333	197.6666667	180.3333333	1724.333333	242	60	43.66666667	664	222.6666667	365.3333333	438.3333333
Taruga_fastigo	210	81	72	666	271	159	112	204	203	217	200	2399	336	106	36	836	428	703	437
Taruga_longinasus	223	78	69.66666667	678.3333333	283.3333333	172.3333333	111	225.6666667	220.6666667	231	213.3333333	2878.666667	372.3333333	115.3333333	33.33333333	946.6666667	435.3333333	852.6666667	551
Theloderma_albopunctatum	247	114.3333333	54.33333333	1911.666667	344.3333333	135.3333333	209	249	221.6666667	270	219.6666667	1230	239	3.333333333	78.66666667	608.6666667	26	279.3333333	43.66666667
Theloderma_annae	222	78	40	4151	310	115	195	263	163	268	163	1789	362	7	90	1044	49	893	49
Theloderma_asperum	218.2222222	90.44444444	48	3432	303.7777778	110.5555556	193.2222222	249.4444444	173.1111111	255.1111111	168.8888889	1915.777778	399.5555556	25.11111111	81.77777778	1037.222222	103.2222222	833.8888889	156.4444444
Theloderma_auratum	212	98	59	1830	287	121	166	223	194	231	185	1974	344	16	71	957	81	476	82
Theloderma_baibungense	115	119	45	5132	230	-33	263	176	54	176	45	1106	228	4	89	641	20	641	24
Theloderma_bicolor	131	72	40	3904	208	28	180	175	86	175	76	2140	449	4	86	1186	40	1186	83
Theloderma_corticale	233	82	47	2984	308	137	171	259	200	266	190	2137	449	25	78	1147	97	882	99
Theloderma_gordoni	183.6666667	76.66666667	39	4359.333333	271.6666667	76.33333333	195.3333333	231.3333333	130.6666667	233	123	1860.666667	391.6666667	9.333333333	88	1060	55.66666667	1044.333333	71
Theloderma_horridum	242.2	96	87.8	366.2	297.2	188.4	108.8	238.6	241.2	246.6	237.4	2770.6	336.4	141.2	28	942.8	467.2	680.6	713.2
Theloderma_lacustrinum	247	116	55	2490	336	126	210	264	209	270	209	2364	554	7	96	1413	35	734	35
Theloderma_laeve	206	102	58	1711	285	112	173	214	181	225	181	2126	392	10	77	1110	59	553	59
Theloderma_lateriticum	182	78	41	4051	263	76	187	227	135	227	124	1781	414	10	90	1019	45	1019	60
Theloderma_leporosum	222.5	92.5	87	415.5	276.5	171	105.5	219.5	223.5	227.5	216.5	2565.5	331.5	138	28.5	908	449.5	591.5	770
Theloderma_licin	240	100.5	87	433	298	183	115	235	240	245	233.5	2430	319.5	114.5	30	823	383	610.5	568.5
Theloderma_moloch	214	98	43	4424	305	78	227	263	161	263	150	3576	787	17	90	2129	83	2129	129
Theloderma_nagalandense	205	105	47	4072	283	63	220	247	144	247	144	1807	360	9	83	1006	52	1006	52
Theloderma_nebulosum	236	93	56	2171	313	149	164	244	214	260	206	2028	344	25	67	960	109	604	146
Theloderma_palliatum	184	104	67	1081	255	102	153	189	168	196	168	1689	284	10	64	731	67	502	67
Theloderma_petilum	199	114	54	3346	287	77	210	231	162	233	150	1655	320	19	74	843	79	803	80
Theloderma_phrynoderma	258.3333333	101	57	1119.333333	344.3333333	169.3333333	175	254.3333333	246.6666667	274.3333333	246.3333333	3008	643	2	100	1801.666667	19.33333333	399.6666667	62.33333333
Theloderma_pyaukkya	239	112	47	3895	330	94	236	273	178	274	178	2092	431	9	95	1256	42	1047	42
Theloderma_rhododiscus	185	89	36	5717	298	52	246	250	103	250	103	1270	228	14	76	668	63	668	63
Theloderma_ryabovi	204	101	59	1794	281	111	170	215	178	223	178	2217	410	15	76	1155	73	552	73
Theloderma_stellatum	212.5	101	58.5	1761.5	290.5	119.5	171	221.5	186.5	231.5	186.5	2001	364	11	74.5	1011.5	63	513	63
Theloderma_truongsonensis	225	95	56	2102	301	134	167	240	195	247	195	2463	483	22	78	1316	101	951	101
Theloderma_vietnamense	256	88	64	1073	323	187	136	259	250	269	241	2179	379	10	75	1060	56	388	176
Zhangixalus_achantharrhena	185.5	108.5	89	290.5	245	124	121	185.5	182.5	189	182	2349	284.5	89.5	31.5	749.5	318	693.5	340
Zhangixalus_arboreus	125.0833333	87.25	27.16666667	8030.666667	288.0833333	-27.33333333	315.4166667	193.8333333	48.41666667	229.25	23.83333333	1841.666667	244.6666667	82.58333333	34.75	647.8333333	272.8333333	618.5	300.8333333
Zhangixalus_arvalis	225	78	42	3785	309	127	182	268	187	268	173	2533	587	16	96	1555	68	1555	105
Zhangixalus_aurantiventris	189	63	35	4159	276	97	179	224	136	238	134	3205	458	126	43	1285	429	1184	430
Zhangixalus_burmanus	149	108.6666667	46.5	4444	237.3333333	5.833333333	231.5	198.3333333	89.83333333	198.5	86	1679.5	348.6666667	13.83333333	83.33333333	963.8333333	61.5	938.8333333	69
Zhangixalus_chenfui	131.5714286	76.28571429	27.21428571	6948.928571	270.3571429	-6.285714286	276.6428571	205.0714286	37.85714286	218	37.85714286	1337	241.2142857	20	69.07142857	640.4285714	66.78571429	617.0714286	66.78571429
Zhangixalus_dennysi	173.0909091	81.31818182	29.54545455	6844.545455	305.5	31.54545455	273.9545455	238.5909091	101.0454545	255.7272727	80.81818182	1500.681818	256.0454545	36.40909091	59.54545455	689.2272727	126.0454545	614.4090909	154.5454545
Zhangixalus_dorsoviridis	138	70	39	3949	215	36	179	182	91	182	82	2201	454	3	85	1208	40	1208	87
Zhangixalus_duboisi	118	74	40	3802	194	13	181	161	74	161	64	2079	448	5	88	1165	41	1165	78
Zhangixalus_dugritei	127.5128205	100.1282051	40.30769231	5164	234.2564103	-13.64102564	247.8974359	186.5128205	55.84615385	187.974359	55.51282051	1198.051282	251.3846154	11.1025641	84.92307692	672.0769231	42.66666667	663.8205128	42.79487179
Zhangixalus_dulitensis	271	84	88	282	320	225	95	268	272	275	268	3404	438	175	29	1191	551	760	1109
Zhangixalus_feae	194.5	94.66666667	46.5	3497.166667	282.5	82.83333333	199.6666667	228.6666667	150.1666667	232.1666667	144	1718.833333	357	8.333333333	84.16666667	947.1666667	49	876.5	64.16666667
Zhangixalus_hongchibaensis	90	72	25	7200	230	-50	280	175	-5	182	-5	1344	221	17	64	610	61	557	61
Zhangixalus_hui	109	113	44	4916	216	-37	253	168	41	168	41	1074	237	6	92	630	22	630	22
Zhangixalus_hungfuensis	177	81.6	29.8	6683.8	305.2	37	268.2	245	97	256.2	85.4	1418.6	282.8	29.8	75.2	741.4	101.6	618.6	118.2
Zhangixalus_jarujini	263	107	52	2397	354	150	204	274	227	289	227	1437	307	1	91	794	9	501	9
Zhangixalus_leucofasciatus	171	84	34	5809	282	38	244	238	89	238	89	1368	238	21	72	699	83	699	83
Zhangixalus_lishuiensis	133	76	26	7134	273	-12	285	202	58	222	38	1911	298	42	47	738	185	717	210
Zhangixalus_minimus	156	78	31	6057	269	22	247	214	91	226	72	1601	284	40	64	763	130	702	170
Zhangixalus_moltrechti	192.6893939	72.74242424	42.29545455	3548.564394	271.8522727	101.125	170.7272727	230.9886364	157.2007576	232.9545455	144.1439394	2541.015152	471.1931818	47.95454545	70.45454545	1278.579545	170.1780303	1183.738636	206.8712121
Zhangixalus_nigropunctatus	137.2857143	84	32.71428571	6257	258.5714286	-1.571428571	260.1428571	199.7142857	54.28571429	212.4285714	51.57142857	1438.285714	255.7142857	27.57142857	65.85714286	694.5714286	101.5714286	661	102.4285714
Zhangixalus_omeimontis	125.5	70.5	26	7050	265	-5.5	270.5	195.5	30.5	213.5	30.5	1228.5	191.5	23.5	60	545.5	75.5	524.5	75.5
Zhangixalus_owstoni	225	51	32	3771	301	143	158	257	176	270	175	2269	250	133	21	705	423	646	434
Zhangixalus_pachyproctus	222	119	55	3220	314	99	215	251	175	254	175	1548	285	22	73	785	77	647	77
Zhangixalus_pinglongensis	213	83	37	5188	312	90	222	270	154	270	140	1440	262	26	74	757	89	757	98
Zhangixalus_prasinatus	209	60	32	4462	303	117	186	247	151	263	151	3401	457	172	36	1272	543	1193	543
Zhangixalus_prominanus	224	94	85.5	458	278.5	169.5	109	220	226	229.5	217.5	2890.5	370.5	149	29	1005	497.5	662.5	829.5
Zhangixalus_puerensis	144	111	50	3583	231	12	219	182	104	182	92	1583	351	18	89	934	60	934	64
Zhangixalus_schlegelii	132.6388889	81.66666667	26.5	7690.583333	286.6111111	-15.05555556	301.6666667	215.1111111	49.25	232.5277778	35.05555556	1944.333333	298.75	67.36111111	47.22222222	774.6666667	224.5277778	723.1388889	243.0277778
Zhangixalus_smaragdinus	147	65	37	3877	227	54	173	192	109	192	95	2671	386	113	43	1054	362	1054	365
Zhangixalus_suffry	235	94	43	4121	314	97	217	278	184	278	174	2383	459	17	76	1184	74	1184	83
Zhangixalus_taipeianus	206	62	32	4531	301	112	189	261	163	261	147	2910	378	136	36	1049	428	1049	445
Zhangixalus_viridis	211	55	29	4519	300	116	184	265	153	268	153	2287	291	120	30	789	383	681	383
Zhangixalus_wui	89	66	24	7023	225	-45	270	173	-4	178	-4	1524	235	26	59	636	86	615	86
Zhangixalus_yaoshanensis	162	81	28	7281	300	17	283	201	84	250	63	1581	282	47	56	712	174	585	183
Zhangixalus_yinggelingensis	184	76	46	3040	254	89	165	211	140	217	140	1884	367	16	79	996	62	703	62
Zhangixalus_zhoukaiyae	125	82	25	8331	279	-37	316	231	35	231	15	1503	236	34	54	661	139	661	141
