# Supplementary material for: The role of climate and islands in species diversification and reproductive-mode evolution of Old World tree frogs
Source: Commun Biol. 2022 Apr 11;5:347. doi: 10.1038/s42003-022-03292-1 (PMC9001633; doi:10.1038/s42003-022-03292-1)
Supplement: Supplementary file 4 — Supplementary Data 2 [file 42003_2022_3292_MOESM4_ESM.txt]

#NEXUS
[ID: 3332051486]
[Param: tree{all}]
begin trees;
   translate
       1 Beddomixalus_bijui,
       2 Buergeria_buergeri,
       3 Buergeria_japonica,
       4 Buergeria_otai,
       5 Buergeria_oxycephalus,
       6 Buergeria_robusta,
       7 Chirixalus_cherrapunjiae,
       8 Chirixalus_doriae,
       9 Chirixalus_dudhwaensis,
      10 Chirixalus_nongkhorensis,
      11 Chirixalus_simus,
      12 Chirixalus_trilaksonoi,
      13 Chiromantis_kelleri,
      14 Chiromantis_petersii,
      15 Chiromantis_rufescens,
      16 Chiromantis_xerampelina,
      17 Feihlya_samkosensis,
      18 Feihyla_fuhua,
      19 Feihyla_inexpectata,
      20 Feihyla_kajau,
      21 Feihyla_palpebralis,
      22 Feihyla_vittiger,
      23 Ghatixalus_asterops,
      24 Ghatixalus_magnus,
      25 Ghatixalus_variabilis,
      26 Gracixalus_ananjevae,
      27 Gracixalus_carinensis,
      28 Gracixalus_gracilipes,
      29 Gracixalus_guangdongensis,
      30 Gracixalus_jinggangensis,
      31 Gracixalus_jinxiuensis,
      32 Gracixalus_lumarius,
      33 Gracixalus_medogensis,
      34 Gracixalus_nonggangensis,
      35 Gracixalus_quangi,
      36 Gracixalus_quyeti,
      37 Gracixalus_sapaensis,
      38 Gracixalus_seesom,
      39 Gracixalus_supercornutus,
      40 Gracixalus_tianlinensis,
      41 Gracixalus_trieng,
      42 Gracixalus_yunnanensis,
      43 Kurixalus_absconditus,
      44 Kurixalus_appendiculatus,
      45 Kurixalus_baliogaster,
      46 Kurixalus_banaensis,
      47 Kurixalus_berylliniris,
      48 Kurixalus_bisacculus,
      49 Kurixalus_chaseni,
      50 Kurixalus_eiffingeri,
      51 Kurixalus_gracilloides,
      52 Kurixalus_hainanus,
      53 Kurixalus_idiootocus,
      54 Kurixalus_lenquanensis,
      55 Kurixalus_motokawai,
      56 Kurixalus_naso,
      57 Kurixalus_odontotarsus,
      58 Kurixalus_verrucosus,
      59 Kurixalus_viridescens,
      60 Kurixalus_wangi,
      61 Kurixalus_yangi,
      62 Leptomantis_angulirostris,
      63 Leptomantis_belalongensis,
      64 Leptomantis_bimaculatus,
      65 Leptomantis_cyanopunctatus,
      66 Leptomantis_fasciatus,
      67 Leptomantis_gadingensis,
      68 Leptomantis_gauni,
      69 Leptomantis_harrissoni,
      70 Leptomantis_malkmusi,
      71 Leptomantis_penanorum,
      72 Leptomantis_pseudacutirostris,
      73 Leptomantis_robinsonii,
      74 Leptomantis_rufipes,
      75 Liuixalus_calcarius,
      76 Liuixalus_feii,
      77 Liuixalus_hainanus,
      78 Liuixalus_ocellatus,
      79 Liuixalus_romeri,
      80 Liuixalus_shiwandashan,
      81 Mercurana_myristicapalustris,
      82 Nasutixalus_jerdonii,
      83 Nasutixalus_medogensis,
      84 Nasutixalus_yingjiangensis,
      85 Nyctixalus_margaritifer,
      86 Nyctixalus_pictus,
      87 Nyctixalus_spinosus,
      88 Philautus_abditus,
      89 Philautus_acutirostris,
      90 Philautus_acutus,
      91 Philautus_amabilis,
      92 Philautus_amoenus,
      93 Philautus_aurantium,
      94 Philautus_aurifasciatus,
      95 Philautus_bunitus,
      96 Philautus_cardamonus,
      97 Philautus_catbaensis,
      98 Philautus_cinerascens,
      99 Philautus_cornutus,
      100 Philautus_davidlabangi,
      101 Philautus_disgregus,
      102 Philautus_erythrophthalmus,
      103 Philautus_everetti,
      104 Philautus_garo,
      105 Philautus_gunungensis,
      106 Philautus_hosii,
      107 Philautus_ingeri,
      108 Philautus_jacobsoni,
      109 Philautus_juliandringi,
      110 Philautus_kakipanjang,
      111 Philautus_kempiae,
      112 Philautus_kempii,
      113 Philautus_kerangae,
      114 Philautus_larutensis,
      115 Philautus_leitensis,
      116 Philautus_longicrus,
      117 Philautus_macroscelis,
      118 Philautus_maosonensis,
      119 Philautus_microdiscus,
      120 Philautus_mjobergi,
      121 Philautus_namdaphaensis,
      122 Philautus_nephophilus,
      123 Philautus_nianeae,
      124 Philautus_pallidipes,
      125 Philautus_petersi,
      126 Philautus_poecilius,
      127 Philautus_polymorphus,
      128 Philautus_refugii,
      129 Philautus_saueri,
      130 Philautus_schmackeri,
      131 Philautus_surdus,
      132 Philautus_surrufus,
      133 Philautus_tectus,
      134 Philautus_thamyridion,
      135 Philautus_tytthus,
      136 Philautus_umbra,
      137 Philautus_ventrimaculatus,
      138 Philautus_vermiculatus,
      139 Philautus_worcesteri,
      140 Polypedates_assamensis,
      141 Polypedates_bengalensis,
      142 Polypedates_braueri,
      143 Polypedates_colletti,
      144 Polypedates_cruciger,
      145 Polypedates_discantus,
      146 Polypedates_hecticus,
      147 Polypedates_himalayensis,
      148 Polypedates_impresus,
      149 Polypedates_insularis,
      150 Polypedates_iskandari,
      151 Polypedates_leucomystax,
      152 Polypedates_macrotis,
      153 Polypedates_maculatus,
      154 Polypedates_megacephalus,
      155 Polypedates_mutus,
      156 Polypedates_occidentalis,
      157 Polypedates_otilophus,
      158 Polypedates_pseudocruciger,
      159 Polypedates_pseudotilophus,
      160 Polypedates_ranwellai,
      161 Polypedates_subansiriensis,
      162 Polypedates_taeniatus,
      163 Polypedates_teraiensis,
      164 Polypedates_zed,
      165 Pseudohphilautus_cf_folicola2,
      166 Pseudophilautus_abundus,
      167 Pseudophilautus_alto,
      168 Pseudophilautus_amboli,
      169 Pseudophilautus_asankai,
      170 Pseudophilautus_auratus,
      171 Pseudophilautus_bambaradeniyai,
      172 Pseudophilautus_caeruleus,
      173 Pseudophilautus_cavirostris,
      174 Pseudophilautus_cf_mooreorum,
      175 Pseudophilautus_conniffae,
      176 Pseudophilautus_cuspis,
      177 Pseudophilautus_dayawansai,
      178 Pseudophilautus_decoris,
      179 Pseudophilautus_dilmah,
      180 Pseudophilautus_femoralis,
      181 Pseudophilautus_fergusonianus,
      182 Pseudophilautus_folicola,
      183 Pseudophilautus_frankenbergi,
      184 Pseudophilautus_fulvus,
      185 Pseudophilautus_hallidayi,
      186 Pseudophilautus_hankeni,
      187 Pseudophilautus_hoffmanni,
      188 Pseudophilautus_hoipolloi,
      189 Pseudophilautus_hypomelas,
      190 Pseudophilautus_jagathgunawardanai,
      191 Pseudophilautus_kani,
      192 Pseudophilautus_karunarathnai,
      193 Pseudophilautus_limbus,
      194 Pseudophilautus_lunatus,
      195 Pseudophilautus_macropus,
      196 Pseudophilautus_microtympanum,
      197 Pseudophilautus_mittermeieri,
      198 Pseudophilautus_mooreorum,
      199 Pseudophilautus_nemus,
      200 Pseudophilautus_newtonjayawardanei,
      201 Pseudophilautus_ocularis,
      202 Pseudophilautus_papillosus,
      203 Pseudophilautus_pleurotaenia,
      204 Pseudophilautus_poppiae,
      205 Pseudophilautus_popularis,
      206 Pseudophilautus_procax,
      207 Pseudophilautus_puranappu,
      208 Pseudophilautus_regius,
      209 Pseudophilautus_reticulatus,
      210 Pseudophilautus_rus,
      211 Pseudophilautus_samarakoon,
      212 Pseudophilautus_sarasinorum,
      213 Pseudophilautus_schmarda,
      214 Pseudophilautus_schneideri,
      215 Pseudophilautus_semiruber,
      216 Pseudophilautus_silus,
      217 Pseudophilautus_silvaticus,
      218 Pseudophilautus_simba,
      219 Pseudophilautus_singu,
      220 Pseudophilautus_sirilwijesundarai,
      221 Pseudophilautus_sordidus,
      222 Pseudophilautus_steineri,
      223 Pseudophilautus_stellatus,
      224 Pseudophilautus_stictomerus,
      225 Pseudophilautus_stuarti,
      226 Pseudophilautus_tanu,
      227 Pseudophilautus_viridis,
      228 Pseudophilautus_wynaadensis,
      229 Pseudophilautus_zorro,
      230 Pseudophilautus_cf_folicola1,
      231 Pseudophilautus_cf_frankenbergi,
      232 Pseudophilautus_cf_popularis,
      233 Raorchestes_agasthyaensis,
      234 Raorchestes_akroparallagi,
      235 Raorchestes_andersoni,
      236 Raorchestes_anili,
      237 Raorchestes_annandalii,
      238 Raorchestes_archeos,
      239 Raorchestes_aureus,
      240 Raorchestes_beddomii,
      241 Raorchestes_blandus,
      242 Raorchestes_bobingeri,
      243 Raorchestes_bombayensis,
      244 Raorchestes_cangyuanensis,
      245 Raorchestes_chalazodes,
      246 Raorchestes_charius,
      247 Raorchestes_chlorosomma,
      248 Raorchestes_chotta,
      249 Raorchestes_chromasynchysi,
      250 Raorchestes_coonoorensis,
      251 Raorchestes_crustai,
      252 Raorchestes_dubois,
      253 Raorchestes_echinatus,
      254 Raorchestes_flaviocularis,
      255 Raorchestes_flaviventris,
      256 Raorchestes_ghatei,
      257 Raorchestes_glandulosus,
      258 Raorchestes_graminirupes,
      259 Raorchestes_griet,
      260 Raorchestes_gryllus,
      261 Raorchestes_hassanensis,
      262 Raorchestes_honnametti,
      263 Raorchestes_indigo,
      264 Raorchestes_jayarami,
      265 Raorchestes_johnceei,
      266 Raorchestes_kadalarensis,
      267 Raorchestes_kaikatti,
      268 Raorchestes_kakachi,
      269 Raorchestes_lechiya,
      270 Raorchestes_leucolatus,
      271 Raorchestes_longchuanensis,
      272 Raorchestes_luteolus,
      273 Raorchestes_manipurensis,
      274 Raorchestes_manohari,
      275 Raorchestes_marki,
      276 Raorchestes_menglaensis,
      277 Raorchestes_munnarensis,
      278 Raorchestes_nerostagona,
      279 Raorchestes_ochlandrae,
      280 Raorchestes_parvulus,
      281 Raorchestes_ponmudi,
      282 Raorchestes_primarrumpfi,
      283 Raorchestes_ravii,
      284 Raorchestes_resplendens,
      285 Raorchestes_rezakhani,
      286 Raorchestes_sahai,
      287 Raorchestes_sanctisilvaticus,
      288 Raorchestes_shillongensis,
      289 Raorchestes_signatus,
      290 Raorchestes_silentvalley,
      291 Raorchestes_sushili,
      292 Raorchestes_theuerkaufi,
      293 Raorchestes_thodai,
      294 Raorchestes_tinniens,
      295 Raorchestes_travancoricus,
      296 Raorchestes_tuberohumerus,
      297 Raorchestes_uthamani,
      298 Rhacophorus_annamensis,
      299 Rhacophorus_baluensis,
      300 Rhacophorus_barisani,
      301 Rhacophorus_bengkuluensis,
      302 Rhacophorus_bifasciatus,
      303 Rhacophorus_bipunctatus,
      304 Rhacophorus_borneensis,
      305 Rhacophorus_calcadensis,
      306 Rhacophorus_calcaneus,
      307 Rhacophorus_catamitus,
      308 Rhacophorus_edentulus,
      309 Rhacophorus_exechopygus,
      310 Rhacophorus_georgii,
      311 Rhacophorus_helenae,
      312 Rhacophorus_hoabinhensis,
      313 Rhacophorus_hoanglienensis,
      314 Rhacophorus_indonesiensis,
      315 Rhacophorus_kio,
      316 Rhacophorus_laoshan,
      317 Rhacophorus_larissae,
      318 Rhacophorus_lateralis,
      319 Rhacophorus_malabaricus,
      320 Rhacophorus_margaritifer,
      321 Rhacophorus_marmoridorsum,
      322 Rhacophorus_modestus,
      323 Rhacophorus_monticola,
      324 Rhacophorus_nigropalmatus,
      325 Rhacophorus_norhayatii,
      326 Rhacophorus_orlovi,
      327 Rhacophorus_pardalis,
      328 Rhacophorus_poecilonotus,
      329 Rhacophorus_pseudomalabaricus,
      330 Rhacophorus_reinwardtii,
      331 Rhacophorus_rhodopus,
      332 Rhacophorus_robertingeri,
      333 Rhacophorus_spelaeus,
      334 Rhacophorus_subansiriensis,
      335 Rhacophorus_translineatus,
      336 Rhacophorus_tuberculatus,
      337 Rhacophorus_turpes,
      338 Rhacophorus_vampyrus,
      339 Rhacophorus_vanbanicus,
      340 Rhacophorus_verrucopus,
      341 Rhacophorus_viridimaculatus,
      342 Rohanixalus_baladika,
      343 Rohanixalus_hansenae,
      344 Rohanixalus_marginis,
      345 Rohanixalus_nauli,
      346 Rohanixalus_punctatus,
      347 Rohanixalus_senapatiensis,
      348 Rohanixalus_shyamrupus,
      349 Rohanixalus_vittatus,
      350 Taruga_eques,
      351 Taruga_fastigo,
      352 Taruga_longinasus,
      353 Theloderma_albopunctatum,
      354 Theloderma_annae,
      355 Theloderma_asperum,
      356 Theloderma_auratum,
      357 Theloderma_baibungense,
      358 Theloderma_bicolor,
      359 Theloderma_corticale,
      360 Theloderma_gordoni,
      361 Theloderma_horridum,
      362 Theloderma_lacustrinum,
      363 Theloderma_laeve,
      364 Theloderma_lateriticum,
      365 Theloderma_leporosum,
      366 Theloderma_licin,
      367 Theloderma_moloch,
      368 Theloderma_nagalandense,
      369 Theloderma_nebulosum,
      370 Theloderma_palliatum,
      371 Theloderma_petilum,
      372 Theloderma_phrynoderma,
      373 Theloderma_pyaukkya,
      374 Theloderma_rhododiscus,
      375 Theloderma_ryabovi,
      376 Theloderma_stellatum,
      377 Theloderma_truongsonensis,
      378 Theloderma_vietnamense,
      379 Zhangixalus_achantharrhena,
      380 Zhangixalus_arboreus,
      381 Zhangixalus_arvalis,
      382 Zhangixalus_aurantiventris,
      383 Zhangixalus_burmanus,
      384 Zhangixalus_chenfui,
      385 Zhangixalus_dennysi,
      386 Zhangixalus_dorsoviridis,
      387 Zhangixalus_duboisi,
      388 Zhangixalus_dugritei,
      389 Zhangixalus_dulitensis,
      390 Zhangixalus_feae,
      391 Zhangixalus_hongchibaensis,
      392 Zhangixalus_hui,
      393 Zhangixalus_hungfuensis,
      394 Zhangixalus_jarujini,
      395 Zhangixalus_leucofasciatus,
      396 Zhangixalus_lishuiensis,
      397 Zhangixalus_minimus,
      398 Zhangixalus_moltrechti,
      399 Zhangixalus_nigropunctatus,
      400 Zhangixalus_omeimontis,
      401 Zhangixalus_owstoni,
      402 Zhangixalus_pachyproctus,
      403 Zhangixalus_pinglongensis,
      404 Zhangixalus_prasinatus,
      405 Zhangixalus_prominanus,
      406 Zhangixalus_puerensis,
      407 Zhangixalus_schlegelii,
      408 Zhangixalus_smaragdinus,
      409 Zhangixalus_suffry,
      410 Zhangixalus_taipeianus,
      411 Zhangixalus_viridis,
      412 Zhangixalus_wui,
      413 Zhangixalus_yaoshanensis,
      414 Zhangixalus_yinggelingensis,
      415 Zhangixalus_zhoukaiyae,
      416 Spinomantis_fimbriatus,
      417 Boophis_goudotii,
      418 Tsingymantis_antitra,
      419 Laliostoma_labrosum,
      420 Liuixalus_sp,
      421 Theloderma_sp1,
      422 Theloderma_sp2,
      423 Pseudophilautus_sp,
      424 Raorchestes_sp,
      425 Polypedates_sp,
      426 Rhacophorus_sp;
   tree gen.18002000 [&B IgrBrlens{all}] = [&R] ((419:1.239119e-01[&B IgrBrlens{all} 8.961659e-02],(418:1.142210e-01[&B IgrBrlens{all} 7.919152e-02],(417:9.531829e-02[&B IgrBrlens{all} 1.194918e-01],416:9.531829e-02[&B IgrBrlens{all} 9.637310e-02]):1.890271e-02[&B IgrBrlens{all} 1.197392e-02]):9.690877e-03[&B IgrBrlens{all} 1.663513e-02]):9.603295e-02[&B IgrBrlens{all} 8.580816e-02],((((79:3.698349e-03[&B IgrBrlens{all} 1.512440e-03],76:3.698349e-03[&B IgrBrlens{all} 9.666408e-04]):4.177329e-02[&B IgrBrlens{all} 2.122496e-02],(((420:9.266974e-03[&B IgrBrlens{all} 1.917013e-02],(77:4.573907e-03[&B IgrBrlens{all} 1.677067e-02],80:4.573907e-03[&B IgrBrlens{all} 2.632515e-03]):4.693067e-03[&B IgrBrlens{all} 2.101677e-03]):5.930137e-03[&B IgrBrlens{all} 2.745752e-03],78:1.519711e-02[&B IgrBrlens{all} 2.089873e-02]):1.571545e-02[&B IgrBrlens{all} 2.887364e-02],75:3.091256e-02[&B IgrBrlens{all} 2.122255e-02]):1.455908e-02[&B IgrBrlens{all} 1.632999e-02]):1.435615e-01[&B IgrBrlens{all} 1.049864e-01],(((87:7.768003e-02[&B IgrBrlens{all} 8.579211e-02],(85:5.280254e-02[&B IgrBrlens{all} 7.017390e-02],86:5.280254e-02[&B IgrBrlens{all} 3.528701e-02]):2.487749e-02[&B IgrBrlens{all} 1.680734e-02]):6.581627e-02[&B IgrBrlens{all} 7.170007e-02],((378:5.349529e-02[&B IgrBrlens{all} 5.518664e-02],(376:2.709897e-02[&B IgrBrlens{all} 2.407120e-02],361:2.709897e-02[&B IgrBrlens{all} 6.740153e-02]):2.639632e-02[&B IgrBrlens{all} 2.448451e-02]):6.369241e-02[&B IgrBrlens{all} 1.015539e-01],(((375:4.742512e-02[&B IgrBrlens{all} 6.006339e-02],372:4.742512e-02[&B IgrBrlens{all} 4.246119e-02]):2.495684e-02[&B IgrBrlens{all} 3.856919e-02],(((366:4.162761e-02[&B IgrBrlens{all} 8.651069e-02],367:4.162761e-02[&B IgrBrlens{all} 6.071008e-02]):1.090931e-02[&B IgrBrlens{all} 3.318584e-03],((371:2.195358e-02[&B IgrBrlens{all} 2.892349e-02],421:2.195358e-02[&B IgrBrlens{all} 2.256758e-02]):1.993583e-02[&B IgrBrlens{all} 2.838561e-02],(357:8.874088e-03[&B IgrBrlens{all} 1.520135e-02],373:8.874088e-03[&B IgrBrlens{all} 7.077857e-03]):3.301532e-02[&B IgrBrlens{all} 3.882163e-02]):1.064751e-02[&B IgrBrlens{all} 2.275057e-03]):1.317842e-02[&B IgrBrlens{all} 1.193339e-02],(355:1.097461e-02[&B IgrBrlens{all} 3.367715e-03],353:1.097461e-02[&B IgrBrlens{all} 1.350612e-02]):5.474073e-02[&B IgrBrlens{all} 2.356495e-02]):6.666622e-03[&B IgrBrlens{all} 6.320547e-03]):1.198460e-02[&B IgrBrlens{all} 8.568649e-03],((((356:5.253134e-02[&B IgrBrlens{all} 5.293734e-02],(374:4.560782e-02[&B IgrBrlens{all} 2.604268e-02],((360:1.050310e-02[&B IgrBrlens{all} 1.035231e-02],359:1.050310e-02[&B IgrBrlens{all} 2.723649e-02]):2.776486e-02[&B IgrBrlens{all} 3.216355e-02],(358:3.256607e-02[&B IgrBrlens{all} 4.007436e-02],(368:3.118930e-02[&B IgrBrlens{all} 1.947694e-02],365:3.118930e-02[&B IgrBrlens{all} 3.882023e-02]):1.376767e-03[&B IgrBrlens{all} 1.531230e-06]):5.701893e-03[&B IgrBrlens{all} 4.773500e-03]):7.339861e-03[&B IgrBrlens{all} 9.855238e-03]):6.923522e-03[&B IgrBrlens{all} 1.098144e-03]):1.378570e-02[&B IgrBrlens{all} 5.844761e-04],370:6.631704e-02[&B IgrBrlens{all} 5.740673e-02]):1.033691e-02[&B IgrBrlens{all} 3.901576e-03],(364:5.205485e-02[&B IgrBrlens{all} 5.202128e-02],362:5.205485e-02[&B IgrBrlens{all} 8.039853e-02]):2.459910e-02[&B IgrBrlens{all} 2.313751e-02]):7.271861e-03[&B IgrBrlens{all} 2.474910e-03],((369:4.490120e-02[&B IgrBrlens{all} 5.765526e-02],377:4.490120e-02[&B IgrBrlens{all} 5.685620e-02]):1.620358e-02[&B IgrBrlens{all} 5.656804e-03],(354:5.678600e-02[&B IgrBrlens{all} 5.882281e-02],(422:1.966980e-02[&B IgrBrlens{all} 2.439389e-02],363:1.966980e-02[&B IgrBrlens{all} 2.641758e-02]):3.711620e-02[&B IgrBrlens{all} 5.301652e-02]):4.318776e-03[&B IgrBrlens{all} 5.573477e-03]):2.282103e-02[&B IgrBrlens{all} 1.726154e-02]):4.407513e-04[&B IgrBrlens{all} 2.978617e-06]):3.282114e-02[&B IgrBrlens{all} 1.709582e-02]):2.630860e-02[&B IgrBrlens{all} 2.625008e-02]):3.250126e-02[&B IgrBrlens{all} 4.056445e-02],(((((14:3.245982e-02[&B IgrBrlens{all} 2.364963e-02],(16:4.151179e-03[&B IgrBrlens{all} 7.551604e-04],13:4.151179e-03[&B IgrBrlens{all} 4.087498e-03]):2.830865e-02[&B IgrBrlens{all} 2.190489e-02]):3.666015e-02[&B IgrBrlens{all} 3.385188e-02],15:6.911998e-02[&B IgrBrlens{all} 7.488389e-02]):2.379101e-02[&B IgrBrlens{all} 2.495089e-02],(((9:1.450015e-02[&B IgrBrlens{all} 1.917845e-02],11:1.450015e-02[&B IgrBrlens{all} 1.017920e-02]):9.363971e-03[&B IgrBrlens{all} 1.508041e-02],8:2.386412e-02[&B IgrBrlens{all} 1.573656e-02]):1.269458e-02[&B IgrBrlens{all} 1.478194e-02],((12:1.798969e-02[&B IgrBrlens{all} 2.723526e-02],10:1.798969e-02[&B IgrBrlens{all} 2.645391e-02]):7.713754e-03[&B IgrBrlens{all} 1.086467e-03],7:2.570344e-02[&B IgrBrlens{all} 2.934412e-02]):1.085526e-02[&B IgrBrlens{all} 5.840355e-03]):5.635229e-02[&B IgrBrlens{all} 7.592495e-02]):5.754463e-02[&B IgrBrlens{all} 7.103739e-02],((((((338:7.887049e-02[&B IgrBrlens{all} 1.022340e-01],((308:1.572868e-02[&B IgrBrlens{all} 2.755012e-02],310:1.572868e-02[&B IgrBrlens{all} 1.506575e-02]):9.138831e-03[&B IgrBrlens{all} 1.647610e-02],323:2.486751e-02[&B IgrBrlens{all} 9.283173e-03]):5.400298e-02[&B IgrBrlens{all} 6.671815e-02]):2.898453e-02[&B IgrBrlens{all} 1.712382e-02],(302:1.077252e-02[&B IgrBrlens{all} 6.004528e-03],305:1.077252e-02[&B IgrBrlens{all} 2.988946e-03]):9.708250e-02[&B IgrBrlens{all} 1.006287e-01]):9.984133e-03[&B IgrBrlens{all} 6.959536e-03],(((337:8.171714e-02[&B IgrBrlens{all} 6.120328e-02],(((324:4.233162e-02[&B IgrBrlens{all} 4.903554e-02],(328:4.109455e-02[&B IgrBrlens{all} 3.205389e-02],322:4.109455e-02[&B IgrBrlens{all} 3.322783e-02]):1.237066e-03[&B IgrBrlens{all} 4.376448e-04]):1.736875e-02[&B IgrBrlens{all} 2.370962e-02],((301:2.029633e-02[&B IgrBrlens{all} 1.026300e-02],320:2.029633e-02[&B IgrBrlens{all} 2.240354e-02]):1.344385e-02[&B IgrBrlens{all} 1.695311e-02],307:3.374017e-02[&B IgrBrlens{all} 2.923158e-02]):2.596019e-02[&B IgrBrlens{all} 2.244524e-02]):3.279412e-03[&B IgrBrlens{all} 4.995381e-04],314:6.297978e-02[&B IgrBrlens{all} 4.532248e-02]):1.873736e-02[&B IgrBrlens{all} 2.593982e-02]):1.343991e-02[&B IgrBrlens{all} 4.984481e-03],((((341:1.020962e-02[&B IgrBrlens{all} 9.978521e-03],312:1.020962e-02[&B IgrBrlens{all} 8.617941e-03]):5.566804e-02[&B IgrBrlens{all} 8.211288e-02],(329:3.335595e-02[&B IgrBrlens{all} 1.629751e-02],319:3.335595e-02[&B IgrBrlens{all} 5.415968e-02]):3.252171e-02[&B IgrBrlens{all} 5.145678e-02]):6.618998e-03[&B IgrBrlens{all} 1.338400e-02],(((300:2.781675e-02[&B IgrBrlens{all} 3.136207e-02],299:2.781675e-02[&B IgrBrlens{all} 3.227237e-02]):2.089335e-03[&B IgrBrlens{all} 5.844763e-06],334:2.990608e-02[&B IgrBrlens{all} 3.109343e-02]):3.209088e-02[&B IgrBrlens{all} 2.633999e-02],327:6.199697e-02[&B IgrBrlens{all} 6.056558e-02]):1.049969e-02[&B IgrBrlens{all} 1.172434e-02]):1.880301e-02[&B IgrBrlens{all} 1.750978e-02],(((((325:3.011040e-03[&B IgrBrlens{all} 3.474657e-04],339:3.011040e-03[&B IgrBrlens{all} 9.763896e-04]):2.367141e-02[&B IgrBrlens{all} 1.542147e-02],(330:3.488836e-03[&B IgrBrlens{all} 6.802604e-04],304:3.488836e-03[&B IgrBrlens{all} 5.192395e-04]):2.319361e-02[&B IgrBrlens{all} 2.073710e-02]):9.867324e-03[&B IgrBrlens{all} 8.053853e-03],(311:1.487658e-02[&B IgrBrlens{all} 3.329510e-02],315:1.487658e-02[&B IgrBrlens{all} 1.753435e-02]):2.167319e-02[&B IgrBrlens{all} 1.678731e-02]):6.709928e-03[&B IgrBrlens{all} 6.361605e-03],(303:3.695790e-02[&B IgrBrlens{all} 3.005361e-02],(426:3.386169e-02[&B IgrBrlens{all} 4.564480e-02],331:3.386169e-02[&B IgrBrlens{all} 3.787837e-02]):3.096218e-03[&B IgrBrlens{all} 1.677048e-03]):6.301798e-03[&B IgrBrlens{all} 6.283989e-03]):2.280187e-02[&B IgrBrlens{all} 2.035430e-02],318:6.606157e-02[&B IgrBrlens{all} 8.764749e-02]):2.523810e-02[&B IgrBrlens{all} 1.914474e-02]):3.857376e-03[&B IgrBrlens{all} 4.126024e-03]):3.450426e-04[&B IgrBrlens{all} 1.169403e-08],(335:9.419911e-02[&B IgrBrlens{all} 8.765411e-02],(((309:2.539388e-02[&B IgrBrlens{all} 1.742341e-02],336:2.539388e-02[&B IgrBrlens{all} 1.825955e-02]):1.751350e-02[&B IgrBrlens{all} 1.495898e-02],298:4.290738e-02[&B IgrBrlens{all} 3.187616e-02]):4.865162e-02[&B IgrBrlens{all} 6.943957e-02],(((313:6.058146e-03[&B IgrBrlens{all} 1.336939e-02],(317:8.495558e-04[&B IgrBrlens{all} 1.012211e-05],316:8.495558e-04[&B IgrBrlens{all} 1.018864e-03]):5.208590e-03[&B IgrBrlens{all} 6.480234e-03]):1.116129e-02[&B IgrBrlens{all} 1.162199e-02],332:1.721944e-02[&B IgrBrlens{all} 1.735075e-02]):3.661156e-02[&B IgrBrlens{all} 3.749573e-02],(((326:8.055925e-03[&B IgrBrlens{all} 1.901016e-03],(321:4.845556e-03[&B IgrBrlens{all} 4.471596e-03],306:4.845556e-03[&B IgrBrlens{all} 2.488791e-03]):3.210369e-03[&B IgrBrlens{all} 2.933311e-04]):9.879537e-03[&B IgrBrlens{all} 1.354280e-02],333:1.793546e-02[&B IgrBrlens{all} 1.060278e-02]):1.253339e-02[&B IgrBrlens{all} 1.242821e-02],340:3.046885e-02[&B IgrBrlens{all} 3.955754e-02]):2.336215e-02[&B IgrBrlens{all} 1.118872e-02]):3.772801e-02[&B IgrBrlens{all} 1.548402e-02]):2.640103e-03[&B IgrBrlens{all} 1.272381e-02]):1.302985e-03[&B IgrBrlens{all} 5.640724e-06]):2.233706e-02[&B IgrBrlens{all} 2.262939e-02]):6.253183e-05[&B IgrBrlens{all} 1.284084e-07],(((67:1.850840e-02[&B IgrBrlens{all} 1.809968e-02],((70:6.039019e-03[&B IgrBrlens{all} 1.052375e-03],68:6.039019e-03[&B IgrBrlens{all} 1.133504e-03]):1.259446e-03[&B IgrBrlens{all} 1.141297e-03],63:7.298466e-03[&B IgrBrlens{all} 7.986373e-03]):1.120993e-02[&B IgrBrlens{all} 9.030024e-03]):1.403829e-02[&B IgrBrlens{all} 2.267285e-02],(71:1.473186e-02[&B IgrBrlens{all} 1.432505e-02],(72:3.006335e-03[&B IgrBrlens{all} 1.747575e-03],62:3.006335e-03[&B IgrBrlens{all} 2.669932e-03]):1.172553e-02[&B IgrBrlens{all} 1.656330e-02]):1.781482e-02[&B IgrBrlens{all} 1.367140e-02]):7.082845e-02[&B IgrBrlens{all} 5.657648e-02],((65:7.905836e-02[&B IgrBrlens{all} 7.916725e-02],64:7.905836e-02[&B IgrBrlens{all} 5.149338e-02]):9.724669e-03[&B IgrBrlens{all} 9.165471e-03],(74:1.813079e-02[&B IgrBrlens{all} 1.562290e-02],((73:3.951938e-03[&B IgrBrlens{all} 4.388446e-04],66:3.951938e-03[&B IgrBrlens{all} 1.143819e-02]):2.111042e-03[&B IgrBrlens{all} 1.030034e-03],69:6.062980e-03[&B IgrBrlens{all} 3.605289e-03]):1.206781e-02[&B IgrBrlens{all} 2.351580e-02]):7.065224e-02[&B IgrBrlens{all} 9.960892e-02]):1.459210e-02[&B IgrBrlens{all} 1.743069e-02]):1.452655e-02[&B IgrBrlens{all} 1.312406e-02]):1.201793e-04[&B IgrBrlens{all} 1.284451e-10],(((((((410:5.079778e-03[&B IgrBrlens{all} 1.454213e-03],407:5.079778e-03[&B IgrBrlens{all} 5.888593e-03]):6.703987e-03[&B IgrBrlens{all} 6.229367e-03],(380:1.020733e-02[&B IgrBrlens{all} 5.483682e-03],(415:2.471290e-03[&B IgrBrlens{all} 2.266310e-03],396:2.471290e-03[&B IgrBrlens{all} 4.258703e-06]):7.736036e-03[&B IgrBrlens{all} 6.237480e-03]):1.576439e-03[&B IgrBrlens{all} 4.829468e-04]):1.389257e-02[&B IgrBrlens{all} 9.384886e-03],(411:6.913749e-03[&B IgrBrlens{all} 1.699385e-03],395:6.913749e-03[&B IgrBrlens{all} 6.474453e-03]):1.876258e-02[&B IgrBrlens{all} 1.733886e-02]):1.463775e-02[&B IgrBrlens{all} 7.352309e-03],((402:2.320901e-02[&B IgrBrlens{all} 1.760632e-02],408:2.320901e-02[&B IgrBrlens{all} 3.225068e-02]):3.578365e-03[&B IgrBrlens{all} 3.870778e-03],390:2.678738e-02[&B IgrBrlens{all} 3.493165e-02]):1.352671e-02[&B IgrBrlens{all} 1.016622e-02]):2.085191e-02[&B IgrBrlens{all} 3.901461e-03],((((405:1.382532e-02[&B IgrBrlens{all} 1.974834e-02],379:1.382532e-02[&B IgrBrlens{all} 1.925950e-02]):2.389727e-02[&B IgrBrlens{all} 3.323083e-02],(((406:2.052156e-02[&B IgrBrlens{all} 1.066942e-02],387:2.052156e-02[&B IgrBrlens{all} 1.980838e-02]):4.373557e-03[&B IgrBrlens{all} 2.642344e-03],(403:5.981524e-03[&B IgrBrlens{all} 7.007963e-03],386:5.981524e-03[&B IgrBrlens{all} 3.121266e-03]):1.891360e-02[&B IgrBrlens{all} 2.064745e-02]):4.033653e-03[&B IgrBrlens{all} 6.421278e-03],(400:1.108741e-02[&B IgrBrlens{all} 1.177233e-02],383:1.108741e-02[&B IgrBrlens{all} 1.345909e-02]):1.784137e-02[&B IgrBrlens{all} 9.749595e-03]):8.793820e-03[&B IgrBrlens{all} 5.926245e-03]):1.324022e-03[&B IgrBrlens{all} 1.297489e-03],(((392:1.195827e-02[&B IgrBrlens{all} 5.315904e-03],388:1.195827e-02[&B IgrBrlens{all} 4.236625e-03]):1.137470e-02[&B IgrBrlens{all} 1.018506e-02],(394:9.142152e-03[&B IgrBrlens{all} 6.157692e-03],(391:7.986326e-03[&B IgrBrlens{all} 1.766268e-02],397:7.986326e-03[&B IgrBrlens{all} 1.860654e-02]):1.155826e-03[&B IgrBrlens{all} 4.089550e-06]):1.419081e-02[&B IgrBrlens{all} 1.744272e-02]):3.185673e-03[&B IgrBrlens{all} 1.873588e-03],(393:2.054715e-02[&B IgrBrlens{all} 1.143617e-02],412:2.054715e-02[&B IgrBrlens{all} 8.506872e-03]):5.971485e-03[&B IgrBrlens{all} 2.293723e-03]):1.252798e-02[&B IgrBrlens{all} 3.058653e-03]):1.038544e-02[&B IgrBrlens{all} 5.396577e-03],((413:2.253591e-02[&B IgrBrlens{all} 1.654077e-02],399:2.253591e-02[&B IgrBrlens{all} 1.979189e-02]):1.453588e-02[&B IgrBrlens{all} 1.309428e-02],(((((382:1.529780e-02[&B IgrBrlens{all} 1.790819e-02],398:1.529780e-02[&B IgrBrlens{all} 1.002610e-02]):3.909182e-03[&B IgrBrlens{all} 2.996619e-03],381:1.920698e-02[&B IgrBrlens{all} 1.868241e-02]):7.099470e-03[&B IgrBrlens{all} 7.548985e-03],404:2.630645e-02[&B IgrBrlens{all} 3.184970e-02]):5.783116e-03[&B IgrBrlens{all} 6.196377e-03],(401:1.561639e-02[&B IgrBrlens{all} 7.172871e-03],409:1.561639e-02[&B IgrBrlens{all} 1.768788e-02]):1.647317e-02[&B IgrBrlens{all} 8.610884e-03]):2.953536e-03[&B IgrBrlens{all} 1.195766e-03],384:3.504310e-02[&B IgrBrlens{all} 4.001012e-02]):2.028690e-03[&B IgrBrlens{all} 1.360328e-04]):1.236026e-02[&B IgrBrlens{all} 1.842485e-02]):1.173394e-02[&B IgrBrlens{all} 9.236548e-03]):1.115710e-02[&B IgrBrlens{all} 1.638883e-03],(414:3.292239e-02[&B IgrBrlens{all} 4.254926e-02],385:3.292239e-02[&B IgrBrlens{all} 3.136012e-02]):3.940071e-02[&B IgrBrlens{all} 2.010970e-02]):3.920103e-02[&B IgrBrlens{all} 3.940773e-02],389:1.115241e-01[&B IgrBrlens{all} 9.897932e-02]):6.497733e-03[&B IgrBrlens{all} 8.591481e-04]):3.006332e-02[&B IgrBrlens{all} 2.710990e-02],(((24:5.217842e-02[&B IgrBrlens{all} 3.538879e-02],(23:2.202194e-02[&B IgrBrlens{all} 8.740911e-03],25:2.202194e-02[&B IgrBrlens{all} 2.187347e-02]):3.015648e-02[&B IgrBrlens{all} 2.317093e-02]):7.554111e-02[&B IgrBrlens{all} 4.691882e-02],(((352:1.512871e-02[&B IgrBrlens{all} 4.363468e-02],351:1.512871e-02[&B IgrBrlens{all} 1.179012e-02]):7.269153e-03[&B IgrBrlens{all} 1.427263e-02],350:2.239786e-02[&B IgrBrlens{all} 3.813786e-03]):8.301068e-02[&B IgrBrlens{all} 9.920454e-02],((160:1.998049e-02[&B IgrBrlens{all} 5.032600e-02],157:1.998049e-02[&B IgrBrlens{all} 1.639414e-02]):6.920625e-02[&B IgrBrlens{all} 8.129875e-02],(158:5.761363e-02[&B IgrBrlens{all} 8.171889e-02],(((142:4.304613e-02[&B IgrBrlens{all} 2.499834e-02],(((163:2.616272e-02[&B IgrBrlens{all} 2.218169e-02],((((150:1.435839e-03[&B IgrBrlens{all} 1.547114e-03],149:1.435839e-03[&B IgrBrlens{all} 6.758724e-05]):9.565095e-03[&B IgrBrlens{all} 6.141880e-03],162:1.100093e-02[&B IgrBrlens{all} 2.278805e-03]):5.614941e-03[&B IgrBrlens{all} 7.882760e-03],((151:5.237525e-03[&B IgrBrlens{all} 3.882060e-03],164:5.237525e-03[&B IgrBrlens{all} 8.488342e-03]):5.619068e-03[&B IgrBrlens{all} 5.742463e-03],146:1.085659e-02[&B IgrBrlens{all} 1.904305e-02]):5.759283e-03[&B IgrBrlens{all} 1.920918e-03]):3.338102e-03[&B IgrBrlens{all} 8.446721e-04],154:1.995398e-02[&B IgrBrlens{all} 9.839513e-03]):6.208737e-03[&B IgrBrlens{all} 2.281210e-03]):1.064527e-02[&B IgrBrlens{all} 1.864171e-02],152:3.680798e-02[&B IgrBrlens{all} 5.669950e-02]):2.576161e-03[&B IgrBrlens{all} 1.469920e-03],(155:5.671469e-03[&B IgrBrlens{all} 1.112505e-03],148:5.671469e-03[&B IgrBrlens{all} 6.012725e-03]):3.371267e-02[&B IgrBrlens{all} 2.010154e-02]):3.661993e-03[&B IgrBrlens{all} 4.396822e-05]):4.600927e-03[&B IgrBrlens{all} 9.459784e-03],(((((161:1.706926e-02[&B IgrBrlens{all} 1.425041e-02],147:1.706926e-02[&B IgrBrlens{all} 2.275483e-02]):1.510085e-02[&B IgrBrlens{all} 1.216736e-02],153:3.217012e-02[&B IgrBrlens{all} 3.865333e-02]):4.217906e-04[&B IgrBrlens{all} 2.152664e-04],140:3.259191e-02[&B IgrBrlens{all} 2.796436e-02]):3.611633e-03[&B IgrBrlens{all} 3.017850e-04],(156:2.301203e-02[&B IgrBrlens{all} 3.240958e-02],144:2.301203e-02[&B IgrBrlens{all} 2.523452e-02]):1.319151e-02[&B IgrBrlens{all} 2.133759e-02]):1.119008e-02[&B IgrBrlens{all} 2.451805e-02],((145:4.392470e-03[&B IgrBrlens{all} 2.173559e-03],425:4.392470e-03[&B IgrBrlens{all} 5.712218e-03]):2.325420e-02[&B IgrBrlens{all} 1.280771e-02],(141:5.094767e-04[&B IgrBrlens{all} 3.669859e-07],159:5.094767e-04[&B IgrBrlens{all} 9.067845e-04]):2.713720e-02[&B IgrBrlens{all} 4.320169e-02]):1.974695e-02[&B IgrBrlens{all} 1.124344e-02]):2.534426e-04[&B IgrBrlens{all} 1.771871e-04]):5.421683e-03[&B IgrBrlens{all} 6.036377e-03],143:5.306874e-02[&B IgrBrlens{all} 8.127628e-02]):4.544889e-03[&B IgrBrlens{all} 4.624248e-03]):3.157311e-02[&B IgrBrlens{all} 4.924236e-02]):1.622180e-02[&B IgrBrlens{all} 2.980787e-02]):2.231098e-02[&B IgrBrlens{all} 5.388823e-02]):1.664144e-02[&B IgrBrlens{all} 1.531706e-02],(((21:7.630409e-02[&B IgrBrlens{all} 8.407039e-02],18:7.630409e-02[&B IgrBrlens{all} 5.987976e-02]):1.796798e-02[&B IgrBrlens{all} 7.272645e-03],(20:5.615466e-02[&B IgrBrlens{all} 5.107787e-02],(19:5.470268e-02[&B IgrBrlens{all} 5.968793e-02],(22:4.414553e-02[&B IgrBrlens{all} 4.187555e-02],17:4.414553e-02[&B IgrBrlens{all} 3.386088e-02]):1.055715e-02[&B IgrBrlens{all} 2.482506e-02]):1.451974e-03[&B IgrBrlens{all} 8.423223e-04]):3.811741e-02[&B IgrBrlens{all} 4.419889e-02]):3.570274e-02[&B IgrBrlens{all} 2.432367e-02],(((349:1.640210e-02[&B IgrBrlens{all} 1.696459e-02],348:1.640210e-02[&B IgrBrlens{all} 1.379186e-02]):7.939108e-03[&B IgrBrlens{all} 2.187456e-03],347:2.434121e-02[&B IgrBrlens{all} 3.281981e-02]):3.737930e-02[&B IgrBrlens{all} 3.688898e-02],(((342:1.438981e-02[&B IgrBrlens{all} 2.275220e-02],(343:3.928759e-03[&B IgrBrlens{all} 6.950559e-03],344:3.928759e-03[&B IgrBrlens{all} 5.361775e-03]):1.046105e-02[&B IgrBrlens{all} 4.871739e-03]):4.064437e-03[&B IgrBrlens{all} 7.345637e-04],345:1.845425e-02[&B IgrBrlens{all} 3.032998e-02]):6.735019e-03[&B IgrBrlens{all} 6.005556e-03],346:2.518927e-02[&B IgrBrlens{all} 2.852001e-02]):3.653124e-02[&B IgrBrlens{all} 4.367840e-02]):6.825430e-02[&B IgrBrlens{all} 9.276986e-02]):1.438617e-02[&B IgrBrlens{all} 2.799111e-02]):3.724209e-03[&B IgrBrlens{all} 6.478809e-04]):2.370441e-03[&B IgrBrlens{all} 3.583678e-03]):1.320654e-02[&B IgrBrlens{all} 1.045494e-02],((((((99:3.208724e-02[&B IgrBrlens{all} 1.342627e-02],(108:9.521357e-03[&B IgrBrlens{all} 5.570675e-03],134:9.521357e-03[&B IgrBrlens{all} 6.339117e-04]):2.256588e-02[&B IgrBrlens{all} 2.178853e-02]):1.064807e-02[&B IgrBrlens{all} 3.062670e-03],(135:2.982456e-02[&B IgrBrlens{all} 4.749658e-02],(91:1.877207e-02[&B IgrBrlens{all} 8.310742e-03],127:1.877207e-02[&B IgrBrlens{all} 3.758686e-02]):1.105249e-02[&B IgrBrlens{all} 1.082169e-02]):1.291075e-02[&B IgrBrlens{all} 1.423092e-02]):1.364020e-02[&B IgrBrlens{all} 3.208518e-03],137:5.637551e-02[&B IgrBrlens{all} 5.208961e-02]):6.326255e-02[&B IgrBrlens{all} 6.610916e-02],((117:1.481358e-02[&B IgrBrlens{all} 1.598047e-02],(103:1.238815e-02[&B IgrBrlens{all} 7.222832e-03],118:1.238815e-02[&B IgrBrlens{all} 2.060378e-02]):2.425427e-03[&B IgrBrlens{all} 5.081202e-04]):1.019347e-01[&B IgrBrlens{all} 4.435989e-02],((((130:1.783201e-02[&B IgrBrlens{all} 1.675302e-02],124:1.783201e-02[&B IgrBrlens{all} 9.566391e-03]):5.970743e-03[&B IgrBrlens{all} 4.129871e-03],(129:1.330434e-03[&B IgrBrlens{all} 1.561701e-04],94:1.330434e-03[&B IgrBrlens{all} 8.340375e-05]):2.247232e-02[&B IgrBrlens{all} 2.811951e-02]):8.636275e-02[&B IgrBrlens{all} 6.399482e-02],((((128:6.371054e-02[&B IgrBrlens{all} 7.325414e-02],(114:3.003694e-02[&B IgrBrlens{all} 2.986725e-02],125:3.003694e-02[&B IgrBrlens{all} 2.309868e-02]):3.367360e-02[&B IgrBrlens{all} 2.722882e-02]):1.856362e-02[&B IgrBrlens{all} 1.211473e-02],((((92:1.267403e-02[&B IgrBrlens{all} 2.288691e-02],110:1.267403e-02[&B IgrBrlens{all} 8.520439e-03]):3.758474e-02[&B IgrBrlens{all} 5.374890e-02],122:5.025877e-02[&B IgrBrlens{all} 4.185959e-02]):1.369887e-02[&B IgrBrlens{all} 9.271593e-03],(120:4.564879e-02[&B IgrBrlens{all} 4.232984e-02],((116:2.487327e-02[&B IgrBrlens{all} 2.841710e-02],109:2.487327e-02[&B IgrBrlens{all} 2.242089e-02]):6.162634e-03[&B IgrBrlens{all} 2.381343e-02],136:3.103590e-02[&B IgrBrlens{all} 1.512729e-02]):1.461288e-02[&B IgrBrlens{all} 8.627632e-03]):1.830885e-02[&B IgrBrlens{all} 2.025849e-02]):1.138416e-02[&B IgrBrlens{all} 1.411387e-02],((139:1.257460e-02[&B IgrBrlens{all} 1.122149e-02],(131:5.423212e-03[&B IgrBrlens{all} 4.697967e-04],132:5.423212e-03[&B IgrBrlens{all} 4.666780e-03]):7.151385e-03[&B IgrBrlens{all} 6.491296e-03]):2.847393e-02[&B IgrBrlens{all} 3.189690e-02],89:4.104853e-02[&B IgrBrlens{all} 4.559568e-02]):3.429327e-02[&B IgrBrlens{all} 3.478646e-02]):6.932353e-03[&B IgrBrlens{all} 2.327354e-03]):1.379128e-02[&B IgrBrlens{all} 1.093513e-02],((121:1.324981e-02[&B IgrBrlens{all} 1.474595e-02],100:1.324981e-02[&B IgrBrlens{all} 8.077255e-03]):1.347146e-02[&B IgrBrlens{all} 3.075823e-02],(119:2.239321e-02[&B IgrBrlens{all} 1.428148e-02],101:2.239321e-02[&B IgrBrlens{all} 2.275634e-02]):4.328055e-03[&B IgrBrlens{all} 1.556227e-03]):6.934417e-02[&B IgrBrlens{all} 6.211630e-02]):8.062637e-03[&B IgrBrlens{all} 1.912975e-03],(((105:1.029274e-02[&B IgrBrlens{all} 5.357188e-03],93:1.029274e-02[&B IgrBrlens{all} 1.053744e-02]):4.335923e-02[&B IgrBrlens{all} 1.841364e-02],90:5.365197e-02[&B IgrBrlens{all} 6.695029e-02]):1.483956e-02[&B IgrBrlens{all} 2.162739e-03],(((96:2.660568e-02[&B IgrBrlens{all} 4.454239e-02],111:2.660568e-02[&B IgrBrlens{all} 2.682596e-02]):4.768610e-03[&B IgrBrlens{all} 1.457450e-02],(112:1.438247e-02[&B IgrBrlens{all} 1.537412e-02],(((98:6.157513e-03[&B IgrBrlens{all} 1.027379e-02],113:6.157513e-03[&B IgrBrlens{all} 3.476000e-03]):4.124298e-03[&B IgrBrlens{all} 7.030639e-03],97:1.028181e-02[&B IgrBrlens{all} 1.952822e-02]):1.781743e-03[&B IgrBrlens{all} 1.362841e-03],(104:7.904638e-03[&B IgrBrlens{all} 8.167095e-03],95:7.904638e-03[&B IgrBrlens{all} 6.146179e-04]):4.158915e-03[&B IgrBrlens{all} 8.760078e-04]):2.318914e-03[&B IgrBrlens{all} 2.003229e-03]):1.699182e-02[&B IgrBrlens{all} 1.497420e-02]):1.680718e-02[&B IgrBrlens{all} 1.892910e-02],((123:8.008982e-03[&B IgrBrlens{all} 5.728915e-03],88:8.008982e-03[&B IgrBrlens{all} 5.715019e-03]):1.169639e-02[&B IgrBrlens{all} 3.116116e-02],((102:6.562365e-03[&B IgrBrlens{all} 1.394655e-02],126:6.562365e-03[&B IgrBrlens{all} 5.536268e-03]):1.055792e-02[&B IgrBrlens{all} 1.933780e-03],138:1.712029e-02[&B IgrBrlens{all} 1.826983e-02]):2.585084e-03[&B IgrBrlens{all} 1.357109e-05]):2.847609e-02[&B IgrBrlens{all} 2.896353e-02]):2.031006e-02[&B IgrBrlens{all} 7.819698e-03]):3.563654e-02[&B IgrBrlens{all} 4.409029e-02]):6.037432e-03[&B IgrBrlens{all} 1.422894e-03]):6.269622e-03[&B IgrBrlens{all} 7.461699e-03],(133:8.537481e-02[&B IgrBrlens{all} 9.653088e-02],(106:3.560159e-02[&B IgrBrlens{all} 2.937113e-02],(107:1.179421e-02[&B IgrBrlens{all} 1.417301e-02],115:1.179421e-02[&B IgrBrlens{all} 8.619614e-03]):2.380739e-02[&B IgrBrlens{all} 2.444255e-02]):4.977322e-02[&B IgrBrlens{all} 4.751834e-02]):3.106032e-02[&B IgrBrlens{all} 1.069946e-02]):3.131490e-04[&B IgrBrlens{all} 3.401833e-04]):2.889782e-03[&B IgrBrlens{all} 1.443004e-03]):2.849338e-02[&B IgrBrlens{all} 4.603153e-02],(((84:2.240515e-02[&B IgrBrlens{all} 3.064315e-02],82:2.240515e-02[&B IgrBrlens{all} 4.661314e-02]):2.661292e-02[&B IgrBrlens{all} 2.312318e-02],83:4.901807e-02[&B IgrBrlens{all} 4.736068e-02]):8.728984e-02[&B IgrBrlens{all} 7.338443e-02],((1:1.236933e-01[&B IgrBrlens{all} 7.956094e-02],(((200:8.998872e-02[&B IgrBrlens{all} 7.984678e-02],((((((173:1.617801e-02[&B IgrBrlens{all} 1.380081e-02],175:1.617801e-02[&B IgrBrlens{all} 3.796714e-03]):1.709254e-02[&B IgrBrlens{all} 2.471522e-02],((185:6.290479e-03[&B IgrBrlens{all} 5.128474e-03],181:6.290479e-03[&B IgrBrlens{all} 2.488791e-03]):1.311481e-02[&B IgrBrlens{all} 1.219330e-02],220:1.940529e-02[&B IgrBrlens{all} 7.577527e-03]):1.386527e-02[&B IgrBrlens{all} 9.150330e-03]):1.826276e-02[&B IgrBrlens{all} 2.367782e-02],(((225:1.905053e-02[&B IgrBrlens{all} 1.424341e-02],227:1.905053e-02[&B IgrBrlens{all} 2.619859e-02]):2.379306e-02[&B IgrBrlens{all} 1.705807e-02],(167:2.789137e-02[&B IgrBrlens{all} 2.836025e-02],(232:1.415889e-02[&B IgrBrlens{all} 1.632601e-02],205:1.415889e-02[&B IgrBrlens{all} 1.867240e-02]):1.373248e-02[&B IgrBrlens{all} 1.141356e-02]):1.495221e-02[&B IgrBrlens{all} 6.359670e-03]):4.745046e-03[&B IgrBrlens{all} 7.661445e-03],((213:1.259629e-02[&B IgrBrlens{all} 3.588800e-03],(186:6.677812e-03[&B IgrBrlens{all} 8.582350e-03],179:6.677812e-03[&B IgrBrlens{all} 3.555172e-03]):5.918482e-03[&B IgrBrlens{all} 1.254182e-02]):2.306707e-02[&B IgrBrlens{all} 2.156822e-02],(194:2.751072e-02[&B IgrBrlens{all} 2.068732e-02],((166:1.256816e-02[&B IgrBrlens{all} 6.779588e-03],206:1.256816e-02[&B IgrBrlens{all} 2.438959e-02]):5.454757e-03[&B IgrBrlens{all} 7.288996e-03],212:1.802292e-02[&B IgrBrlens{all} 1.983209e-02]):9.487803e-03[&B IgrBrlens{all} 1.772012e-02]):8.152637e-03[&B IgrBrlens{all} 3.294768e-03]):1.192527e-02[&B IgrBrlens{all} 3.768973e-03]):3.944692e-03[&B IgrBrlens{all} 9.493267e-03]):6.629302e-03[&B IgrBrlens{all} 9.793454e-03],((((198:2.999203e-03[&B IgrBrlens{all} 1.068968e-02],204:2.999203e-03[&B IgrBrlens{all} 1.024773e-02]):1.737350e-02[&B IgrBrlens{all} 1.007066e-02],((423:4.478378e-03[&B IgrBrlens{all} 2.899789e-03],174:4.478378e-03[&B IgrBrlens{all} 5.766189e-06]):1.440388e-02[&B IgrBrlens{all} 2.324051e-02],192:1.888226e-02[&B IgrBrlens{all} 1.202907e-02]):1.490443e-03[&B IgrBrlens{all} 3.129342e-05]):1.501465e-02[&B IgrBrlens{all} 7.726173e-03],180:3.538735e-02[&B IgrBrlens{all} 1.376041e-02]):1.156670e-02[&B IgrBrlens{all} 6.258554e-03],((171:2.686126e-03[&B IgrBrlens{all} 5.769754e-04],223:2.686126e-03[&B IgrBrlens{all} 2.599380e-04]):3.589889e-02[&B IgrBrlens{all} 2.520533e-02],(183:1.741880e-02[&B IgrBrlens{all} 9.134781e-03],231:1.741880e-02[&B IgrBrlens{all} 1.447867e-02]):2.116622e-02[&B IgrBrlens{all} 2.005904e-02]):8.369043e-03[&B IgrBrlens{all} 4.343389e-03]):1.120857e-02[&B IgrBrlens{all} 1.913676e-03]):1.146057e-02[&B IgrBrlens{all} 1.331521e-02],(((216:3.023461e-02[&B IgrBrlens{all} 2.808164e-02],184:3.023461e-02[&B IgrBrlens{all} 2.334243e-02]):2.464603e-03[&B IgrBrlens{all} 5.478754e-03],(202:3.973692e-03[&B IgrBrlens{all} 3.537056e-03],209:3.973692e-03[&B IgrBrlens{all} 3.641211e-03]):2.872552e-02[&B IgrBrlens{all} 1.889938e-02]):1.896227e-02[&B IgrBrlens{all} 1.446117e-02],((222:1.505249e-02[&B IgrBrlens{all} 9.302278e-03],(221:6.283198e-03[&B IgrBrlens{all} 2.893671e-03],195:6.283198e-03[&B IgrBrlens{all} 3.403113e-03]):8.769288e-03[&B IgrBrlens{all} 1.119731e-03]):1.054403e-02[&B IgrBrlens{all} 2.843148e-03],196:2.559652e-02[&B IgrBrlens{all} 1.151689e-02]):2.606496e-02[&B IgrBrlens{all} 1.329847e-02]):1.796171e-02[&B IgrBrlens{all} 1.306874e-02]):1.391660e-02[&B IgrBrlens{all} 5.134454e-03],((((((197:1.149378e-02[&B IgrBrlens{all} 1.167994e-02],178:1.149378e-02[&B IgrBrlens{all} 1.467460e-02]):3.363589e-02[&B IgrBrlens{all} 2.718116e-02],(219:1.736068e-03[&B IgrBrlens{all} 7.177814e-04],211:1.736068e-03[&B IgrBrlens{all} 9.365085e-04]):4.339360e-02[&B IgrBrlens{all} 3.116621e-02]):9.798339e-03[&B IgrBrlens{all} 3.321910e-02],((((203:3.250776e-03[&B IgrBrlens{all} 8.269538e-03],188:3.250776e-03[&B IgrBrlens{all} 1.370143e-03]):2.006109e-02[&B IgrBrlens{all} 3.393523e-02],((169:3.018259e-03[&B IgrBrlens{all} 1.453276e-03],177:3.018259e-03[&B IgrBrlens{all} 2.522635e-03]):9.091916e-03[&B IgrBrlens{all} 2.361941e-03],187:1.211017e-02[&B IgrBrlens{all} 7.349238e-03]):1.120170e-02[&B IgrBrlens{all} 8.440942e-03]):4.345465e-03[&B IgrBrlens{all} 1.402767e-02],(201:1.334140e-02[&B IgrBrlens{all} 6.939535e-03],170:1.334140e-02[&B IgrBrlens{all} 2.180718e-02]):1.431593e-02[&B IgrBrlens{all} 1.315502e-02]):1.459692e-02[&B IgrBrlens{all} 1.587703e-02],(189:1.131497e-02[&B IgrBrlens{all} 1.333218e-02],172:1.131497e-02[&B IgrBrlens{all} 1.263290e-02]):3.093929e-02[&B IgrBrlens{all} 1.881680e-02]):1.267374e-02[&B IgrBrlens{all} 8.308473e-03]):8.487018e-03[&B IgrBrlens{all} 2.007620e-03],226:6.341502e-02[&B IgrBrlens{all} 5.882362e-02]):8.736246e-03[&B IgrBrlens{all} 3.591473e-03],((((224:4.637954e-02[&B IgrBrlens{all} 5.580285e-02],207:4.637954e-02[&B IgrBrlens{all} 2.533796e-02]):1.894506e-04[&B IgrBrlens{all} 1.552791e-08],(214:4.038140e-02[&B IgrBrlens{all} 4.193174e-02],((217:2.028320e-02[&B IgrBrlens{all} 1.986039e-02],193:2.028320e-02[&B IgrBrlens{all} 2.265169e-02]):1.642731e-02[&B IgrBrlens{all} 1.138080e-02],210:3.671051e-02[&B IgrBrlens{all} 3.527216e-02]):3.670884e-03[&B IgrBrlens{all} 5.578323e-03]):6.187588e-03[&B IgrBrlens{all} 1.513643e-02]):6.474311e-03[&B IgrBrlens{all} 1.793845e-02],(176:1.714570e-02[&B IgrBrlens{all} 2.794188e-02],229:1.714570e-02[&B IgrBrlens{all} 1.426104e-02]):3.589760e-02[&B IgrBrlens{all} 3.745106e-02]):1.304529e-02[&B IgrBrlens{all} 1.547346e-02],((230:3.819475e-02[&B IgrBrlens{all} 3.185716e-02],182:3.819475e-02[&B IgrBrlens{all} 1.405537e-02]):1.766654e-02[&B IgrBrlens{all} 2.141976e-02],(165:4.769778e-02[&B IgrBrlens{all} 5.108991e-02],(((228:1.380052e-02[&B IgrBrlens{all} 1.943446e-02],168:1.380052e-02[&B IgrBrlens{all} 1.205706e-02]):1.201810e-02[&B IgrBrlens{all} 1.284253e-02],208:2.581862e-02[&B IgrBrlens{all} 3.743689e-02]):6.600056e-03[&B IgrBrlens{all} 3.420163e-03],191:3.241868e-02[&B IgrBrlens{all} 2.251746e-02]):1.527911e-02[&B IgrBrlens{all} 2.006525e-02]):8.163508e-03[&B IgrBrlens{all} 8.962158e-03]):1.022729e-02[&B IgrBrlens{all} 8.229154e-03]):6.062681e-03[&B IgrBrlens{all} 9.961701e-03]):4.128198e-03[&B IgrBrlens{all} 5.238512e-03],((190:3.258849e-02[&B IgrBrlens{all} 2.372794e-02],215:3.258849e-02[&B IgrBrlens{all} 1.904708e-02]):1.153199e-02[&B IgrBrlens{all} 2.865155e-02],(218:1.417104e-02[&B IgrBrlens{all} 6.896283e-03],199:1.417104e-02[&B IgrBrlens{all} 3.335240e-02]):2.994944e-02[&B IgrBrlens{all} 5.282753e-02]):3.215898e-02[&B IgrBrlens{all} 2.682423e-02]):7.260325e-03[&B IgrBrlens{all} 5.200993e-03]):6.448930e-03[&B IgrBrlens{all} 1.625306e-02]):1.845502e-02[&B IgrBrlens{all} 2.802651e-02],((((((296:2.350403e-02[&B IgrBrlens{all} 1.276930e-02],((243:4.166278e-03[&B IgrBrlens{all} 4.895830e-03],287:4.166278e-03[&B IgrBrlens{all} 3.056831e-03]):1.257311e-02[&B IgrBrlens{all} 7.205423e-03],270:1.673939e-02[&B IgrBrlens{all} 1.481273e-02]):6.764638e-03[&B IgrBrlens{all} 1.223183e-02]):2.011851e-02[&B IgrBrlens{all} 2.338010e-02],(((288:1.884877e-02[&B IgrBrlens{all} 2.838339e-02],((244:7.539335e-04[&B IgrBrlens{all} 2.982411e-09],271:7.539335e-04[&B IgrBrlens{all} 4.801188e-06]):8.786449e-03[&B IgrBrlens{all} 7.678588e-03],235:9.540382e-03[&B IgrBrlens{all} 5.499256e-03]):9.308383e-03[&B IgrBrlens{all} 7.760900e-03]):3.569174e-03[&B IgrBrlens{all} 4.673850e-03],285:2.241794e-02[&B IgrBrlens{all} 1.722418e-02]):8.767612e-03[&B IgrBrlens{all} 5.654444e-03],(((286:1.148532e-02[&B IgrBrlens{all} 1.901842e-02],(280:9.917501e-03[&B IgrBrlens{all} 1.281475e-02],237:9.917501e-03[&B IgrBrlens{all} 4.384135e-03]):1.567816e-03[&B IgrBrlens{all} 1.206738e-03]):6.822563e-03[&B IgrBrlens{all} 1.115021e-02],276:1.830788e-02[&B IgrBrlens{all} 1.378857e-02]):9.624486e-03[&B IgrBrlens{all} 1.650038e-02],260:2.793237e-02[&B IgrBrlens{all} 3.296605e-02]):3.253186e-03[&B IgrBrlens{all} 2.177442e-03]):1.243699e-02[&B IgrBrlens{all} 2.310883e-02]):3.324931e-03[&B IgrBrlens{all} 4.162845e-03],(424:1.053780e-02[&B IgrBrlens{all} 2.768990e-02],256:1.053780e-02[&B IgrBrlens{all} 5.890349e-03]):3.640967e-02[&B IgrBrlens{all} 2.195574e-02]):2.407100e-02[&B IgrBrlens{all} 2.599582e-02],(253:3.693881e-02[&B IgrBrlens{all} 3.962303e-02],(281:7.065990e-03[&B IgrBrlens{all} 4.968136e-03],261:7.065990e-03[&B IgrBrlens{all} 7.780868e-03]):2.987282e-02[&B IgrBrlens{all} 3.478292e-02]):3.407965e-02[&B IgrBrlens{all} 1.906187e-02]):1.013836e-02[&B IgrBrlens{all} 8.949588e-03],((263:4.220585e-02[&B IgrBrlens{all} 3.600148e-02],((294:7.352414e-03[&B IgrBrlens{all} 3.960706e-03],282:7.352414e-03[&B IgrBrlens{all} 5.513857e-03]):2.932659e-02[&B IgrBrlens{all} 1.328167e-02],((289:1.573033e-02[&B IgrBrlens{all} 1.824991e-02],(239:1.420882e-02[&B IgrBrlens{all} 1.374343e-02],269:1.420882e-02[&B IgrBrlens{all} 4.106124e-03]):1.521513e-03[&B IgrBrlens{all} 2.367870e-04]):6.580772e-03[&B IgrBrlens{all} 7.042834e-03],((283:1.354873e-02[&B IgrBrlens{all} 7.740130e-03],249:1.354873e-02[&B IgrBrlens{all} 1.218395e-02]):3.279639e-03[&B IgrBrlens{all} 1.239533e-02],290:1.682837e-02[&B IgrBrlens{all} 1.444981e-02]):5.482735e-03[&B IgrBrlens{all} 1.292019e-02]):1.436790e-02[&B IgrBrlens{all} 6.898835e-03]):5.526848e-03[&B IgrBrlens{all} 6.049134e-03]):1.688658e-02[&B IgrBrlens{all} 4.511068e-03],(275:5.349203e-02[&B IgrBrlens{all} 4.576903e-02],(((259:1.887710e-02[&B IgrBrlens{all} 3.124238e-02],250:1.887710e-02[&B IgrBrlens{all} 4.660706e-02]):5.573169e-03[&B IgrBrlens{all} 3.842021e-03],246:2.445027e-02[&B IgrBrlens{all} 2.806027e-02]):9.526949e-04[&B IgrBrlens{all} 8.567701e-07],262:2.540296e-02[&B IgrBrlens{all} 1.124942e-02]):2.808907e-02[&B IgrBrlens{all} 2.184335e-02]):5.600400e-03[&B IgrBrlens{all} 7.384731e-03]):2.206439e-02[&B IgrBrlens{all} 2.039804e-02]):2.556486e-02[&B IgrBrlens{all} 2.255465e-02],(241:1.050760e-01[&B IgrBrlens{all} 9.627982e-02],(248:7.996926e-02[&B IgrBrlens{all} 1.081530e-01],((((247:4.118531e-02[&B IgrBrlens{all} 3.872913e-02],((255:3.264047e-02[&B IgrBrlens{all} 3.971782e-02],((291:2.650746e-02[&B IgrBrlens{all} 2.369222e-02],(267:2.345790e-02[&B IgrBrlens{all} 9.177023e-03],268:2.345790e-02[&B IgrBrlens{all} 1.986268e-02]):3.049557e-03[&B IgrBrlens{all} 6.444801e-03]):3.435658e-03[&B IgrBrlens{all} 4.752615e-03],236:2.994312e-02[&B IgrBrlens{all} 4.618116e-02]):2.697349e-03[&B IgrBrlens{all} 2.119811e-03]):5.815046e-03[&B IgrBrlens{all} 7.135376e-03],((272:1.643538e-02[&B IgrBrlens{all} 1.249581e-02],(295:1.513301e-02[&B IgrBrlens{all} 1.096104e-02],293:1.513301e-02[&B IgrBrlens{all} 1.911425e-02]):1.302369e-03[&B IgrBrlens{all} 1.490466e-03]):1.535179e-02[&B IgrBrlens{all} 4.580371e-02],(233:1.985739e-02[&B IgrBrlens{all} 1.379935e-02],266:1.985739e-02[&B IgrBrlens{all} 1.386587e-02]):1.192978e-02[&B IgrBrlens{all} 2.097663e-02]):6.668347e-03[&B IgrBrlens{all} 3.519106e-03]):2.729795e-03[&B IgrBrlens{all} 1.677079e-03]):1.220643e-02[&B IgrBrlens{all} 7.086273e-03],(((284:2.520157e-02[&B IgrBrlens{all} 2.732163e-02],277:2.520157e-02[&B IgrBrlens{all} 2.988208e-02]):3.930455e-03[&B IgrBrlens{all} 8.075873e-04],252:2.913203e-02[&B IgrBrlens{all} 2.284687e-02]):1.040978e-02[&B IgrBrlens{all} 1.840018e-03],(292:1.196098e-02[&B IgrBrlens{all} 1.532380e-02],240:1.196098e-02[&B IgrBrlens{all} 1.848337e-02]):2.758083e-02[&B IgrBrlens{all} 1.782384e-02]):1.384993e-02[&B IgrBrlens{all} 1.194502e-02]):2.648677e-03[&B IgrBrlens{all} 1.048251e-02],((297:1.559571e-02[&B IgrBrlens{all} 1.119296e-02],274:1.559571e-02[&B IgrBrlens{all} 1.948529e-02]):3.566968e-02[&B IgrBrlens{all} 3.123608e-02],((254:3.943523e-03[&B IgrBrlens{all} 3.144756e-03],245:3.943523e-03[&B IgrBrlens{all} 5.635869e-03]):1.063407e-02[&B IgrBrlens{all} 1.865896e-02],279:1.457759e-02[&B IgrBrlens{all} 3.096267e-03]):3.668779e-02[&B IgrBrlens{all} 2.806462e-02]):4.775023e-03[&B IgrBrlens{all} 6.180917e-03]):2.215418e-02[&B IgrBrlens{all} 1.777442e-02],((((264:2.789329e-02[&B IgrBrlens{all} 2.425232e-02],257:2.789329e-02[&B IgrBrlens{all} 3.241277e-02]):1.029440e-02[&B IgrBrlens{all} 1.071182e-02],242:3.818770e-02[&B IgrBrlens{all} 4.166256e-02]):1.696424e-02[&B IgrBrlens{all} 2.378095e-02],234:5.515194e-02[&B IgrBrlens{all} 5.754675e-02]):1.845079e-02[&B IgrBrlens{all} 2.518630e-02],(((265:1.505449e-02[&B IgrBrlens{all} 2.608466e-02],(258:1.732617e-03[&B IgrBrlens{all} 1.208540e-05],273:1.732617e-03[&B IgrBrlens{all} 4.726892e-07]):1.332188e-02[&B IgrBrlens{all} 1.342481e-02]):2.059149e-02[&B IgrBrlens{all} 1.303076e-02],251:3.564598e-02[&B IgrBrlens{all} 3.877526e-02]):2.939095e-02[&B IgrBrlens{all} 1.427856e-02],(278:5.450405e-02[&B IgrBrlens{all} 8.475890e-02],238:5.450405e-02[&B IgrBrlens{all} 4.919556e-02]):1.053288e-02[&B IgrBrlens{all} 4.475152e-03]):8.565796e-03[&B IgrBrlens{all} 7.371546e-03]):4.591869e-03[&B IgrBrlens{all} 1.277907e-02]):1.774664e-03[&B IgrBrlens{all} 1.770557e-05]):2.510676e-02[&B IgrBrlens{all} 1.699869e-02]):1.645661e-03[&B IgrBrlens{all} 5.234725e-04]):1.722055e-03[&B IgrBrlens{all} 1.485276e-02]):9.784132e-03[&B IgrBrlens{all} 7.137467e-03],81:1.182279e-01[&B IgrBrlens{all} 1.555964e-01]):5.465428e-03[&B IgrBrlens{all} 1.788319e-02]):4.952623e-03[&B IgrBrlens{all} 1.234978e-02],(((44:1.924701e-02[&B IgrBrlens{all} 1.512498e-02],49:1.924701e-02[&B IgrBrlens{all} 4.139993e-02]):3.550445e-02[&B IgrBrlens{all} 4.733308e-02],43:5.475146e-02[&B IgrBrlens{all} 9.148698e-02]):4.055721e-02[&B IgrBrlens{all} 7.024712e-02],((((59:1.217723e-02[&B IgrBrlens{all} 3.122518e-02],46:1.217723e-02[&B IgrBrlens{all} 4.862820e-03]):4.712586e-02[&B IgrBrlens{all} 2.581576e-02],55:5.930309e-02[&B IgrBrlens{all} 8.599500e-02]):1.485241e-02[&B IgrBrlens{all} 1.890500e-02],(58:4.105748e-02[&B IgrBrlens{all} 2.806093e-02],(((56:1.232904e-02[&B IgrBrlens{all} 2.818248e-02],(57:7.218711e-03[&B IgrBrlens{all} 4.747086e-03],61:7.218711e-03[&B IgrBrlens{all} 1.214021e-02]):5.110331e-03[&B IgrBrlens{all} 4.836221e-03]):2.994912e-03[&B IgrBrlens{all} 6.332838e-04],(52:1.381999e-02[&B IgrBrlens{all} 6.490074e-03],48:1.381999e-02[&B IgrBrlens{all} 3.599539e-03]):1.503967e-03[&B IgrBrlens{all} 8.096447e-03]):1.745931e-02[&B IgrBrlens{all} 9.428331e-03],45:3.278327e-02[&B IgrBrlens{all} 2.294975e-02]):8.274208e-03[&B IgrBrlens{all} 1.554105e-02]):3.309802e-02[&B IgrBrlens{all} 3.346015e-02]):1.886749e-02[&B IgrBrlens{all} 8.523798e-03],(((51:2.569279e-02[&B IgrBrlens{all} 4.876657e-02],47:2.569279e-02[&B IgrBrlens{all} 3.923860e-02]):4.946140e-03[&B IgrBrlens{all} 4.832968e-03],(50:2.061092e-02[&B IgrBrlens{all} 7.278241e-03],60:2.061092e-02[&B IgrBrlens{all} 2.307230e-02]):1.002801e-02[&B IgrBrlens{all} 1.093691e-02]):8.424196e-03[&B IgrBrlens{all} 8.624781e-03],(54:3.084641e-02[&B IgrBrlens{all} 4.301186e-02],53:3.084641e-02[&B IgrBrlens{all} 1.393176e-02]):8.216710e-03[&B IgrBrlens{all} 1.069718e-02]):5.395986e-02[&B IgrBrlens{all} 6.717728e-02]):2.285683e-03[&B IgrBrlens{all} 1.955454e-02]):3.333725e-02[&B IgrBrlens{all} 3.370092e-02]):7.661989e-03[&B IgrBrlens{all} 1.093427e-02]):1.182353e-02[&B IgrBrlens{all} 1.243687e-02]):1.014831e-02[&B IgrBrlens{all} 1.208170e-02],(((38:4.645305e-02[&B IgrBrlens{all} 5.988977e-02],32:4.645305e-02[&B IgrBrlens{all} 5.769101e-02]):7.951587e-03[&B IgrBrlens{all} 4.524938e-03],(((35:2.360807e-02[&B IgrBrlens{all} 2.142169e-02],39:2.360807e-02[&B IgrBrlens{all} 2.708461e-02]):9.629210e-03[&B IgrBrlens{all} 8.332813e-03],36:3.323728e-02[&B IgrBrlens{all} 4.204613e-02]):1.226860e-02[&B IgrBrlens{all} 1.159968e-02],28:4.550588e-02[&B IgrBrlens{all} 3.447501e-02]):8.898756e-03[&B IgrBrlens{all} 3.338472e-03]):4.183562e-02[&B IgrBrlens{all} 3.678168e-02],((34:1.735524e-02[&B IgrBrlens{all} 1.215278e-02],29:1.735524e-02[&B IgrBrlens{all} 1.356210e-02]):3.122130e-02[&B IgrBrlens{all} 2.958315e-02],(((37:2.205843e-02[&B IgrBrlens{all} 2.328887e-02],(40:3.035462e-03[&B IgrBrlens{all} 1.144529e-03],41:3.035462e-03[&B IgrBrlens{all} 1.843891e-03]):1.902297e-02[&B IgrBrlens{all} 1.937404e-02]):7.919525e-03[&B IgrBrlens{all} 7.908715e-04],(42:1.020260e-02[&B IgrBrlens{all} 9.649885e-03],26:1.020260e-02[&B IgrBrlens{all} 2.257532e-02]):1.977536e-02[&B IgrBrlens{all} 3.049686e-02]):1.220713e-02[&B IgrBrlens{all} 1.749014e-02],(27:3.889636e-02[&B IgrBrlens{all} 2.582815e-02],((30:3.439852e-02[&B IgrBrlens{all} 2.495756e-02],33:3.439852e-02[&B IgrBrlens{all} 2.001531e-02]):4.250530e-03[&B IgrBrlens{all} 2.345846e-03],31:3.864905e-02[&B IgrBrlens{all} 2.920152e-02]):2.473178e-04[&B IgrBrlens{all} 1.492096e-08]):3.288719e-03[&B IgrBrlens{all} 6.365772e-03]):6.391455e-03[&B IgrBrlens{all} 5.306014e-03]):4.766372e-02[&B IgrBrlens{all} 3.222249e-02]):6.203949e-02[&B IgrBrlens{all} 2.256904e-02]):5.382407e-03[&B IgrBrlens{all} 2.055050e-03]):1.233540e-02[&B IgrBrlens{all} 4.539550e-03]):1.303561e-02[&B IgrBrlens{all} 1.783493e-02]):2.269151e-02[&B IgrBrlens{all} 2.838083e-02],(((6:8.336229e-02[&B IgrBrlens{all} 1.232848e-01],5:8.336229e-02[&B IgrBrlens{all} 1.325173e-01]):2.848368e-03[&B IgrBrlens{all} 5.668313e-04],2:8.621066e-02[&B IgrBrlens{all} 5.298673e-02]):3.327281e-02[&B IgrBrlens{all} 1.873843e-02],(4:2.012510e-02[&B IgrBrlens{all} 2.423269e-02],3:2.012510e-02[&B IgrBrlens{all} 3.851000e-02]):9.935837e-02[&B IgrBrlens{all} 8.524737e-02]):9.224121e-02[&B IgrBrlens{all} 6.320545e-02]):8.220152e-03[&B IgrBrlens{all} 5.031253e-03]);
   tree gen.18004000 [&B IgrBrlens{all}] = [&R] ((419:1.239119e-01[&B IgrBrlens{all} 8.961659e-02],(418:1.142210e-01[&B IgrBrlens{all} 7.919152e-02],(417:8.894264e-02[&B IgrBrlens{all} 1.114992e-01],416:8.894264e-02[&B IgrBrlens{all} 8.992689e-02]):2.527837e-02[&B IgrBrlens{all} 1.601257e-02]):9.690877e-03[&B IgrBrlens{all} 1.663513e-02]):9.603295e-02[&B IgrBrlens{all} 8.580816e-02],((((420:4.072787e-02[&B IgrBrlens{all} 8.425174e-02],(79:3.698349e-03[&B IgrBrlens{all} 1.512440e-03],76:3.698349e-03[&B IgrBrlens{all} 9.666408e-04]):3.702952e-02[&B IgrBrlens{all} 1.881466e-02]):4.743768e-03[&B IgrBrlens{all} 2.196443e-03],((78:1.379178e-02[&B IgrBrlens{all} 1.896615e-02],(77:4.573907e-03[&B IgrBrlens{all} 1.677067e-02],80:4.573907e-03[&B IgrBrlens{all} 2.632515e-03]):9.217868e-03[&B IgrBrlens{all} 4.128000e-03]):2.859271e-02[&B IgrBrlens{all} 5.253275e-02],75:4.238448e-02[&B IgrBrlens{all} 2.909843e-02]):3.087156e-03[&B IgrBrlens{all} 3.462665e-03]):1.435615e-01[&B IgrBrlens{all} 1.049864e-01],(((85:7.768003e-02[&B IgrBrlens{all} 1.032358e-01],(87:6.414495e-02[&B IgrBrlens{all} 7.084358e-02],86:6.414495e-02[&B IgrBrlens{all} 4.286695e-02]):1.353507e-02[&B IgrBrlens{all} 9.144355e-03]):6.581627e-02[&B IgrBrlens{all} 7.170007e-02],((378:5.349529e-02[&B IgrBrlens{all} 5.518664e-02],(376:2.709897e-02[&B IgrBrlens{all} 2.407120e-02],361:2.709897e-02[&B IgrBrlens{all} 6.740153e-02]):2.639632e-02[&B IgrBrlens{all} 2.448451e-02]):6.616870e-02[&B IgrBrlens{all} 1.055022e-01],(((375:5.373868e-02[&B IgrBrlens{all} 6.805943e-02],372:5.373868e-02[&B IgrBrlens{all} 4.811391e-02]):1.864329e-02[&B IgrBrlens{all} 2.881200e-02],(((366:2.924511e-02[&B IgrBrlens{all} 6.077733e-02],367:2.924511e-02[&B IgrBrlens{all} 4.265133e-02]):2.329180e-02[&B IgrBrlens{all} 7.085309e-03],((371:1.619694e-02[&B IgrBrlens{all} 2.133921e-02],421:1.619694e-02[&B IgrBrlens{all} 1.664994e-02]):2.361781e-02[&B IgrBrlens{all} 3.362821e-02],(357:1.491898e-02[&B IgrBrlens{all} 2.555628e-02],373:1.491898e-02[&B IgrBrlens{all} 1.189918e-02]):2.489578e-02[&B IgrBrlens{all} 2.927413e-02]):1.272217e-02[&B IgrBrlens{all} 2.718349e-03]):1.317842e-02[&B IgrBrlens{all} 1.193339e-02],(355:1.097461e-02[&B IgrBrlens{all} 3.367715e-03],353:1.097461e-02[&B IgrBrlens{all} 1.350612e-02]):5.474073e-02[&B IgrBrlens{all} 2.356495e-02]):6.666622e-03[&B IgrBrlens{all} 6.320547e-03]):1.198460e-02[&B IgrBrlens{all} 8.568649e-03],(((370:6.517815e-02[&B IgrBrlens{all} 5.642086e-02],(356:6.480932e-02[&B IgrBrlens{all} 6.531020e-02],(374:5.078209e-02[&B IgrBrlens{all} 2.899725e-02],((360:1.050310e-02[&B IgrBrlens{all} 1.035231e-02],359:1.050310e-02[&B IgrBrlens{all} 1.753065e-02]):2.776486e-02[&B IgrBrlens{all} 3.216355e-02],(358:3.256607e-02[&B IgrBrlens{all} 4.007436e-02],(368:3.118930e-02[&B IgrBrlens{all} 1.947694e-02],365:3.118930e-02[&B IgrBrlens{all} 3.882023e-02]):1.376767e-03[&B IgrBrlens{all} 1.531230e-06]):5.701893e-03[&B IgrBrlens{all} 4.773500e-03]):1.251412e-02[&B IgrBrlens{all} 1.680273e-02]):1.402723e-02[&B IgrBrlens{all} 2.224868e-03]):3.688365e-04[&B IgrBrlens{all} 1.563766e-05]):1.606773e-02[&B IgrBrlens{all} 6.064627e-03],(364:5.205485e-02[&B IgrBrlens{all} 5.202128e-02],362:5.205485e-02[&B IgrBrlens{all} 8.039853e-02]):2.919104e-02[&B IgrBrlens{all} 2.745661e-02]):2.679928e-03[&B IgrBrlens{all} 9.120883e-04],((369:4.490120e-02[&B IgrBrlens{all} 5.765526e-02],377:4.490120e-02[&B IgrBrlens{all} 5.685620e-02]):1.620358e-02[&B IgrBrlens{all} 5.656804e-03],(363:5.678600e-02[&B IgrBrlens{all} 7.626658e-02],(422:8.397617e-03[&B IgrBrlens{all} 1.041447e-02],354:8.397617e-03[&B IgrBrlens{all} 8.698823e-03]):4.838838e-02[&B IgrBrlens{all} 6.911763e-02]):4.318776e-03[&B IgrBrlens{all} 5.573477e-03]):2.282103e-02[&B IgrBrlens{all} 1.726154e-02]):4.407513e-04[&B IgrBrlens{all} 2.978617e-06]):3.529742e-02[&B IgrBrlens{all} 1.838566e-02]):2.383231e-02[&B IgrBrlens{all} 2.377931e-02]):3.250126e-02[&B IgrBrlens{all} 4.056445e-02],(((((14:3.245982e-02[&B IgrBrlens{all} 2.364963e-02],(16:7.904010e-03[&B IgrBrlens{all} 8.177591e-03],13:7.904010e-03[&B IgrBrlens{all} 7.782759e-03]):2.455582e-02[&B IgrBrlens{all} 1.900100e-02]):3.866931e-02[&B IgrBrlens{all} 3.570713e-02],15:7.112914e-02[&B IgrBrlens{all} 7.706060e-02]):2.178186e-02[&B IgrBrlens{all} 2.284378e-02],(((9:1.450015e-02[&B IgrBrlens{all} 1.917845e-02],11:1.450015e-02[&B IgrBrlens{all} 1.017920e-02]):9.363971e-03[&B IgrBrlens{all} 1.508041e-02],8:2.386412e-02[&B IgrBrlens{all} 1.573656e-02]):1.269458e-02[&B IgrBrlens{all} 1.478194e-02],((12:1.798969e-02[&B IgrBrlens{all} 2.723526e-02],10:1.798969e-02[&B IgrBrlens{all} 2.645391e-02]):1.329501e-02[&B IgrBrlens{all} 1.872576e-03],7:3.128470e-02[&B IgrBrlens{all} 3.571591e-02]):5.274006e-03[&B IgrBrlens{all} 2.837524e-03]):5.635229e-02[&B IgrBrlens{all} 7.592495e-02]):5.644639e-02[&B IgrBrlens{all} 6.968164e-02],(((((((302:1.077252e-02[&B IgrBrlens{all} 6.004528e-03],305:1.077252e-02[&B IgrBrlens{all} 2.988946e-03]):8.937179e-02[&B IgrBrlens{all} 9.263630e-02],((308:1.572868e-02[&B IgrBrlens{all} 2.755012e-02],310:1.572868e-02[&B IgrBrlens{all} 1.506575e-02]):9.138831e-03[&B IgrBrlens{all} 1.647610e-02],323:2.486751e-02[&B IgrBrlens{all} 9.283173e-03]):7.527680e-02[&B IgrBrlens{all} 9.300096e-02]):4.598883e-03[&B IgrBrlens{all} 2.716981e-03],338:1.047432e-01[&B IgrBrlens{all} 1.357708e-01]):1.309596e-02[&B IgrBrlens{all} 9.128664e-03],(((337:8.171714e-02[&B IgrBrlens{all} 6.120328e-02],(((328:4.282661e-02[&B IgrBrlens{all} 3.340490e-02],(324:3.543157e-02[&B IgrBrlens{all} 4.104275e-02],322:3.543157e-02[&B IgrBrlens{all} 2.864891e-02]):7.395046e-03[&B IgrBrlens{all} 1.070698e-02]):1.687375e-02[&B IgrBrlens{all} 2.303392e-02],((301:1.547690e-02[&B IgrBrlens{all} 7.826018e-03],320:1.547690e-02[&B IgrBrlens{all} 1.708375e-02]):1.826327e-02[&B IgrBrlens{all} 2.303056e-02],307:3.374017e-02[&B IgrBrlens{all} 2.923158e-02]):2.596019e-02[&B IgrBrlens{all} 2.244524e-02]):3.279412e-03[&B IgrBrlens{all} 4.995381e-04],314:6.297978e-02[&B IgrBrlens{all} 4.532248e-02]):1.873736e-02[&B IgrBrlens{all} 2.593982e-02]):1.343991e-02[&B IgrBrlens{all} 4.984481e-03],((((341:1.240858e-02[&B IgrBrlens{all} 1.212771e-02],312:1.240858e-02[&B IgrBrlens{all} 1.047408e-02]):5.346908e-02[&B IgrBrlens{all} 7.886932e-02],(329:3.335595e-02[&B IgrBrlens{all} 1.629751e-02],319:3.335595e-02[&B IgrBrlens{all} 5.415968e-02]):3.252171e-02[&B IgrBrlens{all} 5.145678e-02]):6.618998e-03[&B IgrBrlens{all} 1.338400e-02],(((300:2.781675e-02[&B IgrBrlens{all} 3.136207e-02],299:2.781675e-02[&B IgrBrlens{all} 3.227237e-02]):2.089335e-03[&B IgrBrlens{all} 5.844763e-06],334:2.990608e-02[&B IgrBrlens{all} 3.109343e-02]):3.209088e-02[&B IgrBrlens{all} 2.633999e-02],327:6.199697e-02[&B IgrBrlens{all} 6.056558e-02]):1.049969e-02[&B IgrBrlens{all} 1.172434e-02]):1.880301e-02[&B IgrBrlens{all} 1.750978e-02],(((((325:3.011040e-03[&B IgrBrlens{all} 3.474657e-04],339:3.011040e-03[&B IgrBrlens{all} 9.763896e-04]):2.395078e-02[&B IgrBrlens{all} 1.560348e-02],(330:2.933643e-03[&B IgrBrlens{all} 5.720077e-04],304:2.933643e-03[&B IgrBrlens{all} 4.366108e-04]):2.402818e-02[&B IgrBrlens{all} 2.148327e-02]):9.587953e-03[&B IgrBrlens{all} 7.825826e-03],(311:1.487658e-02[&B IgrBrlens{all} 3.329510e-02],315:1.487658e-02[&B IgrBrlens{all} 1.753435e-02]):2.167319e-02[&B IgrBrlens{all} 1.678731e-02]):6.709928e-03[&B IgrBrlens{all} 6.361605e-03],(331:3.910868e-02[&B IgrBrlens{all} 4.374777e-02],(426:3.135793e-02[&B IgrBrlens{all} 4.226980e-02],303:3.135793e-02[&B IgrBrlens{all} 2.549980e-02]):7.750751e-03[&B IgrBrlens{all} 4.198147e-03]):4.151016e-03[&B IgrBrlens{all} 4.139286e-03]):1.757886e-02[&B IgrBrlens{all} 1.569193e-02],318:6.083856e-02[&B IgrBrlens{all} 8.071783e-02]):3.046111e-02[&B IgrBrlens{all} 2.310673e-02]):3.857376e-03[&B IgrBrlens{all} 4.126024e-03]):3.450426e-04[&B IgrBrlens{all} 1.169403e-08],(335:9.419911e-02[&B IgrBrlens{all} 8.765411e-02],((336:6.261681e-02[&B IgrBrlens{all} 4.502481e-02],(309:4.647937e-02[&B IgrBrlens{all} 3.189072e-02],298:4.647937e-02[&B IgrBrlens{all} 3.452980e-02]):1.613744e-02[&B IgrBrlens{all} 1.378363e-02]):2.894220e-02[&B IgrBrlens{all} 4.130867e-02],(((313:6.241333e-03[&B IgrBrlens{all} 1.377365e-02],(317:8.495558e-04[&B IgrBrlens{all} 1.012211e-05],316:8.495558e-04[&B IgrBrlens{all} 6.179447e-04]):5.391777e-03[&B IgrBrlens{all} 6.708145e-03]):1.251166e-02[&B IgrBrlens{all} 1.302810e-02],332:1.875299e-02[&B IgrBrlens{all} 1.889600e-02]):3.507800e-02[&B IgrBrlens{all} 3.592514e-02],(((326:6.361522e-03[&B IgrBrlens{all} 1.501175e-03],(321:4.845556e-03[&B IgrBrlens{all} 4.471596e-03],306:4.845556e-03[&B IgrBrlens{all} 2.488791e-03]):1.515966e-03[&B IgrBrlens{all} 1.385137e-04]):1.157394e-02[&B IgrBrlens{all} 1.586547e-02],333:1.793546e-02[&B IgrBrlens{all} 1.060278e-02]):1.253339e-02[&B IgrBrlens{all} 1.242821e-02],340:3.046885e-02[&B IgrBrlens{all} 3.955754e-02]):2.336215e-02[&B IgrBrlens{all} 1.118872e-02]):3.772801e-02[&B IgrBrlens{all} 1.548402e-02]):2.640103e-03[&B IgrBrlens{all} 1.272381e-02]):1.302985e-03[&B IgrBrlens{all} 5.640724e-06]):2.233706e-02[&B IgrBrlens{all} 2.262939e-02]):6.253183e-05[&B IgrBrlens{all} 1.563421e-06],(((67:2.171236e-02[&B IgrBrlens{all} 2.123289e-02],((70:6.039019e-03[&B IgrBrlens{all} 1.052375e-03],68:6.039019e-03[&B IgrBrlens{all} 5.309840e-04]):1.259446e-03[&B IgrBrlens{all} 1.141297e-03],63:7.298466e-03[&B IgrBrlens{all} 7.986373e-03]):1.441390e-02[&B IgrBrlens{all} 1.161094e-02]):1.083432e-02[&B IgrBrlens{all} 1.749822e-02],(71:1.473186e-02[&B IgrBrlens{all} 1.432505e-02],(72:6.347744e-03[&B IgrBrlens{all} 3.689929e-03],62:6.347744e-03[&B IgrBrlens{all} 5.637445e-03]):8.384117e-03[&B IgrBrlens{all} 1.184328e-02]):1.781482e-02[&B IgrBrlens{all} 1.367140e-02]):7.094760e-02[&B IgrBrlens{all} 5.667165e-02],((65:6.218073e-02[&B IgrBrlens{all} 6.226638e-02],64:6.218073e-02[&B IgrBrlens{all} 4.050041e-02]):2.660229e-02[&B IgrBrlens{all} 2.507258e-02],(74:1.813079e-02[&B IgrBrlens{all} 1.562290e-02],((73:3.951938e-03[&B IgrBrlens{all} 4.388446e-04],66:3.951938e-03[&B IgrBrlens{all} 1.143819e-02]):2.111042e-03[&B IgrBrlens{all} 1.030034e-03],69:6.062980e-03[&B IgrBrlens{all} 3.605289e-03]):1.206781e-02[&B IgrBrlens{all} 2.351580e-02]):7.065224e-02[&B IgrBrlens{all} 9.960892e-02]):1.471125e-02[&B IgrBrlens{all} 1.757302e-02]):1.440740e-02[&B IgrBrlens{all} 1.301642e-02]):1.201793e-04[&B IgrBrlens{all} 1.284451e-10],(((((((410:2.836153e-03[&B IgrBrlens{all} 8.119195e-04],407:2.836153e-03[&B IgrBrlens{all} 3.287733e-03]):8.947612e-03[&B IgrBrlens{all} 8.314150e-03],(380:1.020733e-02[&B IgrBrlens{all} 5.483682e-03],(415:1.720722e-03[&B IgrBrlens{all} 1.577997e-03],396:1.720722e-03[&B IgrBrlens{all} 1.417765e-07]):8.486604e-03[&B IgrBrlens{all} 6.842655e-03]):1.576439e-03[&B IgrBrlens{all} 4.829468e-04]):1.452066e-02[&B IgrBrlens{all} 9.809183e-03],395:2.630443e-02[&B IgrBrlens{all} 2.463306e-02]):1.400966e-02[&B IgrBrlens{all} 7.036828e-03],(((411:2.070039e-02[&B IgrBrlens{all} 5.088114e-03],390:2.070039e-02[&B IgrBrlens{all} 2.699402e-02]):4.698275e-03[&B IgrBrlens{all} 4.341766e-03],408:2.539867e-02[&B IgrBrlens{all} 1.200037e-02]):3.065088e-03[&B IgrBrlens{all} 3.315558e-03],402:2.846376e-02[&B IgrBrlens{all} 2.159256e-02]):1.185033e-02[&B IgrBrlens{all} 8.906309e-03]):2.085191e-02[&B IgrBrlens{all} 3.901461e-03],((((((392:1.195827e-02[&B IgrBrlens{all} 5.315904e-03],388:1.195827e-02[&B IgrBrlens{all} 4.236625e-03]):4.294279e-03[&B IgrBrlens{all} 3.845157e-03],(394:9.912109e-03[&B IgrBrlens{all} 6.676297e-03],(391:7.118021e-03[&B IgrBrlens{all} 1.574232e-02],397:7.118021e-03[&B IgrBrlens{all} 1.820705e-02]):2.794088e-03[&B IgrBrlens{all} 9.886062e-06]):6.340436e-03[&B IgrBrlens{all} 7.793387e-03]):1.026609e-02[&B IgrBrlens{all} 7.995230e-03],(393:2.054715e-02[&B IgrBrlens{all} 1.143617e-02],412:2.054715e-02[&B IgrBrlens{all} 8.506872e-03]):5.971485e-03[&B IgrBrlens{all} 2.293723e-03]):1.120396e-02[&B IgrBrlens{all} 2.735398e-03],((((403:5.252880e-03[&B IgrBrlens{all} 6.154283e-03],386:5.252880e-03[&B IgrBrlens{all} 2.741046e-03]):1.526868e-02[&B IgrBrlens{all} 1.666840e-02],387:2.052156e-02[&B IgrBrlens{all} 1.980838e-02]):3.085298e-03[&B IgrBrlens{all} 1.864025e-03],406:2.360686e-02[&B IgrBrlens{all} 1.227351e-02]):3.751765e-03[&B IgrBrlens{all} 5.972533e-03],(400:1.108741e-02[&B IgrBrlens{all} 1.177233e-02],383:1.108741e-02[&B IgrBrlens{all} 1.345909e-02]):1.627122e-02[&B IgrBrlens{all} 8.891572e-03]):1.036397e-02[&B IgrBrlens{all} 6.984383e-03]):1.170946e-02[&B IgrBrlens{all} 1.147481e-02],((((382:1.239482e-02[&B IgrBrlens{all} 1.450986e-02],381:1.239482e-02[&B IgrBrlens{all} 1.205630e-02]):1.391163e-02[&B IgrBrlens{all} 1.479247e-02],(404:1.692756e-02[&B IgrBrlens{all} 2.049451e-02],398:1.692756e-02[&B IgrBrlens{all} 1.109424e-02]):9.378887e-03[&B IgrBrlens{all} 7.189471e-03]):1.765165e-03[&B IgrBrlens{all} 5.780350e-04],(401:1.561639e-02[&B IgrBrlens{all} 7.172871e-03],409:1.561639e-02[&B IgrBrlens{all} 1.768788e-02]):1.245522e-02[&B IgrBrlens{all} 6.510614e-03]):1.845333e-02[&B IgrBrlens{all} 7.470999e-03],((413:2.471164e-02[&B IgrBrlens{all} 1.813770e-02],399:2.471164e-02[&B IgrBrlens{all} 2.170270e-02]):1.236015e-02[&B IgrBrlens{all} 1.113433e-02],384:3.707179e-02[&B IgrBrlens{all} 4.232636e-02]):9.453153e-03[&B IgrBrlens{all} 1.409136e-02]):2.907110e-03[&B IgrBrlens{all} 1.949348e-04]):6.902756e-03[&B IgrBrlens{all} 5.433607e-03],(405:1.382532e-02[&B IgrBrlens{all} 1.974834e-02],379:1.382532e-02[&B IgrBrlens{all} 1.925950e-02]):4.250949e-02[&B IgrBrlens{all} 5.911243e-02]):4.831188e-03[&B IgrBrlens{all} 2.510426e-03]):1.115710e-02[&B IgrBrlens{all} 1.638883e-03],(414:6.028378e-02[&B IgrBrlens{all} 7.791141e-02],385:6.028378e-02[&B IgrBrlens{all} 5.742313e-02]):1.203932e-02[&B IgrBrlens{all} 6.144740e-03]):3.922307e-02[&B IgrBrlens{all} 3.942989e-02],389:1.115462e-01[&B IgrBrlens{all} 9.899889e-02]):6.475688e-03[&B IgrBrlens{all} 8.562333e-04]):3.006332e-02[&B IgrBrlens{all} 2.710990e-02],(((24:5.217842e-02[&B IgrBrlens{all} 3.538879e-02],(23:3.230724e-02[&B IgrBrlens{all} 1.282333e-02],25:3.230724e-02[&B IgrBrlens{all} 3.208943e-02]):1.987118e-02[&B IgrBrlens{all} 1.526815e-02]):7.153175e-02[&B IgrBrlens{all} 4.442860e-02],(((352:1.468585e-02[&B IgrBrlens{all} 4.235737e-02],351:1.468585e-02[&B IgrBrlens{all} 1.144499e-02]):7.712014e-03[&B IgrBrlens{all} 1.514216e-02],350:2.239786e-02[&B IgrBrlens{all} 3.813786e-03]):8.301068e-02[&B IgrBrlens{all} 9.920454e-02],((160:1.998049e-02[&B IgrBrlens{all} 5.032600e-02],157:1.998049e-02[&B IgrBrlens{all} 1.639414e-02]):6.920625e-02[&B IgrBrlens{all} 8.129875e-02],(158:7.219831e-02[&B IgrBrlens{all} 1.024057e-01],(((142:4.304613e-02[&B IgrBrlens{all} 2.499834e-02],(((((((150:1.435839e-03[&B IgrBrlens{all} 1.547114e-03],149:1.435839e-03[&B IgrBrlens{all} 7.740305e-04]):9.894093e-03[&B IgrBrlens{all} 6.353134e-03],(151:7.566357e-03[&B IgrBrlens{all} 5.608193e-03],162:7.566357e-03[&B IgrBrlens{all} 1.567344e-03]):3.763575e-03[&B IgrBrlens{all} 3.846223e-03]):2.926793e-03[&B IgrBrlens{all} 4.108896e-03],(146:1.085659e-02[&B IgrBrlens{all} 1.904305e-02],164:1.085659e-02[&B IgrBrlens{all} 1.759504e-02]):3.400133e-03[&B IgrBrlens{all} 1.134061e-03]):4.017317e-03[&B IgrBrlens{all} 1.016540e-03],163:1.827404e-02[&B IgrBrlens{all} 1.549339e-02]):9.919792e-03[&B IgrBrlens{all} 3.644723e-03],154:2.819383e-02[&B IgrBrlens{all} 1.333210e-02]):8.614146e-03[&B IgrBrlens{all} 1.508486e-02],152:3.680798e-02[&B IgrBrlens{all} 5.669950e-02]):2.576161e-03[&B IgrBrlens{all} 1.469920e-03],(155:5.671469e-03[&B IgrBrlens{all} 1.112505e-03],148:5.671469e-03[&B IgrBrlens{all} 6.012725e-03]):3.371267e-02[&B IgrBrlens{all} 2.010154e-02]):3.661993e-03[&B IgrBrlens{all} 3.959690e-04]):4.600927e-03[&B IgrBrlens{all} 9.459784e-03],(((((153:3.126288e-02[&B IgrBrlens{all} 3.756325e-02],(147:5.663514e-03[&B IgrBrlens{all} 7.549964e-03],161:5.663514e-03[&B IgrBrlens{all} 4.728231e-03]):2.559937e-02[&B IgrBrlens{all} 2.062643e-02]):1.329027e-03[&B IgrBrlens{all} 6.782866e-04],140:3.259191e-02[&B IgrBrlens{all} 4.482264e-02]):3.611633e-03[&B IgrBrlens{all} 3.017850e-04],(156:1.617858e-02[&B IgrBrlens{all} 2.278551e-02],144:1.617858e-02[&B IgrBrlens{all} 1.774110e-02]):2.002496e-02[&B IgrBrlens{all} 3.239087e-02]):7.167532e-03[&B IgrBrlens{all} 1.570444e-02],(141:5.094767e-04[&B IgrBrlens{all} 3.669859e-07],159:5.094767e-04[&B IgrBrlens{all} 4.904390e-03]):4.286160e-02[&B IgrBrlens{all} 6.823451e-02]):3.624293e-03[&B IgrBrlens{all} 2.063587e-03],(145:1.112192e-02[&B IgrBrlens{all} 5.503545e-03],425:1.112192e-02[&B IgrBrlens{all} 1.446358e-02]):3.587344e-02[&B IgrBrlens{all} 2.408618e-02]):6.516956e-04[&B IgrBrlens{all} 4.556142e-04]):5.421683e-03[&B IgrBrlens{all} 6.036377e-03],143:5.306874e-02[&B IgrBrlens{all} 8.127628e-02]):1.912956e-02[&B IgrBrlens{all} 1.946359e-02]):1.698844e-02[&B IgrBrlens{all} 2.649567e-02]):1.622180e-02[&B IgrBrlens{all} 2.980787e-02]):1.830163e-02[&B IgrBrlens{all} 4.420435e-02]):2.065080e-02[&B IgrBrlens{all} 1.900733e-02],(((21:9.083822e-02[&B IgrBrlens{all} 1.000838e-01],18:9.083822e-02[&B IgrBrlens{all} 7.128544e-02]):3.433848e-03[&B IgrBrlens{all} 1.389870e-03],(20:5.474787e-02[&B IgrBrlens{all} 4.979827e-02],((22:2.931123e-02[&B IgrBrlens{all} 2.780404e-02],19:2.931123e-02[&B IgrBrlens{all} 3.198247e-02]):1.483430e-02[&B IgrBrlens{all} 8.605704e-03],17:4.414553e-02[&B IgrBrlens{all} 3.386088e-02]):1.060234e-02[&B IgrBrlens{all} 2.493131e-02]):3.952420e-02[&B IgrBrlens{all} 4.583013e-02]):4.030378e-02[&B IgrBrlens{all} 2.745828e-02],((349:2.434121e-02[&B IgrBrlens{all} 2.517596e-02],(348:2.116659e-02[&B IgrBrlens{all} 1.779812e-02],347:2.116659e-02[&B IgrBrlens{all} 2.853940e-02]):3.174620e-03[&B IgrBrlens{all} 8.747003e-04]):3.737930e-02[&B IgrBrlens{all} 3.688898e-02],(((342:1.172343e-02[&B IgrBrlens{all} 1.853629e-02],(345:3.928759e-03[&B IgrBrlens{all} 6.457006e-03],344:3.928759e-03[&B IgrBrlens{all} 5.361775e-03]):7.794667e-03[&B IgrBrlens{all} 3.629996e-03]):6.730824e-03[&B IgrBrlens{all} 1.216458e-03],343:1.845425e-02[&B IgrBrlens{all} 3.264831e-02]):1.581432e-02[&B IgrBrlens{all} 1.410149e-02],346:3.426857e-02[&B IgrBrlens{all} 3.879986e-02]):2.745194e-02[&B IgrBrlens{all} 3.282277e-02]):7.285534e-02[&B IgrBrlens{all} 9.902351e-02]):9.785122e-03[&B IgrBrlens{all} 1.903888e-02]):3.724209e-03[&B IgrBrlens{all} 3.937264e-03]):1.272202e-03[&B IgrBrlens{all} 1.923339e-03]):1.185051e-02[&B IgrBrlens{all} 9.381447e-03],(((((117:2.151684e-02[&B IgrBrlens{all} 2.321177e-02],(103:1.405988e-02[&B IgrBrlens{all} 8.197520e-03],118:1.405988e-02[&B IgrBrlens{all} 2.338417e-02]):7.456966e-03[&B IgrBrlens{all} 1.688793e-02]):9.799353e-02[&B IgrBrlens{all} 4.264478e-02],(((((96:2.399850e-02[&B IgrBrlens{all} 4.017753e-02],(105:1.029274e-02[&B IgrBrlens{all} 5.357188e-03],93:1.029274e-02[&B IgrBrlens{all} 1.053744e-02]):1.370576e-02[&B IgrBrlens{all} 5.820513e-03]):3.281710e-02[&B IgrBrlens{all} 1.222292e-02],90:5.681560e-02[&B IgrBrlens{all} 7.089806e-02]):1.167593e-02[&B IgrBrlens{all} 1.701667e-03],((111:3.691380e-02[&B IgrBrlens{all} 3.721942e-02],(((97:7.904638e-03[&B IgrBrlens{all} 1.501326e-02],95:7.904638e-03[&B IgrBrlens{all} 6.146179e-04]):2.377173e-03[&B IgrBrlens{all} 5.007128e-04],104:1.028181e-02[&B IgrBrlens{all} 1.062320e-02]):6.562813e-03[&B IgrBrlens{all} 5.019844e-03],(98:6.157513e-03[&B IgrBrlens{all} 1.027379e-02],113:6.157513e-03[&B IgrBrlens{all} 3.476000e-03]):1.068711e-02[&B IgrBrlens{all} 1.821818e-02]):2.006918e-02[&B IgrBrlens{all} 1.733706e-02]):1.126766e-02[&B IgrBrlens{all} 1.269022e-02],((123:8.008982e-03[&B IgrBrlens{all} 5.728915e-03],88:8.008982e-03[&B IgrBrlens{all} 5.715019e-03]):1.134340e-02[&B IgrBrlens{all} 3.022072e-02],(126:1.712029e-02[&B IgrBrlens{all} 1.444335e-02],(102:1.253402e-02[&B IgrBrlens{all} 2.663771e-02],138:1.253402e-02[&B IgrBrlens{all} 1.337562e-02]):4.586265e-03[&B IgrBrlens{all} 8.400161e-04]):2.232091e-03[&B IgrBrlens{all} 1.171796e-05]):2.882909e-02[&B IgrBrlens{all} 2.932256e-02]):2.031006e-02[&B IgrBrlens{all} 7.819698e-03]):3.821865e-02[&B IgrBrlens{all} 4.728492e-02],((((128:6.371054e-02[&B IgrBrlens{all} 7.325414e-02],(114:3.003694e-02[&B IgrBrlens{all} 2.986725e-02],125:3.003694e-02[&B IgrBrlens{all} 2.309868e-02]):3.367360e-02[&B IgrBrlens{all} 2.722882e-02]):1.856362e-02[&B IgrBrlens{all} 1.211473e-02],((((92:3.151239e-02[&B IgrBrlens{all} 5.690542e-02],110:3.151239e-02[&B IgrBrlens{all} 2.118500e-02]):1.874638e-02[&B IgrBrlens{all} 2.680868e-02],122:5.025877e-02[&B IgrBrlens{all} 4.185959e-02]):6.974346e-03[&B IgrBrlens{all} 4.480648e-03],(120:4.564879e-02[&B IgrBrlens{all} 4.232984e-02],((116:2.487327e-02[&B IgrBrlens{all} 2.841710e-02],109:2.487327e-02[&B IgrBrlens{all} 2.242089e-02]):6.162634e-03[&B IgrBrlens{all} 2.381343e-02],136:3.103590e-02[&B IgrBrlens{all} 1.512729e-02]):1.461288e-02[&B IgrBrlens{all} 8.627632e-03]):1.158433e-02[&B IgrBrlens{all} 1.281790e-02]):1.810869e-02[&B IgrBrlens{all} 2.245081e-02],((131:1.079297e-02[&B IgrBrlens{all} 4.394705e-03],(132:2.886548e-03[&B IgrBrlens{all} 2.483931e-03],139:2.886548e-03[&B IgrBrlens{all} 2.575937e-03]):7.906419e-03[&B IgrBrlens{all} 7.176638e-03]):3.025556e-02[&B IgrBrlens{all} 3.389271e-02],89:4.104853e-02[&B IgrBrlens{all} 4.559568e-02]):3.429327e-02[&B IgrBrlens{all} 3.478646e-02]):6.932353e-03[&B IgrBrlens{all} 2.327354e-03]):1.379128e-02[&B IgrBrlens{all} 1.093513e-02],(119:3.539195e-02[&B IgrBrlens{all} 2.257155e-02],((112:1.647251e-02[&B IgrBrlens{all} 1.760827e-02],101:1.647251e-02[&B IgrBrlens{all} 1.673963e-02]):7.556286e-03[&B IgrBrlens{all} 6.659047e-03],(121:1.324981e-02[&B IgrBrlens{all} 1.474595e-02],100:1.324981e-02[&B IgrBrlens{all} 8.077255e-03]):1.077899e-02[&B IgrBrlens{all} 2.461075e-02]):1.136316e-02[&B IgrBrlens{all} 4.085819e-03]):6.067348e-02[&B IgrBrlens{all} 5.434938e-02]):6.145860e-03[&B IgrBrlens{all} 6.654139e-03],((130:1.783201e-02[&B IgrBrlens{all} 1.675302e-02],124:1.783201e-02[&B IgrBrlens{all} 9.566391e-03]):5.970743e-03[&B IgrBrlens{all} 4.129871e-03],(129:1.330434e-03[&B IgrBrlens{all} 1.561701e-04],94:1.330434e-03[&B IgrBrlens{all} 8.340375e-05]):2.247232e-02[&B IgrBrlens{all} 2.811951e-02]):7.840854e-02[&B IgrBrlens{all} 5.810075e-02]):4.498879e-03[&B IgrBrlens{all} 1.060290e-03]):1.156858e-02[&B IgrBrlens{all} 8.280964e-03],((133:2.158175e-02[&B IgrBrlens{all} 2.440188e-02],115:2.158175e-02[&B IgrBrlens{all} 1.577269e-02]):6.379306e-02[&B IgrBrlens{all} 6.549502e-02],(106:3.560159e-02[&B IgrBrlens{all} 2.937113e-02],107:3.560159e-02[&B IgrBrlens{all} 4.278218e-02]):4.977322e-02[&B IgrBrlens{all} 4.751834e-02]):3.290395e-02[&B IgrBrlens{all} 1.133454e-02]):1.231609e-03[&B IgrBrlens{all} 1.337935e-03]):1.036659e-03[&B IgrBrlens{all} 5.176526e-04],(((99:3.208724e-02[&B IgrBrlens{all} 1.342627e-02],(108:9.521357e-03[&B IgrBrlens{all} 5.570675e-03],134:9.521357e-03[&B IgrBrlens{all} 6.339117e-04]):2.256588e-02[&B IgrBrlens{all} 2.178853e-02]):1.064807e-02[&B IgrBrlens{all} 3.062670e-03],137:4.273531e-02[&B IgrBrlens{all} 3.948639e-02]):2.278100e-03[&B IgrBrlens{all} 5.358662e-04],((135:1.168406e-03[&B IgrBrlens{all} 1.860724e-03],91:1.168406e-03[&B IgrBrlens{all} 5.172748e-04]):1.667719e-02[&B IgrBrlens{all} 1.838250e-02],127:1.784560e-02[&B IgrBrlens{all} 3.573181e-02]):2.716781e-02[&B IgrBrlens{all} 2.660050e-02]):7.553362e-02[&B IgrBrlens{all} 7.893239e-02]):2.758442e-02[&B IgrBrlens{all} 4.456308e-02],(((84:2.240515e-02[&B IgrBrlens{all} 3.064315e-02],82:2.240515e-02[&B IgrBrlens{all} 4.661314e-02]):2.661292e-02[&B IgrBrlens{all} 2.312318e-02],83:4.901807e-02[&B IgrBrlens{all} 4.736068e-02]):8.728984e-02[&B IgrBrlens{all} 7.338443e-02],((1:1.236933e-01[&B IgrBrlens{all} 7.956094e-02],(((200:8.998872e-02[&B IgrBrlens{all} 7.984678e-02],((((((173:1.772293e-02[&B IgrBrlens{all} 1.511872e-02],175:1.772293e-02[&B IgrBrlens{all} 4.159281e-03]):1.937514e-02[&B IgrBrlens{all} 2.801577e-02],((185:6.290479e-03[&B IgrBrlens{all} 5.128474e-03],181:6.290479e-03[&B IgrBrlens{all} 2.488791e-03]):2.620388e-03[&B IgrBrlens{all} 2.436267e-03],220:8.910867e-03[&B IgrBrlens{all} 3.479585e-03]):2.818720e-02[&B IgrBrlens{all} 1.860203e-02]):1.443525e-02[&B IgrBrlens{all} 1.871542e-02],(((225:1.905053e-02[&B IgrBrlens{all} 1.424341e-02],227:1.905053e-02[&B IgrBrlens{all} 2.619859e-02]):2.485248e-02[&B IgrBrlens{all} 1.781760e-02],(167:2.700530e-02[&B IgrBrlens{all} 2.745928e-02],(232:1.415889e-02[&B IgrBrlens{all} 1.632601e-02],205:1.415889e-02[&B IgrBrlens{all} 1.867240e-02]):1.284641e-02[&B IgrBrlens{all} 1.067712e-02]):1.689771e-02[&B IgrBrlens{all} 7.187153e-03]):4.134729e-03[&B IgrBrlens{all} 6.676014e-03],((213:1.609110e-02[&B IgrBrlens{all} 4.584502e-03],(186:6.677812e-03[&B IgrBrlens{all} 8.582350e-03],179:6.677812e-03[&B IgrBrlens{all} 3.555172e-03]):9.413285e-03[&B IgrBrlens{all} 1.994764e-02]):2.123667e-02[&B IgrBrlens{all} 3.155185e-02],(194:2.751072e-02[&B IgrBrlens{all} 2.068732e-02],((166:9.584432e-03[&B IgrBrlens{all} 5.170087e-03],206:9.584432e-03[&B IgrBrlens{all} 1.859941e-02]):8.438489e-03[&B IgrBrlens{all} 1.127605e-02],212:1.802292e-02[&B IgrBrlens{all} 1.983209e-02]):9.487803e-03[&B IgrBrlens{all} 1.772012e-02]):9.817047e-03[&B IgrBrlens{all} 7.070325e-03]):1.070997e-02[&B IgrBrlens{all} 3.384878e-03]):3.495584e-03[&B IgrBrlens{all} 8.412448e-03]):6.629302e-03[&B IgrBrlens{all} 9.793454e-03],((((198:2.999203e-03[&B IgrBrlens{all} 1.068968e-02],204:2.999203e-03[&B IgrBrlens{all} 1.024773e-02]):2.075060e-02[&B IgrBrlens{all} 1.202822e-02],((192:4.478378e-03[&B IgrBrlens{all} 2.852980e-03],174:4.478378e-03[&B IgrBrlens{all} 5.766189e-06]):1.578107e-02[&B IgrBrlens{all} 2.546260e-02],423:2.025945e-02[&B IgrBrlens{all} 1.311817e-02]):3.490361e-03[&B IgrBrlens{all} 7.328381e-05]):1.163754e-02[&B IgrBrlens{all} 5.988396e-03],180:3.538735e-02[&B IgrBrlens{all} 1.376041e-02]):1.156670e-02[&B IgrBrlens{all} 6.258554e-03],((171:2.686126e-03[&B IgrBrlens{all} 5.769754e-04],223:2.686126e-03[&B IgrBrlens{all} 6.714418e-03]):3.589889e-02[&B IgrBrlens{all} 2.520533e-02],(183:1.741880e-02[&B IgrBrlens{all} 9.134781e-03],231:1.741880e-02[&B IgrBrlens{all} 1.447867e-02]):2.116622e-02[&B IgrBrlens{all} 2.005904e-02]):8.369043e-03[&B IgrBrlens{all} 4.343389e-03]):1.120857e-02[&B IgrBrlens{all} 1.913676e-03]):1.146057e-02[&B IgrBrlens{all} 1.331521e-02],(((216:3.023461e-02[&B IgrBrlens{all} 2.808164e-02],184:3.023461e-02[&B IgrBrlens{all} 2.334243e-02]):7.490382e-03[&B IgrBrlens{all} 1.665094e-02],(202:3.973692e-03[&B IgrBrlens{all} 6.648210e-03],209:3.973692e-03[&B IgrBrlens{all} 3.641211e-03]):3.375130e-02[&B IgrBrlens{all} 2.220599e-02]):1.393649e-02[&B IgrBrlens{all} 1.062836e-02],((222:1.505249e-02[&B IgrBrlens{all} 9.302278e-03],(221:1.076288e-02[&B IgrBrlens{all} 4.956746e-03],195:1.076288e-02[&B IgrBrlens{all} 5.829401e-03]):4.289610e-03[&B IgrBrlens{all} 5.477309e-04]):1.054403e-02[&B IgrBrlens{all} 2.843148e-03],196:2.559652e-02[&B IgrBrlens{all} 1.151689e-02]):2.606496e-02[&B IgrBrlens{all} 1.329847e-02]):1.796171e-02[&B IgrBrlens{all} 1.306874e-02]):1.391660e-02[&B IgrBrlens{all} 5.134454e-03],((((((197:1.149378e-02[&B IgrBrlens{all} 1.167994e-02],178:1.149378e-02[&B IgrBrlens{all} 1.467460e-02]):3.363589e-02[&B IgrBrlens{all} 2.718116e-02],(219:1.736068e-03[&B IgrBrlens{all} 7.177814e-04],211:1.736068e-03[&B IgrBrlens{all} 9.365085e-04]):4.339360e-02[&B IgrBrlens{all} 3.116621e-02]):9.798339e-03[&B IgrBrlens{all} 3.321910e-02],((((203:3.250776e-03[&B IgrBrlens{all} 4.857824e-03],188:3.250776e-03[&B IgrBrlens{all} 1.370143e-03]):2.006109e-02[&B IgrBrlens{all} 3.393523e-02],(169:4.605143e-03[&B IgrBrlens{all} 2.217352e-03],(177:3.974119e-03[&B IgrBrlens{all} 3.321535e-03],187:3.974119e-03[&B IgrBrlens{all} 2.411753e-03]):6.310243e-04[&B IgrBrlens{all} 1.639305e-04]):1.870673e-02[&B IgrBrlens{all} 1.409629e-02]):4.345465e-03[&B IgrBrlens{all} 1.402767e-02],(201:1.334140e-02[&B IgrBrlens{all} 6.939535e-03],170:1.334140e-02[&B IgrBrlens{all} 2.180718e-02]):1.431593e-02[&B IgrBrlens{all} 1.315502e-02]):1.729984e-02[&B IgrBrlens{all} 1.881699e-02],(189:1.131497e-02[&B IgrBrlens{all} 1.333218e-02],172:1.131497e-02[&B IgrBrlens{all} 1.263290e-02]):3.364220e-02[&B IgrBrlens{all} 2.046068e-02]):9.970829e-03[&B IgrBrlens{all} 1.004649e-02]):6.042506e-03[&B IgrBrlens{all} 1.429366e-03],226:6.097051e-02[&B IgrBrlens{all} 5.655610e-02]):1.118076e-02[&B IgrBrlens{all} 4.596413e-03],((((224:4.462806e-02[&B IgrBrlens{all} 5.369550e-02],207:4.462806e-02[&B IgrBrlens{all} 2.438110e-02]):1.940929e-03[&B IgrBrlens{all} 1.075333e-06],(214:4.038140e-02[&B IgrBrlens{all} 4.193174e-02],((217:2.028320e-02[&B IgrBrlens{all} 1.986039e-02],193:2.028320e-02[&B IgrBrlens{all} 2.265169e-02]):1.045020e-02[&B IgrBrlens{all} 7.239874e-03],210:3.073340e-02[&B IgrBrlens{all} 2.952923e-02]):9.647996e-03[&B IgrBrlens{all} 1.466122e-02]):6.187588e-03[&B IgrBrlens{all} 1.513643e-02]):6.798663e-03[&B IgrBrlens{all} 1.883714e-02],(176:1.714570e-02[&B IgrBrlens{all} 2.794188e-02],229:1.714570e-02[&B IgrBrlens{all} 1.426104e-02]):3.622195e-02[&B IgrBrlens{all} 3.778945e-02]):1.272094e-02[&B IgrBrlens{all} 1.508874e-02],((230:3.819475e-02[&B IgrBrlens{all} 3.185716e-02],182:3.819475e-02[&B IgrBrlens{all} 1.405537e-02]):1.766654e-02[&B IgrBrlens{all} 2.141976e-02],(165:4.769778e-02[&B IgrBrlens{all} 5.108991e-02],(((228:1.069813e-02[&B IgrBrlens{all} 1.506554e-02],168:1.069813e-02[&B IgrBrlens{all} 3.754206e-03]):1.114865e-02[&B IgrBrlens{all} 1.191343e-02],208:2.184678e-02[&B IgrBrlens{all} 3.167773e-02]):1.057190e-02[&B IgrBrlens{all} 5.478381e-03],191:3.241868e-02[&B IgrBrlens{all} 2.251746e-02]):1.527911e-02[&B IgrBrlens{all} 2.006525e-02]):8.163508e-03[&B IgrBrlens{all} 8.962158e-03]):1.022729e-02[&B IgrBrlens{all} 8.229154e-03]):6.062681e-03[&B IgrBrlens{all} 1.006252e-02]):4.128198e-03[&B IgrBrlens{all} 5.238512e-03],((190:3.707669e-02[&B IgrBrlens{all} 2.699583e-02],(218:1.417104e-02[&B IgrBrlens{all} 6.896283e-03],199:1.417104e-02[&B IgrBrlens{all} 3.335240e-02]):2.290565e-02[&B IgrBrlens{all} 4.040304e-02]):5.148991e-03[&B IgrBrlens{all} 1.279281e-02],215:4.222568e-02[&B IgrBrlens{all} 2.467975e-02]):3.405379e-02[&B IgrBrlens{all} 2.840471e-02]):7.260325e-03[&B IgrBrlens{all} 5.200993e-03]):6.448930e-03[&B IgrBrlens{all} 1.625306e-02]):1.845502e-02[&B IgrBrlens{all} 2.802651e-02],((((((296:2.350403e-02[&B IgrBrlens{all} 1.842989e-02],((243:6.787483e-03[&B IgrBrlens{all} 7.976030e-03],287:6.787483e-03[&B IgrBrlens{all} 4.980030e-03]):9.951905e-03[&B IgrBrlens{all} 5.703258e-03],270:1.673939e-02[&B IgrBrlens{all} 1.481273e-02]):6.764638e-03[&B IgrBrlens{all} 1.223183e-02]):2.011851e-02[&B IgrBrlens{all} 2.338010e-02],((((288:2.692676e-03[&B IgrBrlens{all} 4.054763e-03],235:2.692676e-03[&B IgrBrlens{all} 1.552109e-03]):1.615609e-02[&B IgrBrlens{all} 1.347020e-02],(244:7.539335e-04[&B IgrBrlens{all} 9.665588e-09],271:7.539335e-04[&B IgrBrlens{all} 4.801188e-06]):1.809483e-02[&B IgrBrlens{all} 1.581330e-02]):3.569174e-03[&B IgrBrlens{all} 4.673850e-03],285:2.241794e-02[&B IgrBrlens{all} 1.722418e-02]):8.767612e-03[&B IgrBrlens{all} 5.654444e-03],((((286:8.544799e-04[&B IgrBrlens{all} 1.414925e-03],237:8.544799e-04[&B IgrBrlens{all} 3.777318e-04]):1.431636e-02[&B IgrBrlens{all} 1.101921e-02],280:1.517084e-02[&B IgrBrlens{all} 1.960277e-02]):3.137042e-03[&B IgrBrlens{all} 5.126912e-03],276:1.830788e-02[&B IgrBrlens{all} 1.378857e-02]):8.708873e-03[&B IgrBrlens{all} 1.493064e-02],260:2.701675e-02[&B IgrBrlens{all} 3.188544e-02]):4.168798e-03[&B IgrBrlens{all} 2.790286e-03]):1.243699e-02[&B IgrBrlens{all} 2.310883e-02]):3.324931e-03[&B IgrBrlens{all} 4.162845e-03],(424:1.125561e-02[&B IgrBrlens{all} 2.957607e-02],256:1.125561e-02[&B IgrBrlens{all} 6.291587e-03]):3.569186e-02[&B IgrBrlens{all} 2.152288e-02]):2.871960e-02[&B IgrBrlens{all} 3.101615e-02],(253:3.693881e-02[&B IgrBrlens{all} 3.962303e-02],(281:7.065990e-03[&B IgrBrlens{all} 4.968136e-03],261:7.065990e-03[&B IgrBrlens{all} 7.780868e-03]):2.987282e-02[&B IgrBrlens{all} 3.478292e-02]):3.872825e-02[&B IgrBrlens{all} 2.166198e-02]):5.489756e-03[&B IgrBrlens{all} 4.846057e-03],((263:4.220585e-02[&B IgrBrlens{all} 3.600148e-02],((294:1.056300e-02[&B IgrBrlens{all} 5.690230e-03],282:1.056300e-02[&B IgrBrlens{all} 7.921598e-03]):2.611601e-02[&B IgrBrlens{all} 1.182763e-02],(((239:1.357432e-02[&B IgrBrlens{all} 1.312971e-02],269:1.357432e-02[&B IgrBrlens{all} 3.922765e-03]):2.156011e-03[&B IgrBrlens{all} 3.355313e-04],289:1.573033e-02[&B IgrBrlens{all} 1.824991e-02]):6.580772e-03[&B IgrBrlens{all} 7.042834e-03],((283:1.354873e-02[&B IgrBrlens{all} 7.740130e-03],249:1.354873e-02[&B IgrBrlens{all} 1.218395e-02]):3.279639e-03[&B IgrBrlens{all} 1.239533e-02],290:1.682837e-02[&B IgrBrlens{all} 1.444981e-02]):5.482735e-03[&B IgrBrlens{all} 1.292019e-02]):1.436790e-02[&B IgrBrlens{all} 6.898835e-03]):5.526848e-03[&B IgrBrlens{all} 6.049134e-03]):1.688658e-02[&B IgrBrlens{all} 4.511068e-03],(275:4.847050e-02[&B IgrBrlens{all} 4.147249e-02],(((259:1.887710e-02[&B IgrBrlens{all} 3.124238e-02],250:1.887710e-02[&B IgrBrlens{all} 4.111585e-02]):6.101468e-03[&B IgrBrlens{all} 4.206218e-03],246:2.497856e-02[&B IgrBrlens{all} 2.866657e-02]):4.243965e-04[&B IgrBrlens{all} 3.816649e-07],262:2.540296e-02[&B IgrBrlens{all} 1.124942e-02]):2.306754e-02[&B IgrBrlens{all} 1.793838e-02]):1.062193e-02[&B IgrBrlens{all} 1.400616e-02]):2.206439e-02[&B IgrBrlens{all} 2.039804e-02]):2.556486e-02[&B IgrBrlens{all} 2.255465e-02],(241:1.050760e-01[&B IgrBrlens{all} 9.627982e-02],(248:7.996926e-02[&B IgrBrlens{all} 1.081530e-01],((((247:4.126888e-02[&B IgrBrlens{all} 3.880773e-02],(((233:1.985739e-02[&B IgrBrlens{all} 1.379935e-02],266:1.985739e-02[&B IgrBrlens{all} 1.386587e-02]):1.613694e-02[&B IgrBrlens{all} 2.837426e-02],((272:1.652345e-02[&B IgrBrlens{all} 8.589540e-03],(295:1.513301e-02[&B IgrBrlens{all} 1.096104e-02],293:1.513301e-02[&B IgrBrlens{all} 1.911425e-02]):1.390438e-03[&B IgrBrlens{all} 1.591255e-03]):1.247493e-02[&B IgrBrlens{all} 3.722030e-02],255:2.899838e-02[&B IgrBrlens{all} 3.528602e-02]):6.995950e-03[&B IgrBrlens{all} 3.691993e-03]):2.461185e-03[&B IgrBrlens{all} 3.020007e-03],((291:2.650746e-02[&B IgrBrlens{all} 2.369222e-02],(267:2.345790e-02[&B IgrBrlens{all} 9.177023e-03],268:2.345790e-02[&B IgrBrlens{all} 1.986268e-02]):3.049557e-03[&B IgrBrlens{all} 6.444801e-03]):3.435658e-03[&B IgrBrlens{all} 4.752615e-03],236:2.994312e-02[&B IgrBrlens{all} 4.618116e-02]):8.512395e-03[&B IgrBrlens{all} 6.689778e-03]):2.813369e-03[&B IgrBrlens{all} 1.728424e-03]):1.212285e-02[&B IgrBrlens{all} 7.037755e-03],(((284:2.520157e-02[&B IgrBrlens{all} 2.732163e-02],277:2.520157e-02[&B IgrBrlens{all} 2.988208e-02]):5.033405e-03[&B IgrBrlens{all} 1.034210e-03],252:3.023498e-02[&B IgrBrlens{all} 2.371186e-02]):9.306833e-03[&B IgrBrlens{all} 1.645062e-03],(292:1.196098e-02[&B IgrBrlens{all} 1.532380e-02],240:1.196098e-02[&B IgrBrlens{all} 1.848337e-02]):2.758083e-02[&B IgrBrlens{all} 1.782384e-02]):1.384993e-02[&B IgrBrlens{all} 1.194502e-02]):2.648677e-03[&B IgrBrlens{all} 1.048251e-02],((297:1.559571e-02[&B IgrBrlens{all} 1.119296e-02],274:1.559571e-02[&B IgrBrlens{all} 1.948529e-02]):3.566968e-02[&B IgrBrlens{all} 3.123608e-02],((254:3.943523e-03[&B IgrBrlens{all} 3.144756e-03],245:3.943523e-03[&B IgrBrlens{all} 5.635869e-03]):1.066857e-02[&B IgrBrlens{all} 1.871949e-02],279:1.461209e-02[&B IgrBrlens{all} 3.103594e-03]):3.665330e-02[&B IgrBrlens{all} 2.803823e-02]):4.775023e-03[&B IgrBrlens{all} 6.180917e-03]):2.215418e-02[&B IgrBrlens{all} 1.777442e-02],((((264:2.789329e-02[&B IgrBrlens{all} 2.425232e-02],257:2.789329e-02[&B IgrBrlens{all} 3.241277e-02]):1.029440e-02[&B IgrBrlens{all} 1.071182e-02],242:3.818770e-02[&B IgrBrlens{all} 4.166256e-02]):1.939744e-02[&B IgrBrlens{all} 2.719187e-02],234:5.758513e-02[&B IgrBrlens{all} 6.008560e-02]):1.601759e-02[&B IgrBrlens{all} 2.186486e-02],(((265:1.505449e-02[&B IgrBrlens{all} 2.044978e-02],(258:1.732617e-03[&B IgrBrlens{all} 1.208540e-05],273:1.732617e-03[&B IgrBrlens{all} 1.044161e-06]):1.332188e-02[&B IgrBrlens{all} 1.342481e-02]):2.059149e-02[&B IgrBrlens{all} 1.303076e-02],251:3.564598e-02[&B IgrBrlens{all} 3.873979e-02]):2.645177e-02[&B IgrBrlens{all} 1.285066e-02],(278:5.450405e-02[&B IgrBrlens{all} 8.475890e-02],238:5.450405e-02[&B IgrBrlens{all} 4.919556e-02]):7.593701e-03[&B IgrBrlens{all} 3.226371e-03]):1.150497e-02[&B IgrBrlens{all} 9.900940e-03]):4.591869e-03[&B IgrBrlens{all} 1.277907e-02]):1.774664e-03[&B IgrBrlens{all} 1.770557e-05]):2.510676e-02[&B IgrBrlens{all} 1.699869e-02]):1.645661e-03[&B IgrBrlens{all} 5.234725e-04]):1.722055e-03[&B IgrBrlens{all} 1.485276e-02]):9.784132e-03[&B IgrBrlens{all} 7.137467e-03],81:1.182279e-01[&B IgrBrlens{all} 1.555964e-01]):5.465428e-03[&B IgrBrlens{all} 1.788319e-02]):6.967580e-03[&B IgrBrlens{all} 1.737425e-02],(((44:1.924701e-02[&B IgrBrlens{all} 1.512498e-02],49:1.924701e-02[&B IgrBrlens{all} 4.139993e-02]):3.550445e-02[&B IgrBrlens{all} 4.733308e-02],43:5.475146e-02[&B IgrBrlens{all} 9.148698e-02]):4.055721e-02[&B IgrBrlens{all} 7.024712e-02],((((59:1.217723e-02[&B IgrBrlens{all} 3.122518e-02],46:1.217723e-02[&B IgrBrlens{all} 4.862820e-03]):3.774250e-02[&B IgrBrlens{all} 2.067551e-02],55:4.991973e-02[&B IgrBrlens{all} 7.238825e-02]):2.423577e-02[&B IgrBrlens{all} 3.084868e-02],(58:4.105748e-02[&B IgrBrlens{all} 2.806093e-02],(((56:1.232904e-02[&B IgrBrlens{all} 2.818248e-02],(57:3.751314e-03[&B IgrBrlens{all} 2.466896e-03],61:3.751314e-03[&B IgrBrlens{all} 6.308845e-03]):8.577729e-03[&B IgrBrlens{all} 8.117633e-03]):2.994912e-03[&B IgrBrlens{all} 6.332838e-04],(52:1.381999e-02[&B IgrBrlens{all} 6.490074e-03],48:1.381999e-02[&B IgrBrlens{all} 3.599539e-03]):1.503967e-03[&B IgrBrlens{all} 8.096447e-03]):1.745931e-02[&B IgrBrlens{all} 9.428331e-03],45:3.278327e-02[&B IgrBrlens{all} 2.294975e-02]):8.274208e-03[&B IgrBrlens{all} 1.043065e-02]):3.309802e-02[&B IgrBrlens{all} 3.346015e-02]):1.886749e-02[&B IgrBrlens{all} 8.523798e-03],(((51:2.569279e-02[&B IgrBrlens{all} 4.876657e-02],47:2.569279e-02[&B IgrBrlens{all} 3.923860e-02]):3.987938e-03[&B IgrBrlens{all} 3.896690e-03],(50:2.061092e-02[&B IgrBrlens{all} 7.278241e-03],60:2.061092e-02[&B IgrBrlens{all} 2.307230e-02]):9.069807e-03[&B IgrBrlens{all} 9.891857e-03]):1.381239e-02[&B IgrBrlens{all} 1.414127e-02],(54:2.469777e-02[&B IgrBrlens{all} 3.443827e-02],53:2.469777e-02[&B IgrBrlens{all} 1.115473e-02]):1.879534e-02[&B IgrBrlens{all} 2.446931e-02]):4.952987e-02[&B IgrBrlens{all} 6.166217e-02]):2.285683e-03[&B IgrBrlens{all} 1.955454e-02]):3.535221e-02[&B IgrBrlens{all} 3.573786e-02]):5.647032e-03[&B IgrBrlens{all} 8.058767e-03]):1.182353e-02[&B IgrBrlens{all} 1.243687e-02]):1.014831e-02[&B IgrBrlens{all} 1.208170e-02],(((38:4.435692e-02[&B IgrBrlens{all} 5.718732e-02],32:4.435692e-02[&B IgrBrlens{all} 5.508778e-02]):1.293209e-02[&B IgrBrlens{all} 7.359145e-03],(((35:2.360807e-02[&B IgrBrlens{all} 2.142169e-02],39:2.360807e-02[&B IgrBrlens{all} 2.708461e-02]):9.629210e-03[&B IgrBrlens{all} 8.332813e-03],36:3.323728e-02[&B IgrBrlens{all} 4.204613e-02]):1.199597e-02[&B IgrBrlens{all} 1.134191e-02],28:4.523325e-02[&B IgrBrlens{all} 3.426847e-02]):1.205576e-02[&B IgrBrlens{all} 4.522858e-03]):2.703089e-02[&B IgrBrlens{all} 2.376543e-02],((34:4.411674e-02[&B IgrBrlens{all} 3.089218e-02],29:4.411674e-02[&B IgrBrlens{all} 3.447465e-02]):4.459794e-03[&B IgrBrlens{all} 4.225793e-03],(((37:2.826238e-02[&B IgrBrlens{all} 2.983889e-02],(40:3.035462e-03[&B IgrBrlens{all} 1.144529e-03],41:3.035462e-03[&B IgrBrlens{all} 1.843891e-03]):2.522692e-02[&B IgrBrlens{all} 2.569249e-02]):1.715569e-03[&B IgrBrlens{all} 1.713228e-04],(42:1.944707e-02[&B IgrBrlens{all} 1.839355e-02],26:1.944707e-02[&B IgrBrlens{all} 4.303060e-02]):1.053088e-02[&B IgrBrlens{all} 1.624036e-02]):1.070167e-02[&B IgrBrlens{all} 1.533314e-02],(27:3.889636e-02[&B IgrBrlens{all} 2.582815e-02],((31:1.606273e-02[&B IgrBrlens{all} 1.213629e-02],33:1.606273e-02[&B IgrBrlens{all} 9.346345e-03]):2.258632e-02[&B IgrBrlens{all} 1.246528e-02],30:3.864905e-02[&B IgrBrlens{all} 2.804150e-02]):2.473178e-04[&B IgrBrlens{all} 1.492096e-08]):1.783256e-03[&B IgrBrlens{all} 6.388476e-05]):7.896918e-03[&B IgrBrlens{all} 6.555809e-03]):3.574336e-02[&B IgrBrlens{all} 2.416387e-02]):7.395986e-02[&B IgrBrlens{all} 2.690549e-02]):2.928144e-03[&B IgrBrlens{all} 1.117991e-03]):1.478966e-02[&B IgrBrlens{all} 5.442744e-03]):1.303561e-02[&B IgrBrlens{all} 1.783493e-02]):2.460769e-02[&B IgrBrlens{all} 3.077746e-02],(((6:8.336229e-02[&B IgrBrlens{all} 1.232848e-01],5:8.336229e-02[&B IgrBrlens{all} 1.325173e-01]):2.848368e-03[&B IgrBrlens{all} 5.668313e-04],2:8.621066e-02[&B IgrBrlens{all} 5.298673e-02]):3.327281e-02[&B IgrBrlens{all} 1.873843e-02],(4:2.012510e-02[&B IgrBrlens{all} 2.423269e-02],3:2.012510e-02[&B IgrBrlens{all} 3.851000e-02]):9.935837e-02[&B IgrBrlens{all} 8.524737e-02]):9.415740e-02[&B IgrBrlens{all} 6.451845e-02]):6.303965e-03[&B IgrBrlens{all} 3.858425e-03]);
   tree gen.18006000 [&B IgrBrlens{all}] = [&R] ((419:1.155393e-01[&B IgrBrlens{all} 8.356131e-02],(418:1.142210e-01[&B IgrBrlens{all} 7.919152e-02],(417:8.894264e-02[&B IgrBrlens{all} 1.114992e-01],416:8.894264e-02[&B IgrBrlens{all} 8.992689e-02]):2.527837e-02[&B IgrBrlens{all} 1.601257e-02]):1.318308e-03[&B IgrBrlens{all} 1.580728e-03]):1.044055e-01[&B IgrBrlens{all} 9.328929e-02],((((420:2.848978e-02[&B IgrBrlens{all} 5.893539e-02],(79:6.140414e-03[&B IgrBrlens{all} 2.511123e-03],76:6.140414e-03[&B IgrBrlens{all} 1.604926e-03]):2.234936e-02[&B IgrBrlens{all} 1.135569e-02]):1.698186e-02[&B IgrBrlens{all} 6.760483e-03],((78:1.303395e-02[&B IgrBrlens{all} 1.792400e-02],(77:2.807813e-03[&B IgrBrlens{all} 1.029512e-02],80:2.807813e-03[&B IgrBrlens{all} 1.178973e-03]):1.022614e-02[&B IgrBrlens{all} 4.579529e-03]):2.161599e-02[&B IgrBrlens{all} 3.971458e-02],75:3.464994e-02[&B IgrBrlens{all} 2.378839e-02]):1.082170e-02[&B IgrBrlens{all} 1.213801e-02]):1.435615e-01[&B IgrBrlens{all} 1.049864e-01],(((85:7.768003e-02[&B IgrBrlens{all} 1.032358e-01],(87:6.414495e-02[&B IgrBrlens{all} 7.084358e-02],86:6.414495e-02[&B IgrBrlens{all} 4.286695e-02]):1.353507e-02[&B IgrBrlens{all} 9.144355e-03]):6.260958e-02[&B IgrBrlens{all} 6.820671e-02],((378:5.349529e-02[&B IgrBrlens{all} 5.518664e-02],(376:3.081927e-02[&B IgrBrlens{all} 2.737583e-02],361:3.081927e-02[&B IgrBrlens{all} 7.665480e-02]):2.267602e-02[&B IgrBrlens{all} 2.103366e-02]):6.616870e-02[&B IgrBrlens{all} 1.055022e-01],(((375:5.373868e-02[&B IgrBrlens{all} 6.805943e-02],372:5.373868e-02[&B IgrBrlens{all} 4.811391e-02]):1.864329e-02[&B IgrBrlens{all} 2.881200e-02],(((366:2.924511e-02[&B IgrBrlens{all} 6.077733e-02],367:2.924511e-02[&B IgrBrlens{all} 4.265133e-02]):2.329180e-02[&B IgrBrlens{all} 7.085309e-03],((373:1.619694e-02[&B IgrBrlens{all} 1.291847e-02],(357:2.785582e-03[&B IgrBrlens{all} 4.771715e-03],421:2.785582e-03[&B IgrBrlens{all} 2.863490e-03]):1.341136e-02[&B IgrBrlens{all} 1.576997e-02]):2.361781e-02[&B IgrBrlens{all} 3.362821e-02],371:3.981475e-02[&B IgrBrlens{all} 5.245531e-02]):1.272217e-02[&B IgrBrlens{all} 2.718349e-03]):1.519422e-02[&B IgrBrlens{all} 1.375875e-02],(355:1.097461e-02[&B IgrBrlens{all} 3.367715e-03],353:1.097461e-02[&B IgrBrlens{all} 1.350612e-02]):5.675653e-02[&B IgrBrlens{all} 2.443272e-02]):4.650826e-03[&B IgrBrlens{all} 4.409394e-03]):1.198460e-02[&B IgrBrlens{all} 8.568649e-03],(((370:6.517815e-02[&B IgrBrlens{all} 5.642086e-02],(356:5.976852e-02[&B IgrBrlens{all} 6.023045e-02],(374:5.078209e-02[&B IgrBrlens{all} 2.899725e-02],((360:1.050310e-02[&B IgrBrlens{all} 1.035231e-02],359:1.050310e-02[&B IgrBrlens{all} 1.753065e-02]):3.007906e-02[&B IgrBrlens{all} 3.484439e-02],(358:3.172544e-02[&B IgrBrlens{all} 3.903991e-02],(368:3.118930e-02[&B IgrBrlens{all} 1.947694e-02],365:3.118930e-02[&B IgrBrlens{all} 3.882023e-02]):5.361341e-04[&B IgrBrlens{all} 5.962844e-07]):8.856730e-03[&B IgrBrlens{all} 7.414661e-03]):1.019992e-02[&B IgrBrlens{all} 1.369544e-02]):8.986433e-03[&B IgrBrlens{all} 1.425344e-03]):5.409634e-03[&B IgrBrlens{all} 2.293537e-04]):1.606773e-02[&B IgrBrlens{all} 6.064627e-03],(364:5.855909e-02[&B IgrBrlens{all} 5.852133e-02],362:5.855909e-02[&B IgrBrlens{all} 9.044430e-02]):2.268680e-02[&B IgrBrlens{all} 2.133882e-02]):2.689827e-03[&B IgrBrlens{all} 9.154574e-04],((422:3.515494e-02[&B IgrBrlens{all} 4.359809e-02],354:3.515494e-02[&B IgrBrlens{all} 3.641588e-02]):3.248063e-02[&B IgrBrlens{all} 4.639511e-02],(363:5.678600e-02[&B IgrBrlens{all} 7.626658e-02],(369:4.840322e-02[&B IgrBrlens{all} 6.215201e-02],377:4.840322e-02[&B IgrBrlens{all} 6.129063e-02]):8.382784e-03[&B IgrBrlens{all} 2.926500e-03]):1.084957e-02[&B IgrBrlens{all} 1.400162e-02]):1.630014e-02[&B IgrBrlens{all} 1.232922e-02]):4.308523e-04[&B IgrBrlens{all} 2.911719e-06]):3.529742e-02[&B IgrBrlens{all} 1.838566e-02]):2.062562e-02[&B IgrBrlens{all} 2.057975e-02]):3.570795e-02[&B IgrBrlens{all} 4.456668e-02],(((((14:3.294776e-02[&B IgrBrlens{all} 2.400513e-02],(16:7.904010e-03[&B IgrBrlens{all} 8.177591e-03],13:7.904010e-03[&B IgrBrlens{all} 6.340664e-03]):2.504375e-02[&B IgrBrlens{all} 1.937856e-02]):3.818138e-02[&B IgrBrlens{all} 3.525657e-02],15:7.112914e-02[&B IgrBrlens{all} 7.706060e-02]):1.465089e-02[&B IgrBrlens{all} 1.536516e-02],(7:3.793488e-02[&B IgrBrlens{all} 4.330804e-02],((12:1.798969e-02[&B IgrBrlens{all} 2.723526e-02],10:1.798969e-02[&B IgrBrlens{all} 2.645391e-02]):1.247394e-02[&B IgrBrlens{all} 1.756929e-03],((9:1.341317e-02[&B IgrBrlens{all} 1.774076e-02],11:1.341317e-02[&B IgrBrlens{all} 9.416130e-03]):1.045096e-02[&B IgrBrlens{all} 1.683096e-02],8:2.386412e-02[&B IgrBrlens{all} 1.573656e-02]):6.599505e-03[&B IgrBrlens{all} 7.684658e-03]):7.471251e-03[&B IgrBrlens{all} 4.019688e-03]):4.784515e-02[&B IgrBrlens{all} 6.446305e-02]):6.357735e-02[&B IgrBrlens{all} 7.848464e-02],(((((((302:1.077252e-02[&B IgrBrlens{all} 6.004528e-03],305:1.077252e-02[&B IgrBrlens{all} 2.988946e-03]):7.879568e-02[&B IgrBrlens{all} 8.167387e-02],338:8.956820e-02[&B IgrBrlens{all} 1.161006e-01]):1.911464e-02[&B IgrBrlens{all} 1.129277e-02],((308:1.917163e-02[&B IgrBrlens{all} 3.358075e-02],310:1.917163e-02[&B IgrBrlens{all} 1.836360e-02]):5.695872e-03[&B IgrBrlens{all} 1.026890e-02],323:2.486751e-02[&B IgrBrlens{all} 9.283173e-03]):8.381533e-02[&B IgrBrlens{all} 1.035499e-01]):9.156315e-03[&B IgrBrlens{all} 6.382497e-03],(((((328:4.282661e-02[&B IgrBrlens{all} 3.340490e-02],(324:3.543157e-02[&B IgrBrlens{all} 4.104275e-02],322:3.543157e-02[&B IgrBrlens{all} 2.864891e-02]):7.395046e-03[&B IgrBrlens{all} 1.070698e-02]):1.687375e-02[&B IgrBrlens{all} 2.303392e-02],((301:1.547690e-02[&B IgrBrlens{all} 2.297148e-02],320:1.547690e-02[&B IgrBrlens{all} 1.708375e-02]):1.826327e-02[&B IgrBrlens{all} 2.303056e-02],307:3.374017e-02[&B IgrBrlens{all} 2.923158e-02]):2.596019e-02[&B IgrBrlens{all} 2.244524e-02]):1.499508e-02[&B IgrBrlens{all} 2.284132e-03],(337:6.297978e-02[&B IgrBrlens{all} 4.716965e-02],314:6.297978e-02[&B IgrBrlens{all} 4.532248e-02]):1.171566e-02[&B IgrBrlens{all} 1.621905e-02]):2.046160e-02[&B IgrBrlens{all} 7.588628e-03],((((341:1.398206e-02[&B IgrBrlens{all} 1.366557e-02],312:1.398206e-02[&B IgrBrlens{all} 6.173058e-03]):5.189560e-02[&B IgrBrlens{all} 7.654836e-02],327:6.587766e-02[&B IgrBrlens{all} 6.435668e-02]):6.618998e-03[&B IgrBrlens{all} 1.338400e-02],(329:3.335595e-02[&B IgrBrlens{all} 1.629751e-02],319:3.335595e-02[&B IgrBrlens{all} 5.415968e-02]):3.914071e-02[&B IgrBrlens{all} 6.192954e-02]):1.880301e-02[&B IgrBrlens{all} 1.750978e-02],(((((325:3.011040e-03[&B IgrBrlens{all} 3.474657e-04],339:3.011040e-03[&B IgrBrlens{all} 9.763896e-04]):2.395078e-02[&B IgrBrlens{all} 1.560348e-02],(330:2.933643e-03[&B IgrBrlens{all} 5.720077e-04],304:2.933643e-03[&B IgrBrlens{all} 4.366108e-04]):2.402818e-02[&B IgrBrlens{all} 2.148327e-02]):1.026024e-02[&B IgrBrlens{all} 8.374556e-03],(311:1.487658e-02[&B IgrBrlens{all} 3.329510e-02],315:1.487658e-02[&B IgrBrlens{all} 1.753435e-02]):2.234548e-02[&B IgrBrlens{all} 1.730804e-02]):6.037641e-03[&B IgrBrlens{all} 5.724218e-03],(331:3.910868e-02[&B IgrBrlens{all} 4.374777e-02],(426:3.135793e-02[&B IgrBrlens{all} 4.226980e-02],303:3.135793e-02[&B IgrBrlens{all} 2.549980e-02]):7.750751e-03[&B IgrBrlens{all} 4.198147e-03]):4.151016e-03[&B IgrBrlens{all} 4.139286e-03]):3.422314e-02[&B IgrBrlens{all} 3.054960e-02],(((300:2.781675e-02[&B IgrBrlens{all} 3.136207e-02],299:2.781675e-02[&B IgrBrlens{all} 3.227237e-02]):1.953977e-03[&B IgrBrlens{all} 5.466108e-06],334:2.977072e-02[&B IgrBrlens{all} 3.095269e-02]):1.541666e-02[&B IgrBrlens{all} 1.265390e-02],318:4.518738e-02[&B IgrBrlens{all} 5.995256e-02]):3.229546e-02[&B IgrBrlens{all} 3.606227e-02]):1.381683e-02[&B IgrBrlens{all} 1.048096e-02]):3.857376e-03[&B IgrBrlens{all} 4.126024e-03]):3.450426e-04[&B IgrBrlens{all} 1.169403e-08],(335:9.419911e-02[&B IgrBrlens{all} 8.765411e-02],((336:7.419658e-02[&B IgrBrlens{all} 5.335128e-02],(309:3.397580e-02[&B IgrBrlens{all} 2.331170e-02],298:3.397580e-02[&B IgrBrlens{all} 2.524083e-02]):4.022077e-02[&B IgrBrlens{all} 3.435416e-02]):1.736242e-02[&B IgrBrlens{all} 2.478107e-02],(((313:1.474736e-02[&B IgrBrlens{all} 3.254514e-02],(317:8.696356e-04[&B IgrBrlens{all} 8.274382e-06],316:8.696356e-04[&B IgrBrlens{all} 6.325502e-04]):1.387773e-02[&B IgrBrlens{all} 1.726588e-02]):2.527665e-02[&B IgrBrlens{all} 2.631998e-02],332:4.002401e-02[&B IgrBrlens{all} 4.032923e-02]):1.380699e-02[&B IgrBrlens{all} 1.038094e-02],(((326:7.053232e-03[&B IgrBrlens{all} 1.664403e-03],(321:5.704362e-03[&B IgrBrlens{all} 5.264122e-03],306:5.704362e-03[&B IgrBrlens{all} 2.929893e-03]):1.348870e-03[&B IgrBrlens{all} 1.232461e-04]):1.088223e-02[&B IgrBrlens{all} 1.491728e-02],333:1.793546e-02[&B IgrBrlens{all} 1.060278e-02]):1.253339e-02[&B IgrBrlens{all} 1.242821e-02],340:3.046885e-02[&B IgrBrlens{all} 3.955754e-02]):2.336215e-02[&B IgrBrlens{all} 1.118872e-02]):3.772801e-02[&B IgrBrlens{all} 1.548402e-02]):2.640103e-03[&B IgrBrlens{all} 1.272381e-02]):1.302985e-03[&B IgrBrlens{all} 5.640724e-06]):2.233706e-02[&B IgrBrlens{all} 2.262939e-02]):6.253183e-05[&B IgrBrlens{all} 1.563421e-06],((((67:2.171236e-02[&B IgrBrlens{all} 2.123289e-02],((70:2.148197e-03[&B IgrBrlens{all} 3.743502e-04],68:2.148197e-03[&B IgrBrlens{all} 1.888813e-04]):5.150269e-03[&B IgrBrlens{all} 4.667121e-03],63:7.298466e-03[&B IgrBrlens{all} 7.986373e-03]):1.441390e-02[&B IgrBrlens{all} 1.161094e-02]):1.083432e-02[&B IgrBrlens{all} 1.749822e-02],(71:1.628005e-02[&B IgrBrlens{all} 1.583049e-02],(72:5.212042e-03[&B IgrBrlens{all} 3.029748e-03],62:5.212042e-03[&B IgrBrlens{all} 4.628826e-03]):1.106801e-02[&B IgrBrlens{all} 1.563450e-02]):1.626663e-02[&B IgrBrlens{all} 2.639414e-02]):6.881257e-02[&B IgrBrlens{all} 5.496623e-02],(74:1.813079e-02[&B IgrBrlens{all} 1.562290e-02],((73:4.345745e-03[&B IgrBrlens{all} 4.825751e-04],66:4.345745e-03[&B IgrBrlens{all} 1.257799e-02]):4.232927e-03[&B IgrBrlens{all} 2.065358e-03],69:8.578672e-03[&B IgrBrlens{all} 5.101220e-03]):9.552117e-03[&B IgrBrlens{all} 1.861363e-02]):8.322846e-02[&B IgrBrlens{all} 1.173395e-01]):1.592004e-03[&B IgrBrlens{all} 1.901695e-03],(65:6.218073e-02[&B IgrBrlens{all} 6.226638e-02],64:6.218073e-02[&B IgrBrlens{all} 4.050041e-02]):4.077052e-02[&B IgrBrlens{all} 3.842610e-02]):1.495043e-02[&B IgrBrlens{all} 1.350701e-02]):1.201793e-04[&B IgrBrlens{all} 1.284451e-10],((((395:4.241811e-02[&B IgrBrlens{all} 3.972289e-02],((((410:6.544416e-03[&B IgrBrlens{all} 1.873502e-03],407:6.544416e-03[&B IgrBrlens{all} 7.586435e-03]):1.383006e-02[&B IgrBrlens{all} 1.285094e-02],(380:1.789685e-02[&B IgrBrlens{all} 9.614726e-03],(415:2.988050e-03[&B IgrBrlens{all} 2.740208e-03],396:2.988050e-03[&B IgrBrlens{all} 2.461963e-07]):1.490880e-02[&B IgrBrlens{all} 1.202080e-02]):2.477627e-03[&B IgrBrlens{all} 7.590283e-04]):9.146874e-03[&B IgrBrlens{all} 6.179014e-03],(411:2.070039e-02[&B IgrBrlens{all} 5.088114e-03],408:2.070039e-02[&B IgrBrlens{all} 9.780525e-03]):8.820956e-03[&B IgrBrlens{all} 8.151614e-03]):4.620365e-03[&B IgrBrlens{all} 3.472512e-03],(402:2.539867e-02[&B IgrBrlens{all} 1.870324e-02],390:2.539867e-02[&B IgrBrlens{all} 3.312073e-02]):8.743046e-03[&B IgrBrlens{all} 9.457502e-03]):8.276397e-03[&B IgrBrlens{all} 4.157102e-03]):1.874788e-02[&B IgrBrlens{all} 3.507791e-03],((((413:2.471164e-02[&B IgrBrlens{all} 1.813770e-02],399:2.471164e-02[&B IgrBrlens{all} 2.170270e-02]):1.236015e-02[&B IgrBrlens{all} 1.113433e-02],384:3.707179e-02[&B IgrBrlens{all} 4.232636e-02]):1.236026e-02[&B IgrBrlens{all} 1.842485e-02],(((((392:1.195827e-02[&B IgrBrlens{all} 5.315904e-03],388:1.195827e-02[&B IgrBrlens{all} 8.430382e-03]):4.294279e-03[&B IgrBrlens{all} 3.845157e-03],(391:9.912109e-03[&B IgrBrlens{all} 2.192177e-02],(394:7.118021e-03[&B IgrBrlens{all} 4.794340e-03],397:7.118021e-03[&B IgrBrlens{all} 1.820705e-02]):2.794088e-03[&B IgrBrlens{all} 9.886062e-06]):6.340436e-03[&B IgrBrlens{all} 7.793387e-03]):1.026609e-02[&B IgrBrlens{all} 7.995230e-03],(393:2.054715e-02[&B IgrBrlens{all} 1.143617e-02],412:2.054715e-02[&B IgrBrlens{all} 8.506872e-03]):5.971485e-03[&B IgrBrlens{all} 2.293723e-03]):1.120396e-02[&B IgrBrlens{all} 2.735398e-03],(((406:2.052156e-02[&B IgrBrlens{all} 1.066942e-02],387:2.052156e-02[&B IgrBrlens{all} 1.980838e-02]):3.085298e-03[&B IgrBrlens{all} 1.864025e-03],(403:5.252880e-03[&B IgrBrlens{all} 6.154283e-03],386:5.252880e-03[&B IgrBrlens{all} 2.741046e-03]):1.835398e-02[&B IgrBrlens{all} 2.003654e-02]):3.751765e-03[&B IgrBrlens{all} 5.972533e-03],(400:1.108741e-02[&B IgrBrlens{all} 1.177233e-02],383:1.108741e-02[&B IgrBrlens{all} 1.345909e-02]):1.627122e-02[&B IgrBrlens{all} 1.319618e-02]):1.036397e-02[&B IgrBrlens{all} 6.984383e-03]):9.844552e-03[&B IgrBrlens{all} 9.647272e-03],((381:2.337489e-02[&B IgrBrlens{all} 2.273649e-02],((404:8.081297e-03[&B IgrBrlens{all} 9.784175e-03],382:8.081297e-03[&B IgrBrlens{all} 9.460279e-03]):1.288813e-02[&B IgrBrlens{all} 1.370416e-02],398:2.096943e-02[&B IgrBrlens{all} 1.374325e-02]):2.405464e-03[&B IgrBrlens{all} 1.843930e-03]):4.696725e-03[&B IgrBrlens{all} 1.538027e-03],(401:1.561639e-02[&B IgrBrlens{all} 7.172871e-03],409:1.561639e-02[&B IgrBrlens{all} 1.768788e-02]):1.245522e-02[&B IgrBrlens{all} 6.510614e-03]):1.949553e-02[&B IgrBrlens{all} 7.892942e-03]):1.864910e-03[&B IgrBrlens{all} 9.286327e-05]):8.494968e-03[&B IgrBrlens{all} 6.686940e-03],(405:1.382532e-02[&B IgrBrlens{all} 1.974834e-02],379:1.382532e-02[&B IgrBrlens{all} 1.925950e-02]):4.410170e-02[&B IgrBrlens{all} 6.132651e-02]):3.238975e-03[&B IgrBrlens{all} 1.683066e-03]):1.115710e-02[&B IgrBrlens{all} 6.880804e-03],(414:4.459384e-02[&B IgrBrlens{all} 5.763356e-02],385:4.459384e-02[&B IgrBrlens{all} 4.247772e-02]):2.772926e-02[&B IgrBrlens{all} 1.019621e-02]):3.711572e-02[&B IgrBrlens{all} 3.731143e-02],389:1.094388e-01[&B IgrBrlens{all} 9.712858e-02]):8.583039e-03[&B IgrBrlens{all} 2.135394e-03]):2.988832e-02[&B IgrBrlens{all} 2.695209e-02],(((24:5.217842e-02[&B IgrBrlens{all} 3.538879e-02],(23:3.230724e-02[&B IgrBrlens{all} 1.282333e-02],25:3.230724e-02[&B IgrBrlens{all} 3.208943e-02]):1.987118e-02[&B IgrBrlens{all} 1.526815e-02]):7.153175e-02[&B IgrBrlens{all} 4.442860e-02],(((352:1.468585e-02[&B IgrBrlens{all} 4.235737e-02],351:1.468585e-02[&B IgrBrlens{all} 1.144499e-02]):7.712014e-03[&B IgrBrlens{all} 1.514216e-02],350:2.239786e-02[&B IgrBrlens{all} 3.813786e-03]):8.301068e-02[&B IgrBrlens{all} 9.920454e-02],((160:1.998049e-02[&B IgrBrlens{all} 5.032600e-02],157:1.998049e-02[&B IgrBrlens{all} 1.639414e-02]):7.126503e-02[&B IgrBrlens{all} 8.371726e-02],(158:7.219831e-02[&B IgrBrlens{all} 1.024057e-01],(((142:4.304613e-02[&B IgrBrlens{all} 2.499834e-02],(((((((162:5.284541e-04[&B IgrBrlens{all} 1.094674e-04],149:5.284541e-04[&B IgrBrlens{all} 2.848784e-04]):1.105812e-02[&B IgrBrlens{all} 7.100570e-03],(146:6.875976e-03[&B IgrBrlens{all} 2.109076e-02],164:6.875976e-03[&B IgrBrlens{all} 1.114374e-02]):4.710596e-03[&B IgrBrlens{all} 1.571145e-03]):6.016483e-03[&B IgrBrlens{all} 8.446481e-03],(151:4.285027e-03[&B IgrBrlens{all} 3.176068e-03],150:4.285027e-03[&B IgrBrlens{all} 4.617107e-03]):1.331803e-02[&B IgrBrlens{all} 1.361049e-02]):4.962330e-03[&B IgrBrlens{all} 1.179500e-03],163:2.256538e-02[&B IgrBrlens{all} 3.823989e-02]):5.628450e-03[&B IgrBrlens{all} 1.486067e-03],154:2.819383e-02[&B IgrBrlens{all} 1.333210e-02]):8.614146e-03[&B IgrBrlens{all} 1.508486e-02],152:3.680798e-02[&B IgrBrlens{all} 5.669950e-02]):2.576161e-03[&B IgrBrlens{all} 1.469920e-03],(155:1.231044e-02[&B IgrBrlens{all} 2.414794e-03],148:1.231044e-02[&B IgrBrlens{all} 3.435611e-03]):2.707370e-02[&B IgrBrlens{all} 1.614298e-02]):3.661993e-03[&B IgrBrlens{all} 3.959690e-04]):4.600927e-03[&B IgrBrlens{all} 9.459784e-03],(((141:6.258045e-04[&B IgrBrlens{all} 4.507790e-07],159:6.258045e-04[&B IgrBrlens{all} 6.024199e-03]):4.274527e-02[&B IgrBrlens{all} 6.804932e-02],(145:1.112192e-02[&B IgrBrlens{all} 5.503545e-03],425:1.112192e-02[&B IgrBrlens{all} 1.446358e-02]):3.224915e-02[&B IgrBrlens{all} 2.165275e-02]):3.624293e-03[&B IgrBrlens{all} 2.063587e-03],(((153:3.158028e-02[&B IgrBrlens{all} 3.794462e-02],(147:9.052011e-03[&B IgrBrlens{all} 8.381529e-03],161:9.052011e-03[&B IgrBrlens{all} 7.557145e-03]):2.252827e-02[&B IgrBrlens{all} 1.815193e-02]):1.011624e-03[&B IgrBrlens{all} 5.162957e-04],140:3.259191e-02[&B IgrBrlens{all} 4.482264e-02]):6.168575e-03[&B IgrBrlens{all} 5.154409e-04],(156:3.183635e-02[&B IgrBrlens{all} 4.483753e-02],144:3.183635e-02[&B IgrBrlens{all} 3.491109e-02]):6.924136e-03[&B IgrBrlens{all} 1.119996e-02]):8.234883e-03[&B IgrBrlens{all} 1.804306e-02]):6.516956e-04[&B IgrBrlens{all} 4.556142e-04]):5.421683e-03[&B IgrBrlens{all} 6.036377e-03],143:5.306874e-02[&B IgrBrlens{all} 8.127628e-02]):1.912956e-02[&B IgrBrlens{all} 1.946359e-02]):1.904721e-02[&B IgrBrlens{all} 2.970660e-02]):1.416302e-02[&B IgrBrlens{all} 2.602482e-02]):1.830163e-02[&B IgrBrlens{all} 4.420435e-02]):2.002626e-02[&B IgrBrlens{all} 1.843250e-02],(((21:9.083822e-02[&B IgrBrlens{all} 1.000838e-01],18:9.083822e-02[&B IgrBrlens{all} 7.128544e-02]):4.480041e-03[&B IgrBrlens{all} 1.813323e-03],(((22:2.931123e-02[&B IgrBrlens{all} 2.780404e-02],19:2.931123e-02[&B IgrBrlens{all} 3.198247e-02]):1.968576e-02[&B IgrBrlens{all} 1.142014e-02],20:4.899699e-02[&B IgrBrlens{all} 7.570003e-02]):5.750877e-03[&B IgrBrlens{all} 1.352314e-02],17:5.474787e-02[&B IgrBrlens{all} 4.199317e-02]):4.057040e-02[&B IgrBrlens{all} 4.704323e-02]):3.925759e-02[&B IgrBrlens{all} 2.674553e-02],((349:2.158943e-02[&B IgrBrlens{all} 2.232982e-02],(348:1.382203e-02[&B IgrBrlens{all} 1.162238e-02],347:1.382203e-02[&B IgrBrlens{all} 1.863656e-02]):7.767404e-03[&B IgrBrlens{all} 2.140146e-03]):4.013108e-02[&B IgrBrlens{all} 3.960466e-02],(((342:1.226538e-02[&B IgrBrlens{all} 1.939318e-02],(345:3.928759e-03[&B IgrBrlens{all} 6.457006e-03],344:3.928759e-03[&B IgrBrlens{all} 5.361775e-03]):8.336617e-03[&B IgrBrlens{all} 3.882384e-03]):6.188873e-03[&B IgrBrlens{all} 1.118512e-03],343:1.845425e-02[&B IgrBrlens{all} 3.264831e-02]):1.581432e-02[&B IgrBrlens{all} 1.410149e-02],346:3.426857e-02[&B IgrBrlens{all} 3.879986e-02]):2.745194e-02[&B IgrBrlens{all} 3.282277e-02]):7.285534e-02[&B IgrBrlens{all} 9.902351e-02]):9.160589e-03[&B IgrBrlens{all} 1.782372e-02]):4.173744e-03[&B IgrBrlens{all} 4.412516e-03]):1.447200e-03[&B IgrBrlens{all} 2.187905e-03]):1.384336e-02[&B IgrBrlens{all} 1.095908e-02],(((((137:4.470673e-02[&B IgrBrlens{all} 4.130794e-02],(135:2.868400e-02[&B IgrBrlens{all} 4.568021e-02],(91:1.307882e-02[&B IgrBrlens{all} 5.790238e-03],127:1.307882e-02[&B IgrBrlens{all} 2.618742e-02]):1.560518e-02[&B IgrBrlens{all} 1.720087e-02]):1.602273e-02[&B IgrBrlens{all} 1.568815e-02]):3.066760e-04[&B IgrBrlens{all} 7.213789e-05],(99:3.208724e-02[&B IgrBrlens{all} 1.342627e-02],(108:9.521357e-03[&B IgrBrlens{all} 5.570675e-03],134:9.521357e-03[&B IgrBrlens{all} 6.339117e-04]):2.256588e-02[&B IgrBrlens{all} 2.178853e-02]):1.292617e-02[&B IgrBrlens{all} 2.531855e-02]):7.608175e-02[&B IgrBrlens{all} 7.950518e-02],(((((96:2.528380e-02[&B IgrBrlens{all} 4.232934e-02],(105:1.336642e-02[&B IgrBrlens{all} 6.956985e-03],93:1.336642e-02[&B IgrBrlens{all} 1.368419e-02]):1.191738e-02[&B IgrBrlens{all} 5.061029e-03]):3.153180e-02[&B IgrBrlens{all} 1.174420e-02],90:5.681560e-02[&B IgrBrlens{all} 5.959366e-02]):1.167593e-02[&B IgrBrlens{all} 1.701667e-03],((111:3.691380e-02[&B IgrBrlens{all} 3.721942e-02],((123:8.864595e-03[&B IgrBrlens{all} 6.340945e-03],88:8.864595e-03[&B IgrBrlens{all} 6.325564e-03]):1.048778e-02[&B IgrBrlens{all} 2.794123e-02],(138:1.712029e-02[&B IgrBrlens{all} 1.826983e-02],(102:1.330526e-02[&B IgrBrlens{all} 2.827676e-02],126:1.330526e-02[&B IgrBrlens{all} 1.122483e-02]):3.815034e-03[&B IgrBrlens{all} 6.987582e-04]):2.232091e-03[&B IgrBrlens{all} 7.170949e-05]):1.756142e-02[&B IgrBrlens{all} 1.786203e-02]):1.309245e-02[&B IgrBrlens{all} 1.474539e-02],(((104:7.904638e-03[&B IgrBrlens{all} 8.167095e-03],95:7.904638e-03[&B IgrBrlens{all} 6.146179e-04]):5.325265e-03[&B IgrBrlens{all} 1.121680e-03],97:1.322990e-02[&B IgrBrlens{all} 2.512752e-02]):1.075641e-02[&B IgrBrlens{all} 8.227490e-03],(98:6.824133e-03[&B IgrBrlens{all} 1.138604e-02],113:6.824133e-03[&B IgrBrlens{all} 1.257380e-03]):1.716218e-02[&B IgrBrlens{all} 2.925614e-02]):2.601995e-02[&B IgrBrlens{all} 3.299731e-02]):1.848527e-02[&B IgrBrlens{all} 7.117125e-03]):3.710682e-02[&B IgrBrlens{all} 4.590934e-02],(((101:2.402880e-02[&B IgrBrlens{all} 2.441845e-02],(121:1.324981e-02[&B IgrBrlens{all} 1.474595e-02],100:1.324981e-02[&B IgrBrlens{all} 8.077255e-03]):1.077899e-02[&B IgrBrlens{all} 2.461075e-02]):7.203664e-02[&B IgrBrlens{all} 7.793449e-02],((112:3.055764e-02[&B IgrBrlens{all} 3.266455e-02],119:3.055764e-02[&B IgrBrlens{all} 1.948842e-02]):2.118510e-02[&B IgrBrlens{all} 1.866957e-02],((130:1.783201e-02[&B IgrBrlens{all} 1.675302e-02],124:1.783201e-02[&B IgrBrlens{all} 9.566391e-03]):5.970743e-03[&B IgrBrlens{all} 4.129871e-03],(129:1.330434e-03[&B IgrBrlens{all} 1.561701e-04],94:1.330434e-03[&B IgrBrlens{all} 8.340375e-05]):2.247232e-02[&B IgrBrlens{all} 2.811951e-02]):2.793998e-02[&B IgrBrlens{all} 2.070353e-02]):4.432270e-02[&B IgrBrlens{all} 3.970287e-02]):6.145860e-03[&B IgrBrlens{all} 6.654139e-03],((128:6.383618e-02[&B IgrBrlens{all} 7.339861e-02],(114:3.003694e-02[&B IgrBrlens{all} 2.986725e-02],125:3.003694e-02[&B IgrBrlens{all} 2.309868e-02]):3.379925e-02[&B IgrBrlens{all} 2.733041e-02]):2.737800e-02[&B IgrBrlens{all} 1.786705e-02],((((92:3.151239e-02[&B IgrBrlens{all} 5.690542e-02],110:3.151239e-02[&B IgrBrlens{all} 2.118500e-02]):9.679952e-03[&B IgrBrlens{all} 1.384303e-02],122:4.119234e-02[&B IgrBrlens{all} 3.430833e-02]):9.613463e-03[&B IgrBrlens{all} 6.176142e-03],(120:4.944900e-02[&B IgrBrlens{all} 4.585376e-02],((116:2.487327e-02[&B IgrBrlens{all} 2.841710e-02],109:2.487327e-02[&B IgrBrlens{all} 2.242089e-02]):6.162634e-03[&B IgrBrlens{all} 2.381343e-02],136:3.103590e-02[&B IgrBrlens{all} 1.512729e-02]):1.841310e-02[&B IgrBrlens{all} 1.087133e-02]):1.356804e-03[&B IgrBrlens{all} 1.501285e-03]):2.453600e-02[&B IgrBrlens{all} 3.041927e-02],((132:1.079297e-02[&B IgrBrlens{all} 9.287558e-03],89:1.079297e-02[&B IgrBrlens{all} 1.198856e-02]):3.630077e-02[&B IgrBrlens{all} 4.066464e-02],(131:2.886548e-03[&B IgrBrlens{all} 1.175351e-03],139:2.886548e-03[&B IgrBrlens{all} 3.905554e-03]):4.420719e-02[&B IgrBrlens{all} 4.012677e-02]):2.824806e-02[&B IgrBrlens{all} 2.865431e-02]):1.587239e-02[&B IgrBrlens{all} 5.328735e-03]):1.099711e-02[&B IgrBrlens{all} 8.719626e-03]):3.387051e-03[&B IgrBrlens{all} 7.982556e-04]):1.425723e-02[&B IgrBrlens{all} 1.020554e-02],((117:2.151684e-02[&B IgrBrlens{all} 2.321177e-02],(103:1.405988e-02[&B IgrBrlens{all} 1.713646e-02],118:1.405988e-02[&B IgrBrlens{all} 2.338417e-02]):7.456966e-03[&B IgrBrlens{all} 1.688793e-02]):9.543152e-02[&B IgrBrlens{all} 4.152984e-02],((133:2.158175e-02[&B IgrBrlens{all} 2.440188e-02],115:2.158175e-02[&B IgrBrlens{all} 1.577269e-02]):6.379306e-02[&B IgrBrlens{all} 6.549502e-02],(106:3.560159e-02[&B IgrBrlens{all} 2.937113e-02],107:3.560159e-02[&B IgrBrlens{all} 4.278218e-02]):4.977322e-02[&B IgrBrlens{all} 4.751834e-02]):3.157355e-02[&B IgrBrlens{all} 1.087625e-02]):2.907221e-03[&B IgrBrlens{all} 3.158204e-03]):1.239580e-03[&B IgrBrlens{all} 6.189805e-04]):2.703628e-02[&B IgrBrlens{all} 4.367756e-02],(((84:2.240515e-02[&B IgrBrlens{all} 3.064315e-02],82:2.240515e-02[&B IgrBrlens{all} 4.661314e-02]):1.228715e-02[&B IgrBrlens{all} 1.067594e-02],83:3.469230e-02[&B IgrBrlens{all} 3.351929e-02]):1.016156e-01[&B IgrBrlens{all} 8.542808e-02],((1:1.236933e-01[&B IgrBrlens{all} 7.956094e-02],(((200:8.998872e-02[&B IgrBrlens{all} 7.984678e-02],((((((173:1.772293e-02[&B IgrBrlens{all} 1.511872e-02],175:1.772293e-02[&B IgrBrlens{all} 4.621026e-02]):1.127094e-02[&B IgrBrlens{all} 1.760547e-02],(185:6.290479e-03[&B IgrBrlens{all} 5.128474e-03],181:6.290479e-03[&B IgrBrlens{all} 2.488791e-03]):2.270339e-02[&B IgrBrlens{all} 2.110813e-02]):2.253945e-02[&B IgrBrlens{all} 2.922258e-02],(((225:1.905053e-02[&B IgrBrlens{all} 1.424341e-02],227:1.905053e-02[&B IgrBrlens{all} 2.619859e-02]):2.402302e-02[&B IgrBrlens{all} 1.722293e-02],(167:2.700530e-02[&B IgrBrlens{all} 2.745928e-02],(232:1.415889e-02[&B IgrBrlens{all} 1.632601e-02],205:1.415889e-02[&B IgrBrlens{all} 1.867240e-02]):1.284641e-02[&B IgrBrlens{all} 1.067712e-02]):1.606824e-02[&B IgrBrlens{all} 6.834355e-03]):4.964192e-03[&B IgrBrlens{all} 8.015281e-03],((213:1.609110e-02[&B IgrBrlens{all} 4.584502e-03],(186:6.677812e-03[&B IgrBrlens{all} 8.582350e-03],179:6.677812e-03[&B IgrBrlens{all} 3.555172e-03]):9.413285e-03[&B IgrBrlens{all} 1.994764e-02]):2.123667e-02[&B IgrBrlens{all} 3.155185e-02],(194:2.751072e-02[&B IgrBrlens{all} 2.068732e-02],((166:9.584432e-03[&B IgrBrlens{all} 5.170087e-03],206:9.584432e-03[&B IgrBrlens{all} 1.859941e-02]):8.438489e-03[&B IgrBrlens{all} 1.127605e-02],212:1.802292e-02[&B IgrBrlens{all} 1.983209e-02]):9.487803e-03[&B IgrBrlens{all} 1.772012e-02]):9.817047e-03[&B IgrBrlens{all} 7.070325e-03]):1.070997e-02[&B IgrBrlens{all} 3.384878e-03]):3.495584e-03[&B IgrBrlens{all} 8.412448e-03]):6.629302e-03[&B IgrBrlens{all} 9.793454e-03],((177:3.434766e-02[&B IgrBrlens{all} 2.870748e-02],((192:2.374981e-02[&B IgrBrlens{all} 1.512997e-02],((423:4.478378e-03[&B IgrBrlens{all} 2.899789e-03],174:4.478378e-03[&B IgrBrlens{all} 7.723284e-05]):1.578107e-02[&B IgrBrlens{all} 1.041971e-02],(198:2.999203e-03[&B IgrBrlens{all} 1.068968e-02],204:2.999203e-03[&B IgrBrlens{all} 1.024773e-02]):1.726024e-02[&B IgrBrlens{all} 1.000501e-02]):3.490361e-03[&B IgrBrlens{all} 8.577102e-04]):5.847129e-03[&B IgrBrlens{all} 3.008789e-03],180:2.959694e-02[&B IgrBrlens{all} 1.150880e-02]):4.750724e-03[&B IgrBrlens{all} 2.570540e-03]):1.260639e-02[&B IgrBrlens{all} 3.274949e-03],((171:2.686126e-03[&B IgrBrlens{all} 5.769754e-04],223:2.686126e-03[&B IgrBrlens{all} 6.714418e-03]):3.589889e-02[&B IgrBrlens{all} 2.520533e-02],(183:1.741880e-02[&B IgrBrlens{all} 9.134781e-03],231:1.741880e-02[&B IgrBrlens{all} 1.447867e-02]):2.116622e-02[&B IgrBrlens{all} 2.005904e-02]):8.369043e-03[&B IgrBrlens{all} 4.343389e-03]):1.120857e-02[&B IgrBrlens{all} 1.913676e-03]):1.146057e-02[&B IgrBrlens{all} 1.331521e-02],(((216:3.023461e-02[&B IgrBrlens{all} 2.808164e-02],184:3.023461e-02[&B IgrBrlens{all} 2.334243e-02]):7.490382e-03[&B IgrBrlens{all} 1.665094e-02],(202:4.810908e-03[&B IgrBrlens{all} 8.048919e-03],209:4.810908e-03[&B IgrBrlens{all} 4.408376e-03]):3.291408e-02[&B IgrBrlens{all} 2.165516e-02]):1.456261e-02[&B IgrBrlens{all} 1.110586e-02],((222:1.779639e-02[&B IgrBrlens{all} 1.099798e-02],(221:1.076288e-02[&B IgrBrlens{all} 4.956746e-03],195:1.076288e-02[&B IgrBrlens{all} 5.829401e-03]):7.033514e-03[&B IgrBrlens{all} 8.980940e-04]):7.800131e-03[&B IgrBrlens{all} 2.103268e-03],196:2.559652e-02[&B IgrBrlens{all} 1.151689e-02]):2.669108e-02[&B IgrBrlens{all} 1.361792e-02]):1.733559e-02[&B IgrBrlens{all} 1.261318e-02]):1.391660e-02[&B IgrBrlens{all} 5.134454e-03],((((((197:1.149378e-02[&B IgrBrlens{all} 1.167994e-02],178:1.149378e-02[&B IgrBrlens{all} 1.467460e-02]):3.363589e-02[&B IgrBrlens{all} 2.718116e-02],(219:2.885465e-02[&B IgrBrlens{all} 1.193002e-02],211:2.885465e-02[&B IgrBrlens{all} 3.685735e-02]):1.627501e-02[&B IgrBrlens{all} 1.168907e-02]):9.798339e-03[&B IgrBrlens{all} 3.321910e-02],((((203:3.250776e-03[&B IgrBrlens{all} 4.857824e-03],188:3.250776e-03[&B IgrBrlens{all} 1.370143e-03]):2.006109e-02[&B IgrBrlens{all} 3.393523e-02],(169:5.228477e-03[&B IgrBrlens{all} 2.517484e-03],187:5.228477e-03[&B IgrBrlens{all} 3.172978e-03]):1.808339e-02[&B IgrBrlens{all} 1.362659e-02]):4.580424e-03[&B IgrBrlens{all} 1.478614e-02],(201:1.004153e-02[&B IgrBrlens{all} 5.223105e-03],170:1.004153e-02[&B IgrBrlens{all} 1.641338e-02]):1.785077e-02[&B IgrBrlens{all} 1.640320e-02]):1.690934e-02[&B IgrBrlens{all} 1.839224e-02],(189:9.112201e-03[&B IgrBrlens{all} 1.073671e-02],172:9.112201e-03[&B IgrBrlens{all} 1.017356e-02]):3.568943e-02[&B IgrBrlens{all} 2.170577e-02]):1.012637e-02[&B IgrBrlens{all} 1.020321e-02]):1.362448e-02[&B IgrBrlens{all} 3.222897e-03],226:6.855248e-02[&B IgrBrlens{all} 6.358912e-02]):3.598784e-03[&B IgrBrlens{all} 1.479461e-03],(((224:4.558797e-02[&B IgrBrlens{all} 5.485045e-02],(207:4.501149e-02[&B IgrBrlens{all} 2.459058e-02],(((217:2.028320e-02[&B IgrBrlens{all} 1.986039e-02],193:2.028320e-02[&B IgrBrlens{all} 2.265169e-02]):1.045020e-02[&B IgrBrlens{all} 7.239874e-03],210:3.073340e-02[&B IgrBrlens{all} 2.952923e-02]):9.502945e-03[&B IgrBrlens{all} 1.444080e-02],(214:3.425973e-02[&B IgrBrlens{all} 3.557504e-02],220:3.425973e-02[&B IgrBrlens{all} 1.337800e-02]):5.976621e-03[&B IgrBrlens{all} 3.944248e-03]):4.775145e-03[&B IgrBrlens{all} 1.168123e-02]):5.764790e-04[&B IgrBrlens{all} 3.193866e-07]):7.779678e-03[&B IgrBrlens{all} 2.155524e-02],(176:1.507513e-02[&B IgrBrlens{all} 2.456753e-02],229:1.507513e-02[&B IgrBrlens{all} 1.253884e-02]):3.829252e-02[&B IgrBrlens{all} 3.994962e-02]):1.272094e-02[&B IgrBrlens{all} 1.508874e-02],((230:3.819475e-02[&B IgrBrlens{all} 3.185716e-02],182:3.819475e-02[&B IgrBrlens{all} 1.405537e-02]):1.766654e-02[&B IgrBrlens{all} 2.141976e-02],(165:4.769778e-02[&B IgrBrlens{all} 5.108991e-02],(((228:1.069813e-02[&B IgrBrlens{all} 1.506554e-02],168:1.069813e-02[&B IgrBrlens{all} 3.754206e-03]):1.114865e-02[&B IgrBrlens{all} 1.191343e-02],208:2.184678e-02[&B IgrBrlens{all} 3.167773e-02]):1.057190e-02[&B IgrBrlens{all} 5.478381e-03],191:3.241868e-02[&B IgrBrlens{all} 2.251746e-02]):1.527911e-02[&B IgrBrlens{all} 2.006525e-02]):8.163508e-03[&B IgrBrlens{all} 8.962158e-03]):1.022729e-02[&B IgrBrlens{all} 8.229154e-03]):6.062681e-03[&B IgrBrlens{all} 1.006252e-02]):4.128198e-03[&B IgrBrlens{all} 5.238512e-03],((190:4.192253e-02[&B IgrBrlens{all} 3.052413e-02],(218:1.417104e-02[&B IgrBrlens{all} 6.896283e-03],199:1.417104e-02[&B IgrBrlens{all} 3.335240e-02]):2.775149e-02[&B IgrBrlens{all} 4.699672e-02]):2.505003e-03[&B IgrBrlens{all} 6.223749e-03],215:4.442754e-02[&B IgrBrlens{all} 2.596668e-02]):3.185193e-02[&B IgrBrlens{all} 3.844351e-02]):7.260325e-03[&B IgrBrlens{all} 5.200993e-03]):6.448930e-03[&B IgrBrlens{all} 1.625306e-02]):1.845502e-02[&B IgrBrlens{all} 2.802651e-02],((248:7.996926e-02[&B IgrBrlens{all} 1.081530e-01],((((((291:2.650746e-02[&B IgrBrlens{all} 2.369222e-02],(267:2.345790e-02[&B IgrBrlens{all} 9.177023e-03],268:2.345790e-02[&B IgrBrlens{all} 1.986268e-02]):3.049557e-03[&B IgrBrlens{all} 6.444801e-03]):7.626859e-03[&B IgrBrlens{all} 1.055039e-02],236:3.413432e-02[&B IgrBrlens{all} 5.264523e-02]):7.134563e-03[&B IgrBrlens{all} 5.606959e-03],(((233:1.985739e-02[&B IgrBrlens{all} 1.379935e-02],266:1.985739e-02[&B IgrBrlens{all} 1.386587e-02]):1.263218e-02[&B IgrBrlens{all} 2.221170e-02],((272:1.652345e-02[&B IgrBrlens{all} 8.589540e-03],(295:1.295655e-02[&B IgrBrlens{all} 9.384601e-03],293:1.295655e-02[&B IgrBrlens{all} 1.636520e-02]):3.566901e-03[&B IgrBrlens{all} 4.082058e-03]):1.247493e-02[&B IgrBrlens{all} 3.722030e-02],255:2.899838e-02[&B IgrBrlens{all} 3.528602e-02]):3.491193e-03[&B IgrBrlens{all} 1.842418e-03]):5.421639e-03[&B IgrBrlens{all} 6.652645e-03],247:3.791121e-02[&B IgrBrlens{all} 3.565030e-02]):3.357672e-03[&B IgrBrlens{all} 2.062822e-03]):1.212285e-02[&B IgrBrlens{all} 7.037755e-03],(((284:2.520157e-02[&B IgrBrlens{all} 2.732163e-02],277:2.520157e-02[&B IgrBrlens{all} 2.988208e-02]):1.046654e-02[&B IgrBrlens{all} 2.150551e-03],252:3.566811e-02[&B IgrBrlens{all} 2.797281e-02]):3.873699e-03[&B IgrBrlens{all} 6.847091e-04],(292:1.196098e-02[&B IgrBrlens{all} 1.532380e-02],240:1.196098e-02[&B IgrBrlens{all} 1.848337e-02]):2.758083e-02[&B IgrBrlens{all} 1.782384e-02]):1.384993e-02[&B IgrBrlens{all} 1.194502e-02]):2.648677e-03[&B IgrBrlens{all} 1.048251e-02],((297:7.183239e-03[&B IgrBrlens{all} 5.155371e-03],274:7.183239e-03[&B IgrBrlens{all} 8.974741e-03]):4.408215e-02[&B IgrBrlens{all} 3.860291e-02],((254:3.943523e-03[&B IgrBrlens{all} 3.144756e-03],245:3.943523e-03[&B IgrBrlens{all} 4.385843e-03]):4.137994e-03[&B IgrBrlens{all} 7.260688e-03],279:8.081517e-03[&B IgrBrlens{all} 1.716507e-03]):4.318387e-02[&B IgrBrlens{all} 3.303385e-02]):4.775023e-03[&B IgrBrlens{all} 6.180917e-03]):2.215418e-02[&B IgrBrlens{all} 1.777442e-02],((((264:2.789329e-02[&B IgrBrlens{all} 2.425232e-02],257:2.789329e-02[&B IgrBrlens{all} 3.241277e-02]):1.191822e-02[&B IgrBrlens{all} 1.240148e-02],242:3.981151e-02[&B IgrBrlens{all} 4.343414e-02]):1.777362e-02[&B IgrBrlens{all} 2.491556e-02],234:5.758513e-02[&B IgrBrlens{all} 6.008560e-02]):1.601759e-02[&B IgrBrlens{all} 2.186486e-02],(((265:1.356753e-02[&B IgrBrlens{all} 1.842991e-02],(258:1.732617e-03[&B IgrBrlens{all} 1.208540e-05],273:1.732617e-03[&B IgrBrlens{all} 1.044161e-06]):1.183491e-02[&B IgrBrlens{all} 1.192636e-02]):2.207845e-02[&B IgrBrlens{all} 1.397175e-02],251:3.564598e-02[&B IgrBrlens{all} 3.873979e-02]):2.645177e-02[&B IgrBrlens{all} 1.285066e-02],(278:4.340265e-02[&B IgrBrlens{all} 6.749519e-02],238:4.340265e-02[&B IgrBrlens{all} 3.917539e-02]):1.869510e-02[&B IgrBrlens{all} 7.943074e-03]):1.150497e-02[&B IgrBrlens{all} 9.900940e-03]):4.591869e-03[&B IgrBrlens{all} 1.277907e-02]):1.774664e-03[&B IgrBrlens{all} 1.770557e-05]):2.675242e-02[&B IgrBrlens{all} 1.811290e-02],(241:1.050760e-01[&B IgrBrlens{all} 9.627982e-02],((((((((288:2.692676e-03[&B IgrBrlens{all} 5.843773e-04],235:2.692676e-03[&B IgrBrlens{all} 1.552109e-03]):1.615609e-02[&B IgrBrlens{all} 1.347020e-02],(244:7.539335e-04[&B IgrBrlens{all} 2.627838e-09],271:7.539335e-04[&B IgrBrlens{all} 4.801188e-06]):1.809483e-02[&B IgrBrlens{all} 1.581330e-02]):3.569174e-03[&B IgrBrlens{all} 3.588711e-03],285:2.241794e-02[&B IgrBrlens{all} 1.722418e-02]):8.767612e-03[&B IgrBrlens{all} 5.654444e-03],((((286:5.702963e-03[&B IgrBrlens{all} 9.443478e-03],280:5.702963e-03[&B IgrBrlens{all} 7.368999e-03]):9.467874e-03[&B IgrBrlens{all} 7.287365e-03],237:1.517084e-02[&B IgrBrlens{all} 6.706428e-03]):7.685639e-04[&B IgrBrlens{all} 1.256075e-03],276:1.593940e-02[&B IgrBrlens{all} 1.200475e-02]):1.107735e-02[&B IgrBrlens{all} 1.899119e-02],260:2.701675e-02[&B IgrBrlens{all} 3.188544e-02]):4.168798e-03[&B IgrBrlens{all} 2.790286e-03]):1.243699e-02[&B IgrBrlens{all} 2.310883e-02],(296:2.215312e-02[&B IgrBrlens{all} 1.737062e-02],((243:6.787483e-03[&B IgrBrlens{all} 7.976030e-03],287:6.787483e-03[&B IgrBrlens{all} 4.980030e-03]):9.951905e-03[&B IgrBrlens{all} 5.703258e-03],270:1.673939e-02[&B IgrBrlens{all} 1.481273e-02]):5.413736e-03[&B IgrBrlens{all} 9.789128e-03]):2.146941e-02[&B IgrBrlens{all} 2.495001e-02]):3.324931e-03[&B IgrBrlens{all} 4.162845e-03],(424:4.736773e-03[&B IgrBrlens{all} 1.244669e-02],256:4.736773e-03[&B IgrBrlens{all} 2.647730e-03]):4.221070e-02[&B IgrBrlens{all} 2.545387e-02]):2.871960e-02[&B IgrBrlens{all} 3.101615e-02],(253:3.693881e-02[&B IgrBrlens{all} 3.962303e-02],(281:1.140088e-02[&B IgrBrlens{all} 8.016024e-03],261:1.140088e-02[&B IgrBrlens{all} 1.255433e-02]):2.553793e-02[&B IgrBrlens{all} 2.973552e-02]):3.872825e-02[&B IgrBrlens{all} 2.166198e-02]):5.489756e-03[&B IgrBrlens{all} 4.846057e-03],((263:4.220585e-02[&B IgrBrlens{all} 3.600148e-02],((294:1.787313e-02[&B IgrBrlens{all} 9.628159e-03],282:1.787313e-02[&B IgrBrlens{all} 1.340375e-02]):1.880588e-02[&B IgrBrlens{all} 8.516959e-03],(((239:1.357432e-02[&B IgrBrlens{all} 1.312971e-02],269:1.357432e-02[&B IgrBrlens{all} 3.922765e-03]):4.732576e-03[&B IgrBrlens{all} 7.365120e-04],289:1.830690e-02[&B IgrBrlens{all} 2.123917e-02]):3.407244e-03[&B IgrBrlens{all} 3.646481e-03],((283:1.354873e-02[&B IgrBrlens{all} 1.442348e-02],249:1.354873e-02[&B IgrBrlens{all} 1.218395e-02]):3.279639e-03[&B IgrBrlens{all} 1.239533e-02],290:1.682837e-02[&B IgrBrlens{all} 1.444981e-02]):4.885773e-03[&B IgrBrlens{all} 1.151343e-02]):1.496486e-02[&B IgrBrlens{all} 7.185470e-03]):5.526848e-03[&B IgrBrlens{all} 6.049134e-03]):1.688658e-02[&B IgrBrlens{all} 4.511068e-03],(275:4.847050e-02[&B IgrBrlens{all} 4.147249e-02],((262:2.455967e-02[&B IgrBrlens{all} 1.087598e-02],(259:1.887710e-02[&B IgrBrlens{all} 3.124238e-02],250:1.887710e-02[&B IgrBrlens{all} 4.111585e-02]):5.682575e-03[&B IgrBrlens{all} 3.917443e-03]):8.432891e-04[&B IgrBrlens{all} 7.583801e-07],246:2.540296e-02[&B IgrBrlens{all} 2.915362e-02]):2.306754e-02[&B IgrBrlens{all} 1.793838e-02]):1.062193e-02[&B IgrBrlens{all} 1.400616e-02]):2.206439e-02[&B IgrBrlens{all} 2.039804e-02]):2.391920e-02[&B IgrBrlens{all} 2.110276e-02]):1.645661e-03[&B IgrBrlens{all} 3.087331e-03]):1.722055e-03[&B IgrBrlens{all} 1.485276e-02]):9.956399e-03[&B IgrBrlens{all} 7.263135e-03],81:1.184001e-01[&B IgrBrlens{all} 1.558231e-01]):5.293161e-03[&B IgrBrlens{all} 1.731952e-02]):6.967580e-03[&B IgrBrlens{all} 1.737425e-02],(((44:1.924701e-02[&B IgrBrlens{all} 1.512498e-02],49:1.924701e-02[&B IgrBrlens{all} 4.139993e-02]):3.550445e-02[&B IgrBrlens{all} 4.733308e-02],43:5.475146e-02[&B IgrBrlens{all} 9.148698e-02]):4.055721e-02[&B IgrBrlens{all} 7.024712e-02],((((59:1.217723e-02[&B IgrBrlens{all} 3.122518e-02],46:1.217723e-02[&B IgrBrlens{all} 4.862820e-03]):3.774250e-02[&B IgrBrlens{all} 2.067551e-02],55:4.991973e-02[&B IgrBrlens{all} 7.238825e-02]):2.423577e-02[&B IgrBrlens{all} 3.084868e-02],(58:4.364597e-02[&B IgrBrlens{all} 2.983005e-02],((((56:7.438117e-03[&B IgrBrlens{all} 1.700250e-02],57:7.438117e-03[&B IgrBrlens{all} 4.891369e-03]):4.194749e-03[&B IgrBrlens{all} 3.969749e-03],61:1.163287e-02[&B IgrBrlens{all} 1.956380e-02]):3.691088e-03[&B IgrBrlens{all} 7.804925e-04],(52:1.141947e-02[&B IgrBrlens{all} 5.362757e-03],48:1.141947e-02[&B IgrBrlens{all} 2.974304e-03]):3.904481e-03[&B IgrBrlens{all} 1.862405e-02]):1.947126e-02[&B IgrBrlens{all} 1.051482e-02],45:3.479522e-02[&B IgrBrlens{all} 2.435821e-02]):8.850759e-03[&B IgrBrlens{all} 1.115746e-02]):3.050952e-02[&B IgrBrlens{all} 3.084333e-02]):1.886749e-02[&B IgrBrlens{all} 8.523798e-03],((50:3.260963e-02[&B IgrBrlens{all} 1.151529e-02],((51:1.782216e-02[&B IgrBrlens{all} 3.382761e-02],47:1.782216e-02[&B IgrBrlens{all} 2.721840e-02]):1.043491e-02[&B IgrBrlens{all} 1.019615e-02],60:2.825707e-02[&B IgrBrlens{all} 3.163155e-02]):4.352563e-03[&B IgrBrlens{all} 4.747061e-03]):6.888533e-03[&B IgrBrlens{all} 7.052553e-03],(54:3.549407e-02[&B IgrBrlens{all} 4.949249e-02],53:3.549407e-02[&B IgrBrlens{all} 1.603086e-02]):4.004095e-03[&B IgrBrlens{all} 5.212858e-03]):5.352483e-02[&B IgrBrlens{all} 6.663568e-02]):2.285683e-03[&B IgrBrlens{all} 1.955454e-02]):3.535221e-02[&B IgrBrlens{all} 3.573786e-02]):5.647032e-03[&B IgrBrlens{all} 8.058767e-03]):1.182353e-02[&B IgrBrlens{all} 1.243687e-02]):4.573303e-03[&B IgrBrlens{all} 5.444578e-03],(((38:4.435692e-02[&B IgrBrlens{all} 5.718732e-02],32:4.435692e-02[&B IgrBrlens{all} 5.508778e-02]):1.486499e-02[&B IgrBrlens{all} 8.459089e-03],(((35:2.360807e-02[&B IgrBrlens{all} 2.142169e-02],39:2.360807e-02[&B IgrBrlens{all} 2.708461e-02]):9.629210e-03[&B IgrBrlens{all} 8.332813e-03],36:3.323728e-02[&B IgrBrlens{all} 4.204613e-02]):1.199597e-02[&B IgrBrlens{all} 1.134191e-02],28:4.523325e-02[&B IgrBrlens{all} 3.426847e-02]):1.398867e-02[&B IgrBrlens{all} 5.248012e-03]):2.509798e-02[&B IgrBrlens{all} 2.206602e-02],((34:3.050529e-02[&B IgrBrlens{all} 2.136094e-02],29:3.050529e-02[&B IgrBrlens{all} 2.383810e-02]):1.807124e-02[&B IgrBrlens{all} 1.712306e-02],(((37:2.826238e-02[&B IgrBrlens{all} 2.983889e-02],(40:3.035462e-03[&B IgrBrlens{all} 1.144529e-03],41:3.035462e-03[&B IgrBrlens{all} 1.843891e-03]):2.522692e-02[&B IgrBrlens{all} 2.569249e-02]):5.546699e-03[&B IgrBrlens{all} 5.539128e-04],(42:1.496918e-02[&B IgrBrlens{all} 1.415825e-02],26:1.496918e-02[&B IgrBrlens{all} 3.312237e-02]):1.883990e-02[&B IgrBrlens{all} 2.905423e-02]):6.870538e-03[&B IgrBrlens{all} 9.843971e-03],(27:3.889636e-02[&B IgrBrlens{all} 2.582815e-02],((30:1.606273e-02[&B IgrBrlens{all} 1.165418e-02],33:1.606273e-02[&B IgrBrlens{all} 9.346345e-03]):2.258632e-02[&B IgrBrlens{all} 1.246528e-02],31:3.864905e-02[&B IgrBrlens{all} 2.920152e-02]):2.473178e-04[&B IgrBrlens{all} 2.258666e-07]):1.783256e-03[&B IgrBrlens{all} 9.097515e-04]):7.896918e-03[&B IgrBrlens{all} 6.555809e-03]):3.574336e-02[&B IgrBrlens{all} 2.416387e-02]):6.838485e-02[&B IgrBrlens{all} 2.487738e-02]):1.049600e-02[&B IgrBrlens{all} 4.007464e-03]):1.279681e-02[&B IgrBrlens{all} 4.709355e-03]):1.303561e-02[&B IgrBrlens{all} 1.783493e-02]):2.460769e-02[&B IgrBrlens{all} 3.077746e-02],(((6:8.336229e-02[&B IgrBrlens{all} 1.232848e-01],5:8.336229e-02[&B IgrBrlens{all} 1.325173e-01]):2.848368e-03[&B IgrBrlens{all} 5.668313e-04],2:8.621066e-02[&B IgrBrlens{all} 5.298673e-02]):3.327281e-02[&B IgrBrlens{all} 1.873843e-02],(4:3.131232e-02[&B IgrBrlens{all} 3.770326e-02],3:3.131232e-02[&B IgrBrlens{all} 5.991709e-02]):8.817115e-02[&B IgrBrlens{all} 7.564897e-02]):9.415740e-02[&B IgrBrlens{all} 6.451845e-02]):6.303965e-03[&B IgrBrlens{all} 3.858425e-03]);
   tree gen.18008000 [&B IgrBrlens{all}] = [&R] ((419:1.155393e-01[&B IgrBrlens{all} 8.356131e-02],(418:1.064057e-01[&B IgrBrlens{all} 7.377301e-02],(417:8.894264e-02[&B IgrBrlens{all} 1.114992e-01],416:8.894264e-02[&B IgrBrlens{all} 8.992689e-02]):1.746304e-02[&B IgrBrlens{all} 1.106196e-02]):9.133632e-03[&B IgrBrlens{all} 1.095176e-02]):1.044055e-01[&B IgrBrlens{all} 9.328929e-02],((((420:3.696200e-02[&B IgrBrlens{all} 7.646146e-02],(75:2.848978e-02[&B IgrBrlens{all} 2.402144e-02],(79:6.140414e-03[&B IgrBrlens{all} 2.511123e-03],76:6.140414e-03[&B IgrBrlens{all} 1.604926e-03]):2.234936e-02[&B IgrBrlens{all} 1.135569e-02]):8.472219e-03[&B IgrBrlens{all} 2.214268e-03]):8.509644e-03[&B IgrBrlens{all} 3.434126e-03],(78:6.696752e-03[&B IgrBrlens{all} 9.209226e-03],(77:2.807813e-03[&B IgrBrlens{all} 1.029512e-02],80:2.807813e-03[&B IgrBrlens{all} 1.178973e-03]):3.888939e-03[&B IgrBrlens{all} 1.741568e-03]):3.877489e-02[&B IgrBrlens{all} 7.124024e-02]):1.435615e-01[&B IgrBrlens{all} 1.049864e-01],(((85:8.010778e-02[&B IgrBrlens{all} 1.064622e-01],(87:6.414495e-02[&B IgrBrlens{all} 7.084358e-02],86:6.414495e-02[&B IgrBrlens{all} 4.286695e-02]):1.596283e-02[&B IgrBrlens{all} 1.078456e-02]):5.512938e-02[&B IgrBrlens{all} 6.005781e-02],((378:5.035228e-02[&B IgrBrlens{all} 5.194426e-02],(376:3.081927e-02[&B IgrBrlens{all} 2.737583e-02],361:3.081927e-02[&B IgrBrlens{all} 7.665480e-02]):1.953302e-02[&B IgrBrlens{all} 3.079300e-02]):6.931170e-02[&B IgrBrlens{all} 1.105136e-01],(((375:4.143330e-02[&B IgrBrlens{all} 5.247480e-02],372:4.143330e-02[&B IgrBrlens{all} 3.709652e-02]):3.094867e-02[&B IgrBrlens{all} 4.782918e-02],(((366:3.680333e-02[&B IgrBrlens{all} 7.648484e-02],367:3.680333e-02[&B IgrBrlens{all} 5.367430e-02]):5.110317e-03[&B IgrBrlens{all} 1.554546e-03],((373:1.619694e-02[&B IgrBrlens{all} 1.291847e-02],357:1.619694e-02[&B IgrBrlens{all} 2.774543e-02]):2.487177e-02[&B IgrBrlens{all} 3.541365e-02],(371:2.166444e-02[&B IgrBrlens{all} 2.854256e-02],421:2.166444e-02[&B IgrBrlens{all} 2.227035e-02]):1.940427e-02[&B IgrBrlens{all} 2.281685e-02]):8.449344e-04[&B IgrBrlens{all} 1.805374e-04]):2.162497e-02[&B IgrBrlens{all} 1.958195e-02],(355:1.097461e-02[&B IgrBrlens{all} 3.367715e-03],353:1.097461e-02[&B IgrBrlens{all} 1.350612e-02]):5.256400e-02[&B IgrBrlens{all} 2.262790e-02]):8.843355e-03[&B IgrBrlens{all} 8.384283e-03]):1.198460e-02[&B IgrBrlens{all} 8.568649e-03],(((356:6.517815e-02[&B IgrBrlens{all} 6.568189e-02],(370:6.299612e-02[&B IgrBrlens{all} 5.453200e-02],(374:5.078209e-02[&B IgrBrlens{all} 2.899725e-02],((360:1.050310e-02[&B IgrBrlens{all} 1.035231e-02],359:1.050310e-02[&B IgrBrlens{all} 1.753065e-02]):3.007906e-02[&B IgrBrlens{all} 3.484439e-02],(358:3.172544e-02[&B IgrBrlens{all} 3.903991e-02],(368:3.118930e-02[&B IgrBrlens{all} 1.947694e-02],365:3.118930e-02[&B IgrBrlens{all} 3.882023e-02]):5.361341e-04[&B IgrBrlens{all} 5.962844e-07]):8.856730e-03[&B IgrBrlens{all} 7.414661e-03]):1.019992e-02[&B IgrBrlens{all} 1.369544e-02]):1.221403e-02[&B IgrBrlens{all} 1.937275e-03]):2.182034e-03[&B IgrBrlens{all} 9.251231e-05]):1.698613e-02[&B IgrBrlens{all} 6.411270e-03],(364:2.358467e-02[&B IgrBrlens{all} 2.356946e-02],362:2.358467e-02[&B IgrBrlens{all} 3.642644e-02]):5.857962e-02[&B IgrBrlens{all} 5.509902e-02]):1.771424e-03[&B IgrBrlens{all} 6.028875e-04],((422:3.279674e-02[&B IgrBrlens{all} 4.067352e-02],354:3.279674e-02[&B IgrBrlens{all} 3.397310e-02]):3.483883e-02[&B IgrBrlens{all} 4.976355e-02],(363:5.947133e-02[&B IgrBrlens{all} 7.987312e-02],(369:4.444182e-02[&B IgrBrlens{all} 5.706540e-02],377:4.444182e-02[&B IgrBrlens{all} 5.627451e-02]):1.502950e-02[&B IgrBrlens{all} 1.624009e-03]):8.164246e-03[&B IgrBrlens{all} 1.053614e-02]):1.630014e-02[&B IgrBrlens{all} 1.232922e-02]):4.308523e-04[&B IgrBrlens{all} 2.911719e-06]):3.529742e-02[&B IgrBrlens{all} 1.838566e-02]):1.557319e-02[&B IgrBrlens{all} 1.553855e-02]):4.076039e-02[&B IgrBrlens{all} 5.087257e-02],(((((14:2.787578e-02[&B IgrBrlens{all} 2.030978e-02],(16:7.904010e-03[&B IgrBrlens{all} 8.177591e-03],13:7.904010e-03[&B IgrBrlens{all} 6.340664e-03]):1.997177e-02[&B IgrBrlens{all} 1.545392e-02]):4.325335e-02[&B IgrBrlens{all} 3.994002e-02],15:7.112914e-02[&B IgrBrlens{all} 7.706060e-02]):1.465089e-02[&B IgrBrlens{all} 1.536516e-02],((9:2.428762e-02[&B IgrBrlens{all} 3.212373e-02],(11:2.248621e-02[&B IgrBrlens{all} 1.578547e-02],8:2.248621e-02[&B IgrBrlens{all} 1.482793e-02]):1.801410e-03[&B IgrBrlens{all} 2.901119e-03]):1.364726e-02[&B IgrBrlens{all} 1.589127e-02],((12:1.798969e-02[&B IgrBrlens{all} 2.723526e-02],10:1.798969e-02[&B IgrBrlens{all} 2.645391e-02]):1.247394e-02[&B IgrBrlens{all} 2.588877e-03],7:3.046363e-02[&B IgrBrlens{all} 3.477855e-02]):7.471251e-03[&B IgrBrlens{all} 4.019688e-03]):4.784515e-02[&B IgrBrlens{all} 6.446305e-02]):6.729449e-02[&B IgrBrlens{all} 8.307335e-02],(((((((302:8.589695e-03[&B IgrBrlens{all} 4.787837e-03],305:8.589695e-03[&B IgrBrlens{all} 2.383299e-03]):8.097850e-02[&B IgrBrlens{all} 8.393643e-02],338:8.956820e-02[&B IgrBrlens{all} 1.161006e-01]):1.911464e-02[&B IgrBrlens{all} 1.129277e-02],((308:1.917163e-02[&B IgrBrlens{all} 3.358075e-02],310:1.917163e-02[&B IgrBrlens{all} 1.836360e-02]):5.695872e-03[&B IgrBrlens{all} 1.026890e-02],323:2.486751e-02[&B IgrBrlens{all} 2.477461e-02]):8.381533e-02[&B IgrBrlens{all} 1.035499e-01]):9.156315e-03[&B IgrBrlens{all} 6.382497e-03],(((337:7.469544e-02[&B IgrBrlens{all} 5.594428e-02],(((328:3.929600e-02[&B IgrBrlens{all} 3.065101e-02],(324:3.645129e-02[&B IgrBrlens{all} 4.222397e-02],322:3.645129e-02[&B IgrBrlens{all} 2.947343e-02]):2.844703e-03[&B IgrBrlens{all} 4.118727e-03]):2.040437e-02[&B IgrBrlens{all} 2.785347e-02],((301:1.547690e-02[&B IgrBrlens{all} 2.297148e-02],320:1.547690e-02[&B IgrBrlens{all} 1.708375e-02]):1.826327e-02[&B IgrBrlens{all} 2.303056e-02],307:3.374017e-02[&B IgrBrlens{all} 2.923158e-02]):2.596019e-02[&B IgrBrlens{all} 2.244524e-02]):3.701212e-03[&B IgrBrlens{all} 5.637889e-04],314:6.340158e-02[&B IgrBrlens{all} 4.562602e-02]):1.129387e-02[&B IgrBrlens{all} 5.996394e-03]):2.046160e-02[&B IgrBrlens{all} 7.588628e-03],((((341:1.398206e-02[&B IgrBrlens{all} 1.366557e-02],312:1.398206e-02[&B IgrBrlens{all} 6.173058e-03]):4.924910e-02[&B IgrBrlens{all} 7.264465e-02],327:6.323115e-02[&B IgrBrlens{all} 6.177127e-02]):2.217052e-04[&B IgrBrlens{all} 4.483008e-04],(329:3.335595e-02[&B IgrBrlens{all} 1.629751e-02],319:3.335595e-02[&B IgrBrlens{all} 5.415968e-02]):3.009691e-02[&B IgrBrlens{all} 4.762019e-02]):2.784681e-02[&B IgrBrlens{all} 2.593157e-02],(((((325:3.011040e-03[&B IgrBrlens{all} 3.294779e-03],339:3.011040e-03[&B IgrBrlens{all} 1.228924e-02]):2.409710e-02[&B IgrBrlens{all} 1.569880e-02],(330:1.669461e-03[&B IgrBrlens{all} 1.576343e-03],304:1.669461e-03[&B IgrBrlens{all} 2.484640e-04]):2.543867e-02[&B IgrBrlens{all} 2.274438e-02]):7.548533e-03[&B IgrBrlens{all} 6.161222e-03],(311:1.487658e-02[&B IgrBrlens{all} 3.329510e-02],315:1.487658e-02[&B IgrBrlens{all} 1.753435e-02]):1.978008e-02[&B IgrBrlens{all} 1.532098e-02]):8.603033e-03[&B IgrBrlens{all} 8.156436e-03],(331:3.910868e-02[&B IgrBrlens{all} 4.374777e-02],(426:3.030754e-02[&B IgrBrlens{all} 4.085390e-02],303:3.030754e-02[&B IgrBrlens{all} 2.464564e-02]):8.801143e-03[&B IgrBrlens{all} 4.767085e-03]):4.151016e-03[&B IgrBrlens{all} 4.139286e-03]):3.422314e-02[&B IgrBrlens{all} 3.054960e-02],(((300:2.781675e-02[&B IgrBrlens{all} 3.136207e-02],299:2.781675e-02[&B IgrBrlens{all} 3.227237e-02]):6.738621e-04[&B IgrBrlens{all} 1.885080e-06],334:2.849061e-02[&B IgrBrlens{all} 2.962176e-02]):3.385338e-02[&B IgrBrlens{all} 2.778664e-02],318:6.234399e-02[&B IgrBrlens{all} 8.271516e-02]):1.513885e-02[&B IgrBrlens{all} 1.690459e-02]):1.381683e-02[&B IgrBrlens{all} 1.048096e-02]):3.857376e-03[&B IgrBrlens{all} 4.126024e-03]):3.450426e-04[&B IgrBrlens{all} 1.154771e-08],(335:9.419911e-02[&B IgrBrlens{all} 8.765411e-02],((336:5.754257e-02[&B IgrBrlens{all} 4.137617e-02],(309:3.397580e-02[&B IgrBrlens{all} 2.331170e-02],298:3.397580e-02[&B IgrBrlens{all} 2.524083e-02]):2.356677e-02[&B IgrBrlens{all} 2.012931e-02]):3.338081e-02[&B IgrBrlens{all} 4.764382e-02],(((((326:7.053232e-03[&B IgrBrlens{all} 1.664403e-03],(321:5.581265e-03[&B IgrBrlens{all} 2.765109e-03],306:5.581265e-03[&B IgrBrlens{all} 2.866668e-03]):1.471966e-03[&B IgrBrlens{all} 1.344934e-04]):1.088223e-02[&B IgrBrlens{all} 1.491728e-02],333:1.793546e-02[&B IgrBrlens{all} 1.060278e-02]):8.734374e-03[&B IgrBrlens{all} 8.661076e-03],(316:1.474736e-02[&B IgrBrlens{all} 1.072685e-02],(317:8.696356e-04[&B IgrBrlens{all} 8.274382e-06],313:8.696356e-04[&B IgrBrlens{all} 1.919151e-03]):1.387773e-02[&B IgrBrlens{all} 1.726588e-02]):1.192247e-02[&B IgrBrlens{all} 1.241459e-02]):5.551524e-03[&B IgrBrlens{all} 2.658764e-03],340:3.222136e-02[&B IgrBrlens{all} 4.183282e-02]):2.160964e-02[&B IgrBrlens{all} 1.624745e-02],332:5.383100e-02[&B IgrBrlens{all} 5.424151e-02]):3.709239e-02[&B IgrBrlens{all} 1.522315e-02]):3.275722e-03[&B IgrBrlens{all} 1.578714e-02]):1.302985e-03[&B IgrBrlens{all} 5.640724e-06]):2.233706e-02[&B IgrBrlens{all} 2.262939e-02]):6.253183e-05[&B IgrBrlens{all} 1.563421e-06],(((65:4.020828e-02[&B IgrBrlens{all} 4.026366e-02],64:4.020828e-02[&B IgrBrlens{all} 2.618901e-02]):5.847526e-02[&B IgrBrlens{all} 5.511276e-02],(74:1.813079e-02[&B IgrBrlens{all} 1.562290e-02],((73:5.226489e-03[&B IgrBrlens{all} 5.803777e-04],66:5.226489e-03[&B IgrBrlens{all} 1.512715e-02]):3.352183e-03[&B IgrBrlens{all} 1.635619e-03],69:8.578672e-03[&B IgrBrlens{all} 2.119639e-03]):9.552117e-03[&B IgrBrlens{all} 1.861363e-02]):8.055275e-02[&B IgrBrlens{all} 1.135671e-01]):4.267718e-03[&B IgrBrlens{all} 1.599385e-02],((67:2.171236e-02[&B IgrBrlens{all} 2.123289e-02],((70:3.154470e-03[&B IgrBrlens{all} 5.497060e-04],68:3.154470e-03[&B IgrBrlens{all} 2.773585e-04]):5.558789e-03[&B IgrBrlens{all} 5.037318e-03],63:8.713259e-03[&B IgrBrlens{all} 9.534516e-03]):1.299910e-02[&B IgrBrlens{all} 1.047127e-02]):1.083432e-02[&B IgrBrlens{all} 1.749822e-02],(71:1.628005e-02[&B IgrBrlens{all} 1.583049e-02],(72:5.212042e-03[&B IgrBrlens{all} 3.029748e-03],62:5.212042e-03[&B IgrBrlens{all} 4.628826e-03]):1.106801e-02[&B IgrBrlens{all} 1.563450e-02]):1.626663e-02[&B IgrBrlens{all} 2.639414e-02]):7.040457e-02[&B IgrBrlens{all} 5.623789e-02]):1.495043e-02[&B IgrBrlens{all} 1.350701e-02]):1.201793e-04[&B IgrBrlens{all} 1.284451e-10],(((((395:1.217874e-02[&B IgrBrlens{all} 1.140491e-02],390:1.217874e-02[&B IgrBrlens{all} 1.588149e-02]):3.023938e-02[&B IgrBrlens{all} 3.271045e-02],(((380:1.976992e-02[&B IgrBrlens{all} 1.062099e-02],((410:6.544416e-03[&B IgrBrlens{all} 1.873502e-03],407:6.544416e-03[&B IgrBrlens{all} 7.586435e-03]):9.192973e-03[&B IgrBrlens{all} 8.542141e-03],(415:2.988050e-03[&B IgrBrlens{all} 2.740208e-03],396:2.988050e-03[&B IgrBrlens{all} 2.461963e-07]):1.274934e-02[&B IgrBrlens{all} 1.027965e-02]):4.032527e-03[&B IgrBrlens{all} 1.235376e-03]):9.520260e-03[&B IgrBrlens{all} 6.431248e-03],(411:2.469979e-02[&B IgrBrlens{all} 1.335949e-02],408:2.469979e-02[&B IgrBrlens{all} 1.167016e-02]):4.590388e-03[&B IgrBrlens{all} 4.242065e-03]):4.851540e-03[&B IgrBrlens{all} 3.646255e-03],402:3.414172e-02[&B IgrBrlens{all} 2.514150e-02]):8.276397e-03[&B IgrBrlens{all} 4.157102e-03]):1.874788e-02[&B IgrBrlens{all} 3.507791e-03],((((((392:1.195827e-02[&B IgrBrlens{all} 5.315904e-03],388:1.195827e-02[&B IgrBrlens{all} 8.430382e-03]):4.294279e-03[&B IgrBrlens{all} 3.845157e-03],(391:5.567184e-03[&B IgrBrlens{all} 1.231247e-02],(394:5.175724e-03[&B IgrBrlens{all} 3.486107e-03],397:5.175724e-03[&B IgrBrlens{all} 1.323888e-02]):3.914599e-04[&B IgrBrlens{all} 1.385066e-06]):1.068536e-02[&B IgrBrlens{all} 1.668255e-02]):9.647767e-03[&B IgrBrlens{all} 7.513680e-03],(393:2.054715e-02[&B IgrBrlens{all} 1.143617e-02],412:2.054715e-02[&B IgrBrlens{all} 8.506872e-03]):5.353162e-03[&B IgrBrlens{all} 2.056217e-03]):1.182228e-02[&B IgrBrlens{all} 2.886359e-03],(((406:1.656073e-02[&B IgrBrlens{all} 8.610134e-03],387:1.656073e-02[&B IgrBrlens{all} 1.598519e-02]):5.007094e-03[&B IgrBrlens{all} 3.025104e-03],(403:5.252880e-03[&B IgrBrlens{all} 6.154283e-03],386:5.252880e-03[&B IgrBrlens{all} 2.741046e-03]):1.631494e-02[&B IgrBrlens{all} 1.781057e-02]):3.729109e-03[&B IgrBrlens{all} 5.936466e-03],(400:1.108741e-02[&B IgrBrlens{all} 1.177233e-02],383:1.108741e-02[&B IgrBrlens{all} 1.345909e-02]):1.420952e-02[&B IgrBrlens{all} 1.152412e-02]):1.242566e-02[&B IgrBrlens{all} 8.373780e-03]):3.615239e-03[&B IgrBrlens{all} 3.542791e-03],(405:8.392640e-03[&B IgrBrlens{all} 1.198820e-02],379:8.392640e-03[&B IgrBrlens{all} 1.169145e-02]):3.294519e-02[&B IgrBrlens{all} 4.581260e-02]):8.094223e-03[&B IgrBrlens{all} 4.205994e-03],(((413:2.189810e-02[&B IgrBrlens{all} 1.607264e-02],399:2.189810e-02[&B IgrBrlens{all} 1.923174e-02]):1.517369e-02[&B IgrBrlens{all} 1.366883e-02],384:3.707179e-02[&B IgrBrlens{all} 4.232636e-02]):1.049535e-02[&B IgrBrlens{all} 1.564492e-02],((404:2.337489e-02[&B IgrBrlens{all} 2.830041e-02],((382:8.081297e-03[&B IgrBrlens{all} 9.460279e-03],381:8.081297e-03[&B IgrBrlens{all} 7.860585e-03]):3.682279e-03[&B IgrBrlens{all} 3.915429e-03],398:1.176358e-02[&B IgrBrlens{all} 7.709786e-03]):1.161131e-02[&B IgrBrlens{all} 8.900758e-03]):8.273650e-04[&B IgrBrlens{all} 2.709355e-04],(401:1.561639e-02[&B IgrBrlens{all} 7.172871e-03],409:1.561639e-02[&B IgrBrlens{all} 1.768788e-02]):8.585862e-03[&B IgrBrlens{all} 4.488016e-03]):2.336489e-02[&B IgrBrlens{all} 9.459488e-03]):1.864910e-03[&B IgrBrlens{all} 9.286327e-05]):1.173394e-02[&B IgrBrlens{all} 9.236548e-03]):1.455611e-02[&B IgrBrlens{all} 8.977035e-03],(414:4.459384e-02[&B IgrBrlens{all} 5.763356e-02],385:4.459384e-02[&B IgrBrlens{all} 4.247772e-02]):3.112826e-02[&B IgrBrlens{all} 1.144604e-02]):4.067070e-02[&B IgrBrlens{all} 4.088516e-02],389:1.163928e-01[&B IgrBrlens{all} 1.033003e-01]):1.629054e-03[&B IgrBrlens{all} 4.052963e-04]):2.988832e-02[&B IgrBrlens{all} 2.695209e-02],(((24:5.834661e-02[&B IgrBrlens{all} 3.957222e-02],(23:3.230724e-02[&B IgrBrlens{all} 1.282333e-02],25:3.230724e-02[&B IgrBrlens{all} 3.208943e-02]):2.603937e-02[&B IgrBrlens{all} 2.000752e-02]):6.536356e-02[&B IgrBrlens{all} 4.059752e-02],(((352:1.468585e-02[&B IgrBrlens{all} 4.235737e-02],351:1.468585e-02[&B IgrBrlens{all} 1.144499e-02]):7.712014e-03[&B IgrBrlens{all} 1.514216e-02],350:2.239786e-02[&B IgrBrlens{all} 3.813786e-03]):8.301068e-02[&B IgrBrlens{all} 9.920454e-02],((160:1.989058e-03[&B IgrBrlens{all} 5.009953e-03],157:1.989058e-03[&B IgrBrlens{all} 1.632037e-03]):8.925646e-02[&B IgrBrlens{all} 1.048524e-01],(158:7.219831e-02[&B IgrBrlens{all} 1.024057e-01],(((142:4.304613e-02[&B IgrBrlens{all} 2.499834e-02],((((((162:5.284541e-04[&B IgrBrlens{all} 6.911557e-06],149:5.284541e-04[&B IgrBrlens{all} 2.848784e-04]):1.707460e-02[&B IgrBrlens{all} 1.096384e-02],((151:6.814824e-03[&B IgrBrlens{all} 5.051156e-03],150:6.814824e-03[&B IgrBrlens{all} 7.342956e-03]):9.355622e-03[&B IgrBrlens{all} 9.561071e-03],(146:6.875976e-03[&B IgrBrlens{all} 2.109076e-02],164:6.875976e-03[&B IgrBrlens{all} 1.114374e-02]):9.294469e-03[&B IgrBrlens{all} 3.100023e-03]):1.432609e-03[&B IgrBrlens{all} 2.011226e-03]):4.962330e-03[&B IgrBrlens{all} 1.826776e-03],163:2.256538e-02[&B IgrBrlens{all} 3.823989e-02]):5.628450e-03[&B IgrBrlens{all} 1.486067e-03],154:2.819383e-02[&B IgrBrlens{all} 1.333210e-02]):8.614146e-03[&B IgrBrlens{all} 1.508486e-02],152:3.680798e-02[&B IgrBrlens{all} 5.669950e-02]):4.371025e-03[&B IgrBrlens{all} 2.494043e-03],(155:1.231044e-02[&B IgrBrlens{all} 2.414794e-03],148:1.231044e-02[&B IgrBrlens{all} 3.435611e-03]):2.886857e-02[&B IgrBrlens{all} 1.721319e-02]):1.867129e-03[&B IgrBrlens{all} 2.018914e-04]):4.600927e-03[&B IgrBrlens{all} 9.459784e-03],(((141:6.258045e-04[&B IgrBrlens{all} 4.507790e-07],159:6.258045e-04[&B IgrBrlens{all} 6.024199e-03]):4.274527e-02[&B IgrBrlens{all} 6.804932e-02],(145:1.112192e-02[&B IgrBrlens{all} 5.503545e-03],425:1.112192e-02[&B IgrBrlens{all} 1.446358e-02]):3.224915e-02[&B IgrBrlens{all} 3.511754e-02]):3.149742e-03[&B IgrBrlens{all} 1.793389e-03],(((153:3.135364e-02[&B IgrBrlens{all} 3.767230e-02],(147:1.730799e-02[&B IgrBrlens{all} 1.602599e-02],161:1.730799e-02[&B IgrBrlens{all} 1.444972e-02]):1.404564e-02[&B IgrBrlens{all} 1.131714e-02]):1.238269e-03[&B IgrBrlens{all} 6.319672e-04],140:3.259191e-02[&B IgrBrlens{all} 4.482264e-02]):6.168575e-03[&B IgrBrlens{all} 1.605760e-03],(156:3.183635e-02[&B IgrBrlens{all} 4.483753e-02],144:3.183635e-02[&B IgrBrlens{all} 3.491109e-02]):6.924136e-03[&B IgrBrlens{all} 1.119996e-02]):7.760333e-03[&B IgrBrlens{all} 1.700330e-02]):1.126246e-03[&B IgrBrlens{all} 7.873827e-04]):6.184748e-03[&B IgrBrlens{all} 6.885956e-03],143:5.383181e-02[&B IgrBrlens{all} 8.244494e-02]):1.836650e-02[&B IgrBrlens{all} 1.868720e-02]):1.904721e-02[&B IgrBrlens{all} 2.970660e-02]):1.416302e-02[&B IgrBrlens{all} 2.602482e-02]):1.830163e-02[&B IgrBrlens{all} 4.420435e-02]):2.002626e-02[&B IgrBrlens{all} 1.843250e-02],(((21:7.892030e-02[&B IgrBrlens{all} 8.695288e-02],18:7.892030e-02[&B IgrBrlens{all} 6.193283e-02]):1.639796e-02[&B IgrBrlens{all} 6.637173e-03],(((22:2.927727e-02[&B IgrBrlens{all} 2.777182e-02],19:2.927727e-02[&B IgrBrlens{all} 3.194541e-02]):2.175387e-02[&B IgrBrlens{all} 1.261990e-02],17:5.103114e-02[&B IgrBrlens{all} 3.914234e-02]):3.716725e-03[&B IgrBrlens{all} 8.739848e-03],20:5.474787e-02[&B IgrBrlens{all} 8.458510e-02]):4.057040e-02[&B IgrBrlens{all} 4.704323e-02]):3.925759e-02[&B IgrBrlens{all} 2.674553e-02],((349:2.158943e-02[&B IgrBrlens{all} 2.232982e-02],(348:4.159682e-03[&B IgrBrlens{all} 3.497707e-03],347:4.159682e-03[&B IgrBrlens{all} 1.408650e-03]):1.742975e-02[&B IgrBrlens{all} 4.802404e-03]):4.013108e-02[&B IgrBrlens{all} 3.960466e-02],((((345:7.551420e-03[&B IgrBrlens{all} 1.241093e-02],344:7.551420e-03[&B IgrBrlens{all} 1.030580e-02]):4.713956e-03[&B IgrBrlens{all} 2.195301e-03],342:1.226538e-02[&B IgrBrlens{all} 1.939318e-02]):6.188873e-03[&B IgrBrlens{all} 1.118512e-03],343:1.845425e-02[&B IgrBrlens{all} 3.264831e-02]):1.581432e-02[&B IgrBrlens{all} 1.410149e-02],346:3.426857e-02[&B IgrBrlens{all} 3.879986e-02]):2.745194e-02[&B IgrBrlens{all} 3.282277e-02]):7.285534e-02[&B IgrBrlens{all} 9.902351e-02]):9.160589e-03[&B IgrBrlens{all} 1.782372e-02]):4.173744e-03[&B IgrBrlens{all} 4.412516e-03]):5.164337e-03[&B IgrBrlens{all} 7.807544e-03]):1.012623e-02[&B IgrBrlens{all} 8.016416e-03],(((((137:4.009585e-02[&B IgrBrlens{all} 3.704760e-02],(91:2.868400e-02[&B IgrBrlens{all} 1.269894e-02],(135:9.892152e-03[&B IgrBrlens{all} 1.575357e-02],127:9.892152e-03[&B IgrBrlens{all} 1.980682e-02]):1.879185e-02[&B IgrBrlens{all} 2.071339e-02]):1.141185e-02[&B IgrBrlens{all} 1.117355e-02]):4.917555e-03[&B IgrBrlens{all} 1.156732e-03],(99:4.109249e-02[&B IgrBrlens{all} 1.719434e-02],(108:9.521357e-03[&B IgrBrlens{all} 5.570675e-03],134:9.521357e-03[&B IgrBrlens{all} 6.339117e-04]):3.157113e-02[&B IgrBrlens{all} 3.048357e-02]):3.920915e-03[&B IgrBrlens{all} 7.679914e-03]):8.073654e-02[&B IgrBrlens{all} 8.436942e-02],((((101:2.402880e-02[&B IgrBrlens{all} 2.441845e-02],(121:1.324981e-02[&B IgrBrlens{all} 1.474595e-02],100:1.324981e-02[&B IgrBrlens{all} 8.077255e-03]):1.077899e-02[&B IgrBrlens{all} 2.461075e-02]):7.657087e-02[&B IgrBrlens{all} 8.283995e-02],(119:3.419947e-02[&B IgrBrlens{all} 2.181103e-02],((130:1.783201e-02[&B IgrBrlens{all} 1.675302e-02],124:1.783201e-02[&B IgrBrlens{all} 9.566391e-03]):5.970743e-03[&B IgrBrlens{all} 4.129871e-03],(129:1.330434e-03[&B IgrBrlens{all} 1.561701e-04],94:1.330434e-03[&B IgrBrlens{all} 3.290106e-05]):2.247232e-02[&B IgrBrlens{all} 2.811951e-02]):1.039672e-02[&B IgrBrlens{all} 7.703969e-03]):6.640019e-02[&B IgrBrlens{all} 5.947919e-02]):4.998682e-03[&B IgrBrlens{all} 5.412087e-03],((((96:2.287576e-02[&B IgrBrlens{all} 3.829788e-02],(105:1.336642e-02[&B IgrBrlens{all} 6.956985e-03],93:1.336642e-02[&B IgrBrlens{all} 1.368419e-02]):9.509342e-03[&B IgrBrlens{all} 4.038393e-03]):4.081923e-02[&B IgrBrlens{all} 1.520336e-02],90:6.369499e-02[&B IgrBrlens{all} 6.680943e-02]):4.247615e-03[&B IgrBrlens{all} 6.190537e-04],((111:3.691380e-02[&B IgrBrlens{all} 3.721942e-02],((123:8.864595e-03[&B IgrBrlens{all} 8.475684e-03],88:8.864595e-03[&B IgrBrlens{all} 6.325564e-03]):1.048778e-02[&B IgrBrlens{all} 1.854591e-02],((138:1.279874e-02[&B IgrBrlens{all} 1.365811e-02],102:1.279874e-02[&B IgrBrlens{all} 2.720029e-02]):4.413875e-03[&B IgrBrlens{all} 8.084414e-04],126:1.721261e-02[&B IgrBrlens{all} 1.452123e-02]):2.139767e-03[&B IgrBrlens{all} 6.874343e-05]):1.756142e-02[&B IgrBrlens{all} 1.786203e-02]):1.372281e-02[&B IgrBrlens{all} 1.545533e-02],(((97:7.904638e-03[&B IgrBrlens{all} 1.501326e-02],95:7.904638e-03[&B IgrBrlens{all} 6.146179e-04]):4.030854e-03[&B IgrBrlens{all} 8.490339e-04],104:1.193549e-02[&B IgrBrlens{all} 1.233178e-02]):1.205082e-02[&B IgrBrlens{all} 9.217575e-03],(98:6.824133e-03[&B IgrBrlens{all} 1.138604e-02],113:6.824133e-03[&B IgrBrlens{all} 1.257380e-03]):1.716218e-02[&B IgrBrlens{all} 2.925614e-02]):2.665030e-02[&B IgrBrlens{all} 3.379670e-02]):1.730599e-02[&B IgrBrlens{all} 6.663084e-03]):3.526918e-02[&B IgrBrlens{all} 4.363578e-02],(112:9.379407e-02[&B IgrBrlens{all} 1.002610e-01],((128:6.383618e-02[&B IgrBrlens{all} 7.339861e-02],(114:2.834690e-02[&B IgrBrlens{all} 2.818676e-02],125:2.834690e-02[&B IgrBrlens{all} 2.179902e-02]):3.548929e-02[&B IgrBrlens{all} 2.869700e-02]):2.535500e-02[&B IgrBrlens{all} 1.654682e-02],((((92:1.297704e-02[&B IgrBrlens{all} 1.635698e-02],110:1.297704e-02[&B IgrBrlens{all} 8.724143e-03]):2.865521e-02[&B IgrBrlens{all} 4.097903e-02],122:4.163225e-02[&B IgrBrlens{all} 3.467472e-02]):9.173558e-03[&B IgrBrlens{all} 5.893526e-03],(120:4.944900e-02[&B IgrBrlens{all} 4.585376e-02],((116:1.911488e-02[&B IgrBrlens{all} 2.183829e-02],109:1.911488e-02[&B IgrBrlens{all} 1.723025e-02]):1.192102e-02[&B IgrBrlens{all} 4.606479e-02],136:3.103590e-02[&B IgrBrlens{all} 1.512729e-02]):1.841310e-02[&B IgrBrlens{all} 1.087133e-02]):1.356804e-03[&B IgrBrlens{all} 1.501285e-03]):2.453600e-02[&B IgrBrlens{all} 3.041927e-02],((132:8.345267e-03[&B IgrBrlens{all} 7.181264e-03],89:8.345267e-03[&B IgrBrlens{all} 9.269714e-03]):3.294311e-02[&B IgrBrlens{all} 3.690334e-02],(131:4.279920e-03[&B IgrBrlens{all} 1.742708e-03],139:4.279920e-03[&B IgrBrlens{all} 5.790812e-03]):3.700845e-02[&B IgrBrlens{all} 3.359249e-02]):3.405343e-02[&B IgrBrlens{all} 3.454316e-02]):1.384938e-02[&B IgrBrlens{all} 4.649564e-03]):4.602884e-03[&B IgrBrlens{all} 3.649635e-03]):9.417726e-03[&B IgrBrlens{all} 8.299458e-03]):2.386555e-03[&B IgrBrlens{all} 5.624600e-04]):1.425723e-02[&B IgrBrlens{all} 1.020554e-02],((117:2.232237e-02[&B IgrBrlens{all} 2.408075e-02],(103:1.405988e-02[&B IgrBrlens{all} 1.713646e-02],118:1.405988e-02[&B IgrBrlens{all} 2.338417e-02]):8.262492e-03[&B IgrBrlens{all} 1.871222e-02]):9.541208e-02[&B IgrBrlens{all} 4.152138e-02],((133:2.158175e-02[&B IgrBrlens{all} 2.016796e-02],115:2.158175e-02[&B IgrBrlens{all} 1.577269e-02]):6.379306e-02[&B IgrBrlens{all} 6.549502e-02],(106:5.389336e-02[&B IgrBrlens{all} 4.446175e-02],107:5.389336e-02[&B IgrBrlens{all} 6.476326e-02]):3.148145e-02[&B IgrBrlens{all} 3.005524e-02]):3.235964e-02[&B IgrBrlens{all} 1.114704e-02]):2.121133e-03[&B IgrBrlens{all} 2.304252e-03]):5.894367e-03[&B IgrBrlens{all} 2.943335e-03]):2.238150e-02[&B IgrBrlens{all} 3.615767e-02],(((84:2.240515e-02[&B IgrBrlens{all} 3.156337e-02],82:2.240515e-02[&B IgrBrlens{all} 4.661314e-02]):1.081181e-02[&B IgrBrlens{all} 9.394060e-03],83:3.321696e-02[&B IgrBrlens{all} 3.209383e-02]):1.030910e-01[&B IgrBrlens{all} 8.666839e-02],((1:1.235651e-01[&B IgrBrlens{all} 7.947850e-02],((81:1.084437e-01[&B IgrBrlens{all} 1.427197e-01],((((((264:3.170589e-02[&B IgrBrlens{all} 2.756725e-02],257:3.170589e-02[&B IgrBrlens{all} 3.684311e-02]):8.105624e-03[&B IgrBrlens{all} 8.434289e-03],242:3.981151e-02[&B IgrBrlens{all} 4.343414e-02]):1.777362e-02[&B IgrBrlens{all} 2.491556e-02],234:5.758513e-02[&B IgrBrlens{all} 6.008560e-02]):1.510794e-02[&B IgrBrlens{all} 2.062314e-02],(((265:1.356753e-02[&B IgrBrlens{all} 1.842991e-02],(258:3.826818e-04[&B IgrBrlens{all} 2.669294e-06],273:3.826818e-04[&B IgrBrlens{all} 2.306231e-07]):1.318485e-02[&B IgrBrlens{all} 1.328672e-02]):2.207845e-02[&B IgrBrlens{all} 1.397175e-02],251:3.564598e-02[&B IgrBrlens{all} 3.873979e-02]):2.125856e-02[&B IgrBrlens{all} 1.032772e-02],(278:4.340265e-02[&B IgrBrlens{all} 6.749519e-02],238:4.340265e-02[&B IgrBrlens{all} 3.917539e-02]):1.350189e-02[&B IgrBrlens{all} 5.736610e-03]):1.578853e-02[&B IgrBrlens{all} 1.358728e-02]):7.276186e-03[&B IgrBrlens{all} 2.024946e-02],((((((291:2.650746e-02[&B IgrBrlens{all} 2.369222e-02],(267:2.345790e-02[&B IgrBrlens{all} 9.177023e-03],268:2.345790e-02[&B IgrBrlens{all} 1.986268e-02]):3.049557e-03[&B IgrBrlens{all} 2.404626e-03]):7.626859e-03[&B IgrBrlens{all} 1.055039e-02],236:3.413432e-02[&B IgrBrlens{all} 5.264523e-02]):7.134563e-03[&B IgrBrlens{all} 5.606959e-03],((247:3.042206e-02[&B IgrBrlens{all} 3.621912e-02],((272:1.652345e-02[&B IgrBrlens{all} 8.589540e-03],(295:1.122474e-02[&B IgrBrlens{all} 8.130231e-03],293:1.122474e-02[&B IgrBrlens{all} 1.417778e-02]):5.298707e-03[&B IgrBrlens{all} 6.063983e-03]):6.979296e-03[&B IgrBrlens{all} 2.082348e-02],255:2.350275e-02[&B IgrBrlens{all} 2.859879e-02]):6.919318e-03[&B IgrBrlens{all} 3.651552e-03]):3.542719e-03[&B IgrBrlens{all} 4.347108e-03],(233:1.985739e-02[&B IgrBrlens{all} 1.379935e-02],266:1.985739e-02[&B IgrBrlens{all} 1.386587e-02]):1.410739e-02[&B IgrBrlens{all} 2.480562e-02]):7.304101e-03[&B IgrBrlens{all} 4.487354e-03]):1.212285e-02[&B IgrBrlens{all} 7.037755e-03],(((284:2.520157e-02[&B IgrBrlens{all} 2.732163e-02],277:2.520157e-02[&B IgrBrlens{all} 2.988208e-02]):1.047498e-02[&B IgrBrlens{all} 2.152286e-03],(292:1.196098e-02[&B IgrBrlens{all} 1.532380e-02],240:1.196098e-02[&B IgrBrlens{all} 1.848337e-02]):2.371557e-02[&B IgrBrlens{all} 1.532595e-02]):3.865256e-03[&B IgrBrlens{all} 6.832169e-04],252:3.954181e-02[&B IgrBrlens{all} 3.101076e-02]):1.384993e-02[&B IgrBrlens{all} 1.194502e-02]):2.648677e-03[&B IgrBrlens{all} 1.048251e-02],((297:7.183239e-03[&B IgrBrlens{all} 5.155371e-03],274:7.183239e-03[&B IgrBrlens{all} 8.974741e-03]):4.408215e-02[&B IgrBrlens{all} 3.860291e-02],((254:3.956878e-03[&B IgrBrlens{all} 3.155407e-03],245:3.956878e-03[&B IgrBrlens{all} 4.400697e-03]):4.124638e-03[&B IgrBrlens{all} 7.237253e-03],279:8.081517e-03[&B IgrBrlens{all} 1.716507e-03]):4.318387e-02[&B IgrBrlens{all} 3.303385e-02]):4.775023e-03[&B IgrBrlens{all} 6.180917e-03]):2.215418e-02[&B IgrBrlens{all} 1.777442e-02],248:7.819459e-02[&B IgrBrlens{all} 1.057529e-01]):1.774664e-03[&B IgrBrlens{all} 1.770557e-05]):2.675242e-02[&B IgrBrlens{all} 1.811290e-02],(241:1.016420e-01[&B IgrBrlens{all} 9.313329e-02],((((((((288:2.692676e-03[&B IgrBrlens{all} 5.843773e-04],235:2.692676e-03[&B IgrBrlens{all} 1.552109e-03]):1.674038e-02[&B IgrBrlens{all} 1.395736e-02],(244:4.845451e-04[&B IgrBrlens{all} 1.688884e-09],271:4.845451e-04[&B IgrBrlens{all} 3.085673e-06]):1.894851e-02[&B IgrBrlens{all} 1.655934e-02]):2.984882e-03[&B IgrBrlens{all} 3.001221e-03],285:2.241794e-02[&B IgrBrlens{all} 1.666988e-02]):8.767612e-03[&B IgrBrlens{all} 5.654444e-03],((((237:1.340665e-02[&B IgrBrlens{all} 5.926549e-03],280:1.340665e-02[&B IgrBrlens{all} 1.732320e-02]):1.764190e-03[&B IgrBrlens{all} 1.357886e-03],286:1.517084e-02[&B IgrBrlens{all} 2.512124e-02]):7.685639e-04[&B IgrBrlens{all} 1.256075e-03],276:1.593940e-02[&B IgrBrlens{all} 1.200475e-02]):1.095436e-02[&B IgrBrlens{all} 1.878034e-02],260:2.689376e-02[&B IgrBrlens{all} 3.174028e-02]):4.291788e-03[&B IgrBrlens{all} 2.872606e-03]):8.988504e-03[&B IgrBrlens{all} 1.670130e-02],(424:4.736773e-03[&B IgrBrlens{all} 1.244669e-02],256:4.736773e-03[&B IgrBrlens{all} 2.647730e-03]):3.543728e-02[&B IgrBrlens{all} 2.136937e-02]):6.773413e-03[&B IgrBrlens{all} 8.480378e-03],(296:2.215312e-02[&B IgrBrlens{all} 1.737062e-02],((243:6.787483e-03[&B IgrBrlens{all} 8.847420e-03],287:6.787483e-03[&B IgrBrlens{all} 4.980030e-03]):9.708684e-03[&B IgrBrlens{all} 5.563872e-03],270:1.649617e-02[&B IgrBrlens{all} 1.459751e-02]):5.656958e-03[&B IgrBrlens{all} 1.022892e-02]):2.479434e-02[&B IgrBrlens{all} 2.881397e-02]):2.871960e-02[&B IgrBrlens{all} 3.101615e-02],(253:3.693881e-02[&B IgrBrlens{all} 3.962303e-02],(281:5.841336e-03[&B IgrBrlens{all} 4.107076e-03],261:5.841336e-03[&B IgrBrlens{all} 6.432314e-03]):3.109747e-02[&B IgrBrlens{all} 3.620887e-02]):3.872825e-02[&B IgrBrlens{all} 2.166198e-02]):3.537299e-03[&B IgrBrlens{all} 3.122535e-03],((263:5.259252e-02[&B IgrBrlens{all} 4.486128e-02],((294:5.900275e-03[&B IgrBrlens{all} 3.178446e-03],282:5.900275e-03[&B IgrBrlens{all} 4.424843e-03]):3.077873e-02[&B IgrBrlens{all} 1.393932e-02],(((239:1.357432e-02[&B IgrBrlens{all} 1.312971e-02],269:1.357432e-02[&B IgrBrlens{all} 3.922765e-03]):4.732576e-03[&B IgrBrlens{all} 7.365120e-04],289:1.830690e-02[&B IgrBrlens{all} 2.123917e-02]):3.407244e-03[&B IgrBrlens{all} 3.646481e-03],((283:1.354873e-02[&B IgrBrlens{all} 1.442348e-02],249:1.354873e-02[&B IgrBrlens{all} 1.218395e-02]):3.279639e-03[&B IgrBrlens{all} 1.239533e-02],290:1.682837e-02[&B IgrBrlens{all} 1.444981e-02]):4.885773e-03[&B IgrBrlens{all} 1.151343e-02]):1.496486e-02[&B IgrBrlens{all} 7.185470e-03]):1.591351e-02[&B IgrBrlens{all} 1.741733e-02]):6.499914e-03[&B IgrBrlens{all} 1.736383e-03],(275:4.847050e-02[&B IgrBrlens{all} 4.147249e-02],((262:2.455967e-02[&B IgrBrlens{all} 1.087598e-02],246:2.455967e-02[&B IgrBrlens{all} 3.308979e-02]):8.432891e-04[&B IgrBrlens{all} 7.583801e-07],(259:1.879738e-02[&B IgrBrlens{all} 3.111045e-02],250:1.879738e-02[&B IgrBrlens{all} 4.094222e-02]):6.605582e-03[&B IgrBrlens{all} 4.553744e-03]):2.306754e-02[&B IgrBrlens{all} 1.793838e-02]):1.062193e-02[&B IgrBrlens{all} 1.400616e-02]):2.011193e-02[&B IgrBrlens{all} 1.859304e-02]):2.243766e-02[&B IgrBrlens{all} 1.979567e-02]):5.079660e-03[&B IgrBrlens{all} 9.529662e-03]):1.722055e-03[&B IgrBrlens{all} 1.485276e-02]):9.956399e-03[&B IgrBrlens{all} 7.263135e-03],(200:9.183834e-02[&B IgrBrlens{all} 8.148794e-02],((((((173:1.772293e-02[&B IgrBrlens{all} 1.511872e-02],175:1.772293e-02[&B IgrBrlens{all} 4.621026e-02]):1.127094e-02[&B IgrBrlens{all} 1.760547e-02],(185:6.290479e-03[&B IgrBrlens{all} 5.128474e-03],181:6.290479e-03[&B IgrBrlens{all} 2.488791e-03]):2.270339e-02[&B IgrBrlens{all} 2.110813e-02]):2.253945e-02[&B IgrBrlens{all} 2.922258e-02],(((225:1.905053e-02[&B IgrBrlens{all} 1.424341e-02],227:1.905053e-02[&B IgrBrlens{all} 2.619859e-02]):2.589452e-02[&B IgrBrlens{all} 1.856468e-02],(167:2.700530e-02[&B IgrBrlens{all} 2.745928e-02],(232:1.415889e-02[&B IgrBrlens{all} 1.632601e-02],205:1.415889e-02[&B IgrBrlens{all} 1.867240e-02]):1.284641e-02[&B IgrBrlens{all} 1.067712e-02]):1.793975e-02[&B IgrBrlens{all} 7.630367e-03]):3.092689e-03[&B IgrBrlens{all} 8.592905e-03],((213:1.609110e-02[&B IgrBrlens{all} 4.584502e-03],(186:1.314956e-02[&B IgrBrlens{all} 1.689987e-02],179:1.314956e-02[&B IgrBrlens{all} 7.000640e-03]):2.941536e-03[&B IgrBrlens{all} 6.233393e-03]):1.794927e-02[&B IgrBrlens{all} 2.666767e-02],(194:2.594039e-02[&B IgrBrlens{all} 1.950647e-02],((166:9.584432e-03[&B IgrBrlens{all} 5.170087e-03],206:9.584432e-03[&B IgrBrlens{all} 1.859941e-02]):8.438489e-03[&B IgrBrlens{all} 1.127605e-02],212:1.802292e-02[&B IgrBrlens{all} 1.983209e-02]):7.917464e-03[&B IgrBrlens{all} 1.478724e-02]):8.099985e-03[&B IgrBrlens{all} 1.925621e-03]):1.399737e-02[&B IgrBrlens{all} 4.423858e-03]):3.495584e-03[&B IgrBrlens{all} 8.412448e-03]):5.805489e-03[&B IgrBrlens{all} 8.576437e-03],((177:3.434766e-02[&B IgrBrlens{all} 2.870748e-02],(((198:2.999203e-03[&B IgrBrlens{all} 1.068968e-02],204:2.999203e-03[&B IgrBrlens{all} 1.024773e-02]):2.410494e-02[&B IgrBrlens{all} 1.397258e-02],(192:2.306147e-02[&B IgrBrlens{all} 1.469146e-02],(423:4.478378e-03[&B IgrBrlens{all} 2.899789e-03],174:4.478378e-03[&B IgrBrlens{all} 7.723284e-05]):1.858309e-02[&B IgrBrlens{all} 1.226979e-02]):4.042676e-03[&B IgrBrlens{all} 9.934345e-04]):2.467873e-03[&B IgrBrlens{all} 1.269907e-03],180:2.957202e-02[&B IgrBrlens{all} 1.149911e-02]):4.775644e-03[&B IgrBrlens{all} 2.584023e-03]):9.075738e-03[&B IgrBrlens{all} 2.357738e-03],((171:8.166363e-03[&B IgrBrlens{all} 1.754121e-03],223:8.166363e-03[&B IgrBrlens{all} 2.041318e-02]):3.041865e-02[&B IgrBrlens{all} 2.135754e-02],(183:1.741880e-02[&B IgrBrlens{all} 2.184230e-02],231:1.741880e-02[&B IgrBrlens{all} 1.447867e-02]):2.116622e-02[&B IgrBrlens{all} 2.005904e-02]):4.838387e-03[&B IgrBrlens{all} 2.511040e-03]):1.391541e-02[&B IgrBrlens{all} 2.375824e-03]):1.228438e-02[&B IgrBrlens{all} 1.427234e-02],(((216:3.023461e-02[&B IgrBrlens{all} 2.808164e-02],184:3.023461e-02[&B IgrBrlens{all} 2.549004e-02]):7.490382e-03[&B IgrBrlens{all} 1.665094e-02],(202:4.810908e-03[&B IgrBrlens{all} 8.048919e-03],209:4.810908e-03[&B IgrBrlens{all} 4.408376e-03]):3.291408e-02[&B IgrBrlens{all} 2.165516e-02]):1.456261e-02[&B IgrBrlens{all} 1.110586e-02],((222:1.909899e-02[&B IgrBrlens{all} 1.180298e-02],(221:1.076288e-02[&B IgrBrlens{all} 4.956746e-03],195:1.076288e-02[&B IgrBrlens{all} 5.829401e-03]):8.336118e-03[&B IgrBrlens{all} 1.064421e-03]):1.472259e-02[&B IgrBrlens{all} 3.969875e-03],196:3.382158e-02[&B IgrBrlens{all} 1.521767e-02]):1.846602e-02[&B IgrBrlens{all} 9.421454e-03]):1.733559e-02[&B IgrBrlens{all} 1.261318e-02]):1.391660e-02[&B IgrBrlens{all} 5.134454e-03],(((((197:1.149378e-02[&B IgrBrlens{all} 1.167994e-02],178:1.149378e-02[&B IgrBrlens{all} 1.467460e-02]):3.363589e-02[&B IgrBrlens{all} 2.718116e-02],(219:2.885465e-02[&B IgrBrlens{all} 1.193002e-02],211:2.885465e-02[&B IgrBrlens{all} 3.685735e-02]):1.627501e-02[&B IgrBrlens{all} 1.168907e-02]):9.798339e-03[&B IgrBrlens{all} 3.321910e-02],((((203:3.250776e-03[&B IgrBrlens{all} 4.857824e-03],188:3.250776e-03[&B IgrBrlens{all} 1.370143e-03]):2.006109e-02[&B IgrBrlens{all} 3.393523e-02],(169:8.187462e-03[&B IgrBrlens{all} 3.942220e-03],187:8.187462e-03[&B IgrBrlens{all} 4.968682e-03]):1.512441e-02[&B IgrBrlens{all} 1.139687e-02]):4.580424e-03[&B IgrBrlens{all} 1.478614e-02],(201:1.004153e-02[&B IgrBrlens{all} 7.479960e-03],170:1.004153e-02[&B IgrBrlens{all} 1.641338e-02]):1.785077e-02[&B IgrBrlens{all} 1.640320e-02]):1.690934e-02[&B IgrBrlens{all} 1.839224e-02],(189:6.210743e-03[&B IgrBrlens{all} 7.317983e-03],172:6.210743e-03[&B IgrBrlens{all} 6.934147e-03]):3.859089e-02[&B IgrBrlens{all} 2.347039e-02]):1.012637e-02[&B IgrBrlens{all} 1.020321e-02]):1.362448e-02[&B IgrBrlens{all} 3.222897e-03],226:6.855248e-02[&B IgrBrlens{all} 6.358912e-02]):7.726983e-03[&B IgrBrlens{all} 3.176565e-03],(((190:4.192253e-02[&B IgrBrlens{all} 3.052413e-02],215:4.192253e-02[&B IgrBrlens{all} 2.450257e-02]):1.821044e-03[&B IgrBrlens{all} 4.524434e-03],(218:9.493672e-03[&B IgrBrlens{all} 2.973645e-03],199:9.493672e-03[&B IgrBrlens{all} 2.234393e-02]):3.424991e-02[&B IgrBrlens{all} 5.800168e-02]):2.604603e-02[&B IgrBrlens{all} 3.143612e-02],(((224:4.558797e-02[&B IgrBrlens{all} 5.485045e-02],(207:4.501149e-02[&B IgrBrlens{all} 2.459058e-02],(((217:2.028320e-02[&B IgrBrlens{all} 1.986039e-02],193:2.028320e-02[&B IgrBrlens{all} 2.265169e-02]):1.045020e-02[&B IgrBrlens{all} 7.239874e-03],210:3.073340e-02[&B IgrBrlens{all} 2.952923e-02]):1.056155e-02[&B IgrBrlens{all} 1.604948e-02],(214:8.907664e-03[&B IgrBrlens{all} 9.249651e-03],220:8.907664e-03[&B IgrBrlens{all} 3.478334e-03]):3.238729e-02[&B IgrBrlens{all} 2.137387e-02]):3.716536e-03[&B IgrBrlens{all} 9.091601e-03]):5.764790e-04[&B IgrBrlens{all} 8.364253e-07]):4.882238e-03[&B IgrBrlens{all} 1.352727e-02],(176:1.507513e-02[&B IgrBrlens{all} 2.456753e-02],229:1.507513e-02[&B IgrBrlens{all} 1.253884e-02]):3.539508e-02[&B IgrBrlens{all} 3.692679e-02]):1.561838e-02[&B IgrBrlens{all} 1.852549e-02],((230:2.952270e-02[&B IgrBrlens{all} 2.462405e-02],182:2.952270e-02[&B IgrBrlens{all} 1.086412e-02]):2.312946e-02[&B IgrBrlens{all} 2.804326e-02],(165:4.769778e-02[&B IgrBrlens{all} 5.108991e-02],(((228:1.309845e-02[&B IgrBrlens{all} 1.844577e-02],168:1.309845e-02[&B IgrBrlens{all} 4.596530e-03]):8.748329e-03[&B IgrBrlens{all} 9.348452e-03],208:2.184678e-02[&B IgrBrlens{all} 3.167773e-02]):1.057190e-02[&B IgrBrlens{all} 5.478381e-03],191:3.241868e-02[&B IgrBrlens{all} 2.251746e-02]):1.527911e-02[&B IgrBrlens{all} 2.006525e-02]):4.954374e-03[&B IgrBrlens{all} 5.439069e-03]):1.343643e-02[&B IgrBrlens{all} 1.081131e-02]):3.701025e-03[&B IgrBrlens{all} 6.142767e-03]):6.489854e-03[&B IgrBrlens{all} 8.235355e-03]):7.260325e-03[&B IgrBrlens{all} 5.200993e-03]):8.298547e-03[&B IgrBrlens{all} 2.091460e-02]):2.656180e-02[&B IgrBrlens{all} 4.033778e-02]):5.164986e-03[&B IgrBrlens{all} 1.690012e-02]):9.992930e-03[&B IgrBrlens{all} 2.491822e-02],(((44:1.924701e-02[&B IgrBrlens{all} 1.512498e-02],49:1.924701e-02[&B IgrBrlens{all} 4.139993e-02]):3.550445e-02[&B IgrBrlens{all} 4.733308e-02],43:5.475146e-02[&B IgrBrlens{all} 4.858660e-02]):4.055721e-02[&B IgrBrlens{all} 7.024712e-02],((((59:1.217723e-02[&B IgrBrlens{all} 3.122518e-02],46:1.217723e-02[&B IgrBrlens{all} 4.862820e-03]):3.774250e-02[&B IgrBrlens{all} 2.067551e-02],55:4.991973e-02[&B IgrBrlens{all} 7.238825e-02]):2.423577e-02[&B IgrBrlens{all} 3.084868e-02],(58:4.501229e-02[&B IgrBrlens{all} 3.076386e-02],(((57:1.163287e-02[&B IgrBrlens{all} 7.649872e-03],(56:4.295459e-03[&B IgrBrlens{all} 9.818822e-03],61:4.295459e-03[&B IgrBrlens{all} 9.619503e-03]):7.337408e-03[&B IgrBrlens{all} 6.943841e-03]):3.691088e-03[&B IgrBrlens{all} 7.804925e-04],(52:1.141947e-02[&B IgrBrlens{all} 8.275151e-03],48:1.141947e-02[&B IgrBrlens{all} 2.974304e-03]):3.904481e-03[&B IgrBrlens{all} 1.862405e-02]):1.947126e-02[&B IgrBrlens{all} 1.051482e-02],45:3.479522e-02[&B IgrBrlens{all} 2.435821e-02]):1.021707e-02[&B IgrBrlens{all} 1.287986e-02]):2.914321e-02[&B IgrBrlens{all} 2.946207e-02]):1.886749e-02[&B IgrBrlens{all} 8.523798e-03],(((51:2.449509e-02[&B IgrBrlens{all} 4.649327e-02],47:2.449509e-02[&B IgrBrlens{all} 3.740946e-02]):8.114533e-03[&B IgrBrlens{all} 7.928865e-03],(50:2.825707e-02[&B IgrBrlens{all} 9.978290e-03],60:2.825707e-02[&B IgrBrlens{all} 3.163155e-02]):4.352563e-03[&B IgrBrlens{all} 4.747061e-03]):3.982972e-03[&B IgrBrlens{all} 4.077809e-03],(54:3.549407e-02[&B IgrBrlens{all} 4.949249e-02],53:3.549407e-02[&B IgrBrlens{all} 1.603086e-02]):1.098535e-03[&B IgrBrlens{all} 1.430162e-03]):5.643039e-02[&B IgrBrlens{all} 7.025296e-02]):2.285683e-03[&B IgrBrlens{all} 1.955454e-02]):3.824938e-02[&B IgrBrlens{all} 3.866664e-02]):2.749857e-03[&B IgrBrlens{all} 3.924266e-03]):1.182353e-02[&B IgrBrlens{all} 1.243687e-02]):7.229538e-03[&B IgrBrlens{all} 8.606860e-03],(((38:2.164760e-02[&B IgrBrlens{all} 2.790925e-02],32:2.164760e-02[&B IgrBrlens{all} 2.688460e-02]):3.152180e-02[&B IgrBrlens{all} 1.793783e-02],(((35:2.172744e-02[&B IgrBrlens{all} 1.821538e-02],39:2.172744e-02[&B IgrBrlens{all} 2.492703e-02]):1.360552e-02[&B IgrBrlens{all} 1.177379e-02],36:3.533296e-02[&B IgrBrlens{all} 4.469722e-02]):9.900289e-03[&B IgrBrlens{all} 9.360493e-03],28:4.523325e-02[&B IgrBrlens{all} 3.426847e-02]):7.936152e-03[&B IgrBrlens{all} 1.133429e-03]):3.115049e-02[&B IgrBrlens{all} 2.738736e-02],((34:3.050529e-02[&B IgrBrlens{all} 2.136094e-02],29:3.050529e-02[&B IgrBrlens{all} 2.383810e-02]):2.437072e-02[&B IgrBrlens{all} 2.309202e-02],(27:3.936746e-02[&B IgrBrlens{all} 2.614097e-02],(((37:2.826238e-02[&B IgrBrlens{all} 2.983889e-02],(40:3.035462e-03[&B IgrBrlens{all} 1.144529e-03],41:3.035462e-03[&B IgrBrlens{all} 1.843891e-03]):2.522692e-02[&B IgrBrlens{all} 2.569249e-02]):5.546699e-03[&B IgrBrlens{all} 5.539128e-04],(42:2.891073e-02[&B IgrBrlens{all} 2.734453e-02],26:2.891073e-02[&B IgrBrlens{all} 6.397086e-02]):4.898357e-03[&B IgrBrlens{all} 7.554075e-03]):5.087282e-03[&B IgrBrlens{all} 7.288958e-03],((31:2.183465e-03[&B IgrBrlens{all} 1.649730e-03],33:2.183465e-03[&B IgrBrlens{all} 1.270483e-03]):3.646558e-02[&B IgrBrlens{all} 2.012517e-02],30:3.864905e-02[&B IgrBrlens{all} 2.804150e-02]):2.473178e-04[&B IgrBrlens{all} 6.606690e-08]):4.710917e-04[&B IgrBrlens{all} 2.403337e-04]):1.550856e-02[&B IgrBrlens{all} 1.287479e-02]):2.944388e-02[&B IgrBrlens{all} 1.990518e-02]):7.104109e-02[&B IgrBrlens{all} 2.584368e-02]):7.839765e-03[&B IgrBrlens{all} 9.637376e-03]):1.279681e-02[&B IgrBrlens{all} 4.709355e-03]):1.303561e-02[&B IgrBrlens{all} 1.783493e-02]):2.460769e-02[&B IgrBrlens{all} 3.077746e-02],(((6:8.336229e-02[&B IgrBrlens{all} 1.232848e-01],5:8.336229e-02[&B IgrBrlens{all} 1.325173e-01]):2.848368e-03[&B IgrBrlens{all} 5.668313e-04],2:8.621066e-02[&B IgrBrlens{all} 5.298673e-02]):2.944165e-02[&B IgrBrlens{all} 1.658081e-02],(4:1.997392e-02[&B IgrBrlens{all} 2.405066e-02],3:1.997392e-02[&B IgrBrlens{all} 3.822071e-02]):9.567839e-02[&B IgrBrlens{all} 8.209002e-02]):9.798856e-02[&B IgrBrlens{all} 6.714364e-02]):6.303965e-03[&B IgrBrlens{all} 3.858425e-03]);
   tree gen.18010000 [&B IgrBrlens{all}] = [&R] ((419:1.155393e-01[&B IgrBrlens{all} 8.356131e-02],(418:1.064057e-01[&B IgrBrlens{all} 7.377301e-02],(417:8.894264e-02[&B IgrBrlens{all} 1.118321e-01],416:8.894264e-02[&B IgrBrlens{all} 8.992689e-02]):1.746304e-02[&B IgrBrlens{all} 1.106196e-02]):9.133632e-03[&B IgrBrlens{all} 1.095176e-02]):1.044055e-01[&B IgrBrlens{all} 9.328929e-02],(((((79:7.672996e-03[&B IgrBrlens{all} 3.137873e-03],76:7.672996e-03[&B IgrBrlens{all} 2.005498e-03]):2.928900e-02[&B IgrBrlens{all} 1.488171e-02],(75:2.848978e-02[&B IgrBrlens{all} 2.402144e-02],420:2.848978e-02[&B IgrBrlens{all} 5.893539e-02]):8.472219e-03[&B IgrBrlens{all} 2.214268e-03]):9.553152e-03[&B IgrBrlens{all} 3.855241e-03],(77:6.696752e-03[&B IgrBrlens{all} 2.455429e-02],(80:5.523704e-03[&B IgrBrlens{all} 2.319350e-03],78:5.523704e-03[&B IgrBrlens{all} 7.596077e-03]):1.173048e-03[&B IgrBrlens{all} 5.253211e-04]):3.981840e-02[&B IgrBrlens{all} 7.315745e-02]):1.425180e-01[&B IgrBrlens{all} 1.042233e-01],((((85:7.598869e-02[&B IgrBrlens{all} 1.009880e-01],86:7.598869e-02[&B IgrBrlens{all} 5.078191e-02]):4.119092e-03[&B IgrBrlens{all} 2.782876e-03],87:8.010778e-02[&B IgrBrlens{all} 8.847340e-02]):5.512938e-02[&B IgrBrlens{all} 6.005781e-02],((378:5.035228e-02[&B IgrBrlens{all} 5.194426e-02],(376:3.081927e-02[&B IgrBrlens{all} 2.737583e-02],361:3.081927e-02[&B IgrBrlens{all} 1.931676e-02]):1.953302e-02[&B IgrBrlens{all} 3.079300e-02]):5.488957e-02[&B IgrBrlens{all} 8.751829e-02],(((375:4.143330e-02[&B IgrBrlens{all} 5.247480e-02],372:4.143330e-02[&B IgrBrlens{all} 3.709652e-02]):2.693012e-02[&B IgrBrlens{all} 4.161876e-02],(((373:1.619694e-02[&B IgrBrlens{all} 1.291847e-02],357:1.619694e-02[&B IgrBrlens{all} 2.774543e-02]):2.571671e-02[&B IgrBrlens{all} 3.661671e-02],((366:2.379993e-02[&B IgrBrlens{all} 4.946113e-02],367:2.379993e-02[&B IgrBrlens{all} 3.471003e-02]):1.509776e-02[&B IgrBrlens{all} 4.592701e-03],(371:2.237421e-02[&B IgrBrlens{all} 2.947766e-02],421:2.237421e-02[&B IgrBrlens{all} 2.299997e-02]):1.652349e-02[&B IgrBrlens{all} 1.942943e-02]):3.015952e-03[&B IgrBrlens{all} 6.444194e-04]):2.162497e-02[&B IgrBrlens{all} 1.958195e-02],(355:1.097461e-02[&B IgrBrlens{all} 3.367715e-03],353:1.097461e-02[&B IgrBrlens{all} 1.350612e-02]):5.256400e-02[&B IgrBrlens{all} 2.262790e-02]):4.824800e-03[&B IgrBrlens{all} 4.574337e-03]):1.600315e-02[&B IgrBrlens{all} 1.144180e-02],((((422:2.297218e-02[&B IgrBrlens{all} 2.848940e-02],354:2.297218e-02[&B IgrBrlens{all} 2.379615e-02]):4.466339e-02[&B IgrBrlens{all} 6.379688e-02],(363:5.947133e-02[&B IgrBrlens{all} 7.987312e-02],(369:4.444182e-02[&B IgrBrlens{all} 5.706540e-02],377:4.444182e-02[&B IgrBrlens{all} 5.627451e-02]):1.502950e-02[&B IgrBrlens{all} 1.624009e-03]):8.164246e-03[&B IgrBrlens{all} 1.053614e-02]):1.452871e-02[&B IgrBrlens{all} 1.098933e-02],(364:2.358467e-02[&B IgrBrlens{all} 2.356946e-02],362:2.358467e-02[&B IgrBrlens{all} 3.642644e-02]):5.857962e-02[&B IgrBrlens{all} 5.509902e-02]):1.697089e-03[&B IgrBrlens{all} 5.775883e-04],(356:6.356519e-02[&B IgrBrlens{all} 6.405646e-02],(370:6.299612e-02[&B IgrBrlens{all} 5.453200e-02],(374:5.078209e-02[&B IgrBrlens{all} 2.899725e-02],((360:1.050310e-02[&B IgrBrlens{all} 1.035231e-02],359:1.050310e-02[&B IgrBrlens{all} 1.753065e-02]):3.007906e-02[&B IgrBrlens{all} 3.484439e-02],(358:3.240604e-02[&B IgrBrlens{all} 3.987744e-02],(368:3.118930e-02[&B IgrBrlens{all} 1.947694e-02],365:3.118930e-02[&B IgrBrlens{all} 3.882023e-02]):1.216741e-03[&B IgrBrlens{all} 1.353251e-06]):8.176123e-03[&B IgrBrlens{all} 6.844871e-03]):1.019992e-02[&B IgrBrlens{all} 1.369544e-02]):1.221403e-02[&B IgrBrlens{all} 1.937275e-03]):5.690727e-04[&B IgrBrlens{all} 2.605757e-04]):2.029618e-02[&B IgrBrlens{all} 7.660620e-03]):5.051874e-04[&B IgrBrlens{all} 3.414079e-06]):2.087529e-02[&B IgrBrlens{all} 1.087348e-02]):2.999531e-02[&B IgrBrlens{all} 2.992860e-02]):3.782971e-02[&B IgrBrlens{all} 4.721483e-02],(((((14:2.787578e-02[&B IgrBrlens{all} 2.030978e-02],(16:2.051320e-02[&B IgrBrlens{all} 2.122322e-02],13:2.051320e-02[&B IgrBrlens{all} 1.645586e-02]):7.362586e-03[&B IgrBrlens{all} 5.697082e-03]):4.325335e-02[&B IgrBrlens{all} 3.994002e-02],15:7.112914e-02[&B IgrBrlens{all} 7.706060e-02]):1.465089e-02[&B IgrBrlens{all} 1.536516e-02],(((11:2.036233e-02[&B IgrBrlens{all} 1.429448e-02],9:2.036233e-02[&B IgrBrlens{all} 2.693198e-02]):3.925299e-03[&B IgrBrlens{all} 6.321581e-03],8:2.428762e-02[&B IgrBrlens{all} 1.601583e-02]):1.364726e-02[&B IgrBrlens{all} 1.589127e-02],((7:1.798969e-02[&B IgrBrlens{all} 2.053778e-02],10:1.798969e-02[&B IgrBrlens{all} 2.645391e-02]):6.851190e-03[&B IgrBrlens{all} 1.421916e-03],12:2.484088e-02[&B IgrBrlens{all} 3.760753e-02]):1.309400e-02[&B IgrBrlens{all} 7.044844e-03]):4.784515e-02[&B IgrBrlens{all} 6.446305e-02]):6.729449e-02[&B IgrBrlens{all} 8.307335e-02],(((((((302:8.589695e-03[&B IgrBrlens{all} 4.787837e-03],305:8.589695e-03[&B IgrBrlens{all} 3.335901e-03]):5.843506e-02[&B IgrBrlens{all} 6.056954e-02],((308:2.183293e-02[&B IgrBrlens{all} 3.824224e-02],310:2.183293e-02[&B IgrBrlens{all} 2.091273e-02]):8.874362e-03[&B IgrBrlens{all} 1.599929e-02],323:3.070729e-02[&B IgrBrlens{all} 3.059258e-02]):3.631746e-02[&B IgrBrlens{all} 4.486852e-02]):2.254344e-02[&B IgrBrlens{all} 1.571412e-02],338:8.956820e-02[&B IgrBrlens{all} 1.161006e-01]):2.745971e-02[&B IgrBrlens{all} 1.622297e-02],(((337:7.469544e-02[&B IgrBrlens{all} 5.594428e-02],((((322:3.614185e-02[&B IgrBrlens{all} 2.922322e-02],328:3.614185e-02[&B IgrBrlens{all} 2.819077e-02]):3.154145e-03[&B IgrBrlens{all} 4.566754e-03],324:3.929600e-02[&B IgrBrlens{all} 4.551918e-02]):2.040437e-02[&B IgrBrlens{all} 2.785347e-02],((301:1.547690e-02[&B IgrBrlens{all} 2.297148e-02],320:1.547690e-02[&B IgrBrlens{all} 1.708375e-02]):1.834066e-02[&B IgrBrlens{all} 2.312815e-02],307:3.381757e-02[&B IgrBrlens{all} 2.929863e-02]):2.588280e-02[&B IgrBrlens{all} 2.237833e-02]):3.701212e-03[&B IgrBrlens{all} 5.637889e-04],314:6.340158e-02[&B IgrBrlens{all} 4.562602e-02]):1.129387e-02[&B IgrBrlens{all} 5.996394e-03]):2.043937e-02[&B IgrBrlens{all} 7.580384e-03],((((329:3.335595e-02[&B IgrBrlens{all} 1.629751e-02],319:3.335595e-02[&B IgrBrlens{all} 5.415968e-02]):2.987520e-02[&B IgrBrlens{all} 4.726940e-02],327:6.323115e-02[&B IgrBrlens{all} 6.177127e-02]):1.008054e-02[&B IgrBrlens{all} 6.443554e-03],(341:1.398206e-02[&B IgrBrlens{all} 1.366557e-02],312:1.398206e-02[&B IgrBrlens{all} 6.173058e-03]):5.932964e-02[&B IgrBrlens{all} 8.751390e-02]):1.845523e-02[&B IgrBrlens{all} 1.718592e-02],(((((325:3.053781e-03[&B IgrBrlens{all} 3.341547e-03],339:3.053781e-03[&B IgrBrlens{all} 1.246369e-02]):2.405435e-02[&B IgrBrlens{all} 1.567096e-02],(330:1.669461e-03[&B IgrBrlens{all} 1.576343e-03],304:1.669461e-03[&B IgrBrlens{all} 2.484640e-04]):2.543867e-02[&B IgrBrlens{all} 2.274438e-02]):7.168589e-03[&B IgrBrlens{all} 5.851106e-03],(311:1.487658e-02[&B IgrBrlens{all} 3.329510e-02],315:1.487658e-02[&B IgrBrlens{all} 1.753435e-02]):1.940014e-02[&B IgrBrlens{all} 1.502669e-02]):8.982977e-03[&B IgrBrlens{all} 8.516657e-03],((426:3.042095e-02[&B IgrBrlens{all} 4.100677e-02],331:3.042095e-02[&B IgrBrlens{all} 3.402949e-02]):8.687734e-03[&B IgrBrlens{all} 4.705658e-03],303:3.910868e-02[&B IgrBrlens{all} 3.180259e-02]):4.151016e-03[&B IgrBrlens{all} 4.139286e-03]):3.422314e-02[&B IgrBrlens{all} 3.054960e-02],(((300:2.781675e-02[&B IgrBrlens{all} 3.136207e-02],299:2.781675e-02[&B IgrBrlens{all} 3.227237e-02]):6.738621e-04[&B IgrBrlens{all} 1.775109e-06],334:2.849061e-02[&B IgrBrlens{all} 2.962176e-02]):2.679695e-02[&B IgrBrlens{all} 2.199476e-02],318:5.528755e-02[&B IgrBrlens{all} 7.335301e-02]):2.219529e-02[&B IgrBrlens{all} 2.478406e-02]):1.428409e-02[&B IgrBrlens{all} 1.083541e-02]):3.367890e-03[&B IgrBrlens{all} 3.602448e-03]):3.672736e-04[&B IgrBrlens{all} 1.229173e-08],(335:9.493476e-02[&B IgrBrlens{all} 8.833865e-02],((309:5.754257e-02[&B IgrBrlens{all} 3.948148e-02],(336:1.078609e-02[&B IgrBrlens{all} 7.755775e-03],298:1.078609e-02[&B IgrBrlens{all} 8.013055e-03]):4.675648e-02[&B IgrBrlens{all} 3.993656e-02]):3.338081e-02[&B IgrBrlens{all} 4.764382e-02],((((316:1.474736e-02[&B IgrBrlens{all} 1.072685e-02],(317:8.696356e-04[&B IgrBrlens{all} 6.941171e-06],313:8.696356e-04[&B IgrBrlens{all} 3.361450e-04]):1.387773e-02[&B IgrBrlens{all} 1.726588e-02]):5.840387e-03[&B IgrBrlens{all} 6.081460e-03],340:2.058775e-02[&B IgrBrlens{all} 2.672897e-02]):1.163361e-02[&B IgrBrlens{all} 5.571626e-03],((326:7.053232e-03[&B IgrBrlens{all} 1.664403e-03],(321:4.646471e-03[&B IgrBrlens{all} 1.013286e-02],306:4.646471e-03[&B IgrBrlens{all} 2.386536e-03]):2.406761e-03[&B IgrBrlens{all} 2.199055e-04]):1.088223e-02[&B IgrBrlens{all} 1.491728e-02],333:1.793546e-02[&B IgrBrlens{all} 1.060278e-02]):1.428590e-02[&B IgrBrlens{all} 1.416601e-02]):2.160964e-02[&B IgrBrlens{all} 1.624745e-02],332:5.383100e-02[&B IgrBrlens{all} 5.424151e-02]):3.709239e-02[&B IgrBrlens{all} 1.522315e-02]):4.011375e-03[&B IgrBrlens{all} 1.933257e-02]):5.673317e-04[&B IgrBrlens{all} 2.456023e-06]):2.152582e-02[&B IgrBrlens{all} 2.180753e-02]):8.737732e-04[&B IgrBrlens{all} 2.184608e-05],(((65:5.019473e-02[&B IgrBrlens{all} 5.026387e-02],64:5.019473e-02[&B IgrBrlens{all} 3.269352e-02]):4.848881e-02[&B IgrBrlens{all} 4.570056e-02],(74:1.813079e-02[&B IgrBrlens{all} 1.562290e-02],((73:5.226489e-03[&B IgrBrlens{all} 5.803777e-04],66:5.226489e-03[&B IgrBrlens{all} 1.512715e-02]):3.352183e-03[&B IgrBrlens{all} 1.635619e-03],69:8.578672e-03[&B IgrBrlens{all} 2.119639e-03]):9.552117e-03[&B IgrBrlens{all} 1.861363e-02]):8.055275e-02[&B IgrBrlens{all} 1.135671e-01]):4.267718e-03[&B IgrBrlens{all} 1.599385e-02],((67:2.350701e-02[&B IgrBrlens{all} 2.298791e-02],((70:5.679676e-03[&B IgrBrlens{all} 9.897548e-04],68:5.679676e-03[&B IgrBrlens{all} 4.993885e-04]):3.033583e-03[&B IgrBrlens{all} 2.749002e-03],63:8.713259e-03[&B IgrBrlens{all} 9.534516e-03]):1.479375e-02[&B IgrBrlens{all} 1.191693e-02]):9.039672e-03[&B IgrBrlens{all} 1.459973e-02],(71:1.628005e-02[&B IgrBrlens{all} 1.583049e-02],(72:5.212042e-03[&B IgrBrlens{all} 3.029748e-03],62:5.212042e-03[&B IgrBrlens{all} 3.126585e-03]):1.106801e-02[&B IgrBrlens{all} 1.563450e-02]):1.626663e-02[&B IgrBrlens{all} 2.639414e-02]):7.040457e-02[&B IgrBrlens{all} 5.623789e-02]):1.495043e-02[&B IgrBrlens{all} 1.350701e-02]):1.201793e-04[&B IgrBrlens{all} 1.284451e-10],(((((395:7.284395e-03[&B IgrBrlens{all} 6.821549e-03],390:7.284395e-03[&B IgrBrlens{all} 7.816019e-03]):4.522708e-02[&B IgrBrlens{all} 4.892291e-02],((((410:5.994071e-03[&B IgrBrlens{all} 1.715952e-03],407:5.994071e-03[&B IgrBrlens{all} 6.948462e-03]):1.764377e-02[&B IgrBrlens{all} 1.383486e-02],(380:1.786008e-02[&B IgrBrlens{all} 9.594973e-03],(415:4.972690e-03[&B IgrBrlens{all} 4.560233e-03],396:4.972690e-03[&B IgrBrlens{all} 4.097180e-07]):1.288739e-02[&B IgrBrlens{all} 1.039096e-02]):5.777758e-03[&B IgrBrlens{all} 1.770033e-03]):5.652336e-03[&B IgrBrlens{all} 3.818339e-03],(411:2.684730e-02[&B IgrBrlens{all} 1.452102e-02],408:2.684730e-02[&B IgrBrlens{all} 1.268481e-02]):2.442879e-03[&B IgrBrlens{all} 2.257511e-03]):3.452318e-03[&B IgrBrlens{all} 2.594647e-03],402:3.274249e-02[&B IgrBrlens{all} 2.411113e-02]):1.976898e-02[&B IgrBrlens{all} 9.929646e-03]):8.654518e-03[&B IgrBrlens{all} 1.619289e-03],((((((392:1.195827e-02[&B IgrBrlens{all} 5.315904e-03],388:1.195827e-02[&B IgrBrlens{all} 8.430382e-03]):4.294279e-03[&B IgrBrlens{all} 3.845157e-03],(391:6.793767e-03[&B IgrBrlens{all} 1.502520e-02],(394:5.308382e-03[&B IgrBrlens{all} 3.575458e-03],397:5.308382e-03[&B IgrBrlens{all} 1.357821e-02]):1.485385e-03[&B IgrBrlens{all} 8.559201e-06]):9.458778e-03[&B IgrBrlens{all} 1.476754e-02]):9.647767e-03[&B IgrBrlens{all} 7.513680e-03],(393:2.054715e-02[&B IgrBrlens{all} 1.478875e-02],412:2.054715e-02[&B IgrBrlens{all} 8.506872e-03]):5.353162e-03[&B IgrBrlens{all} 2.056217e-03]):1.182228e-02[&B IgrBrlens{all} 2.886359e-03],(((406:1.656073e-02[&B IgrBrlens{all} 8.610134e-03],387:1.656073e-02[&B IgrBrlens{all} 1.598519e-02]):5.950320e-03[&B IgrBrlens{all} 3.594966e-03],(403:5.252880e-03[&B IgrBrlens{all} 6.154283e-03],386:5.252880e-03[&B IgrBrlens{all} 2.741046e-03]):1.725817e-02[&B IgrBrlens{all} 1.884027e-02]):5.159372e-03[&B IgrBrlens{all} 8.213339e-03],(400:1.108741e-02[&B IgrBrlens{all} 1.177233e-02],383:1.108741e-02[&B IgrBrlens{all} 1.345909e-02]):1.658301e-02[&B IgrBrlens{all} 1.344905e-02]):1.005217e-02[&B IgrBrlens{all} 6.774262e-03]):8.764017e-03[&B IgrBrlens{all} 8.588391e-03],(405:8.392640e-03[&B IgrBrlens{all} 1.198820e-02],379:8.392640e-03[&B IgrBrlens{all} 1.169145e-02]):3.809397e-02[&B IgrBrlens{all} 5.297234e-02]):2.945444e-03[&B IgrBrlens{all} 1.530539e-03],(((413:2.189810e-02[&B IgrBrlens{all} 1.607264e-02],384:2.189810e-02[&B IgrBrlens{all} 2.500195e-02]):1.517369e-02[&B IgrBrlens{all} 1.366883e-02],399:3.707179e-02[&B IgrBrlens{all} 3.255785e-02]):1.049535e-02[&B IgrBrlens{all} 1.564492e-02],((((404:1.371266e-02[&B IgrBrlens{all} 1.660217e-02],381:1.371266e-02[&B IgrBrlens{all} 1.333815e-02]):2.281039e-03[&B IgrBrlens{all} 2.425467e-03],398:1.599370e-02[&B IgrBrlens{all} 1.048219e-02]):5.443172e-03[&B IgrBrlens{all} 4.172513e-03],382:2.143687e-02[&B IgrBrlens{all} 2.509483e-02]):8.970916e-03[&B IgrBrlens{all} 2.937687e-03],(401:2.901138e-02[&B IgrBrlens{all} 1.332541e-02],409:2.901138e-02[&B IgrBrlens{all} 3.285969e-02]):1.396408e-03[&B IgrBrlens{all} 5.653487e-04]):1.715936e-02[&B IgrBrlens{all} 1.133111e-02]):1.864910e-03[&B IgrBrlens{all} 9.286327e-05]):1.173394e-02[&B IgrBrlens{all} 9.236548e-03]):1.455611e-02[&B IgrBrlens{all} 8.977035e-03],(414:4.459384e-02[&B IgrBrlens{all} 5.763356e-02],385:4.459384e-02[&B IgrBrlens{all} 4.247772e-02]):3.112826e-02[&B IgrBrlens{all} 1.144604e-02]):3.297826e-02[&B IgrBrlens{all} 3.315215e-02],389:1.087004e-01[&B IgrBrlens{all} 9.647319e-02]):9.321497e-03[&B IgrBrlens{all} 2.319117e-03]):3.201978e-02[&B IgrBrlens{all} 2.887416e-02],(((24:5.025234e-02[&B IgrBrlens{all} 3.408247e-02],(23:3.230724e-02[&B IgrBrlens{all} 1.282333e-02],25:3.230724e-02[&B IgrBrlens{all} 3.208943e-02]):1.794510e-02[&B IgrBrlens{all} 1.378823e-02]):7.345784e-02[&B IgrBrlens{all} 4.562490e-02],(((352:1.468585e-02[&B IgrBrlens{all} 4.235737e-02],351:1.468585e-02[&B IgrBrlens{all} 1.144499e-02]):7.712014e-03[&B IgrBrlens{all} 1.514216e-02],350:2.239786e-02[&B IgrBrlens{all} 3.813786e-03]):8.301068e-02[&B IgrBrlens{all} 9.920454e-02],((160:2.071336e-02[&B IgrBrlens{all} 5.217192e-02],157:2.071336e-02[&B IgrBrlens{all} 1.699547e-02]):7.053216e-02[&B IgrBrlens{all} 8.285634e-02],(158:7.219831e-02[&B IgrBrlens{all} 1.024057e-01],(((142:4.304613e-02[&B IgrBrlens{all} 2.499834e-02],((((((162:5.284541e-04[&B IgrBrlens{all} 6.911557e-06],149:5.284541e-04[&B IgrBrlens{all} 2.848784e-04]):1.695897e-02[&B IgrBrlens{all} 1.088959e-02],((151:6.814824e-03[&B IgrBrlens{all} 5.051156e-03],150:6.814824e-03[&B IgrBrlens{all} 7.342956e-03]):8.322085e-03[&B IgrBrlens{all} 8.504838e-03],(146:6.775532e-03[&B IgrBrlens{all} 2.078267e-02],164:6.775532e-03[&B IgrBrlens{all} 1.098096e-02]):8.361377e-03[&B IgrBrlens{all} 2.788805e-03]):2.350510e-03[&B IgrBrlens{all} 3.299857e-03]):4.369346e-03[&B IgrBrlens{all} 1.608482e-03],163:2.185677e-02[&B IgrBrlens{all} 3.703905e-02]):6.337070e-03[&B IgrBrlens{all} 1.673163e-03],154:2.819383e-02[&B IgrBrlens{all} 1.333210e-02]):7.275841e-03[&B IgrBrlens{all} 1.274126e-02],152:3.546968e-02[&B IgrBrlens{all} 5.463796e-02]):4.024680e-03[&B IgrBrlens{all} 2.296423e-03],(155:6.351050e-03[&B IgrBrlens{all} 1.245811e-03],148:6.351050e-03[&B IgrBrlens{all} 1.772458e-03]):3.314331e-02[&B IgrBrlens{all} 1.976205e-02]):3.551779e-03[&B IgrBrlens{all} 3.840516e-04]):4.600927e-03[&B IgrBrlens{all} 9.459784e-03],(((141:6.258045e-04[&B IgrBrlens{all} 4.507790e-07],159:6.258045e-04[&B IgrBrlens{all} 6.024199e-03]):3.907072e-02[&B IgrBrlens{all} 6.219953e-02],(145:1.112192e-02[&B IgrBrlens{all} 5.503545e-03],425:1.112192e-02[&B IgrBrlens{all} 1.446358e-02]):2.857460e-02[&B IgrBrlens{all} 3.111615e-02]):5.383409e-03[&B IgrBrlens{all} 3.037545e-03],(((153:2.485437e-02[&B IgrBrlens{all} 2.986324e-02],(147:1.730799e-02[&B IgrBrlens{all} 1.602599e-02],161:1.730799e-02[&B IgrBrlens{all} 1.444972e-02]):7.546375e-03[&B IgrBrlens{all} 6.080416e-03]):6.725477e-03[&B IgrBrlens{all} 3.432436e-03],140:3.157985e-02[&B IgrBrlens{all} 1.950288e-02]):7.180636e-03[&B IgrBrlens{all} 1.869213e-03],(156:3.517514e-02[&B IgrBrlens{all} 4.953981e-02],144:3.517514e-02[&B IgrBrlens{all} 3.857235e-02]):3.585344e-03[&B IgrBrlens{all} 5.799381e-03]):6.319448e-03[&B IgrBrlens{all} 1.384624e-02]):2.567131e-03[&B IgrBrlens{all} 1.794736e-03]):8.879394e-03[&B IgrBrlens{all} 9.886114e-03],143:5.652646e-02[&B IgrBrlens{all} 8.657186e-02]):1.567185e-02[&B IgrBrlens{all} 1.594550e-02]):1.904721e-02[&B IgrBrlens{all} 2.970660e-02]):1.416302e-02[&B IgrBrlens{all} 2.602482e-02]):1.830163e-02[&B IgrBrlens{all} 4.420435e-02]):2.294515e-02[&B IgrBrlens{all} 2.111909e-02],(((21:5.984127e-02[&B IgrBrlens{all} 6.593197e-02],18:5.984127e-02[&B IgrBrlens{all} 4.696053e-02]):2.228958e-02[&B IgrBrlens{all} 9.021839e-03],((17:2.927727e-02[&B IgrBrlens{all} 2.245650e-02],20:2.927727e-02[&B IgrBrlens{all} 4.523319e-02]):2.547060e-02[&B IgrBrlens{all} 1.477606e-02],(19:2.100384e-02[&B IgrBrlens{all} 2.291800e-02],22:2.100384e-02[&B IgrBrlens{all} 1.992382e-02]):3.374402e-02[&B IgrBrlens{all} 7.934878e-02]):2.738298e-02[&B IgrBrlens{all} 3.175182e-02]):5.244500e-02[&B IgrBrlens{all} 3.572989e-02],((349:2.158943e-02[&B IgrBrlens{all} 2.432840e-02],(348:1.004083e-02[&B IgrBrlens{all} 8.442927e-03],347:1.004083e-02[&B IgrBrlens{all} 3.400265e-03]):1.154860e-02[&B IgrBrlens{all} 3.181976e-03]):2.660013e-02[&B IgrBrlens{all} 3.159569e-02],((346:1.276655e-02[&B IgrBrlens{all} 1.445466e-02],342:1.276655e-02[&B IgrBrlens{all} 2.018561e-02]):2.429613e-02[&B IgrBrlens{all} 2.166464e-02],((343:6.064513e-03[&B IgrBrlens{all} 1.072902e-02],345:6.064513e-03[&B IgrBrlens{all} 9.967167e-03]):1.595908e-02[&B IgrBrlens{all} 3.206244e-02],344:2.202359e-02[&B IgrBrlens{all} 3.005670e-02]):1.503909e-02[&B IgrBrlens{all} 7.003744e-03]):1.112688e-02[&B IgrBrlens{all} 1.330380e-02]):8.638628e-02[&B IgrBrlens{all} 1.174145e-01]):1.207947e-02[&B IgrBrlens{all} 2.350299e-02]):3.386317e-03[&B IgrBrlens{all} 3.580042e-03]):3.032879e-03[&B IgrBrlens{all} 4.585165e-03]):1.012623e-02[&B IgrBrlens{all} 8.016416e-03],((((((137:4.009585e-02[&B IgrBrlens{all} 3.704760e-02],((91:4.499030e-03[&B IgrBrlens{all} 3.273774e-03],135:4.499030e-03[&B IgrBrlens{all} 7.164851e-03]):5.393122e-03[&B IgrBrlens{all} 5.280505e-03],127:9.892152e-03[&B IgrBrlens{all} 1.980682e-02]):3.020370e-02[&B IgrBrlens{all} 3.329214e-02]):4.917555e-03[&B IgrBrlens{all} 1.156732e-03],(99:4.109249e-02[&B IgrBrlens{all} 1.719434e-02],(108:9.521357e-03[&B IgrBrlens{all} 5.570675e-03],134:9.521357e-03[&B IgrBrlens{all} 6.339117e-04]):3.157113e-02[&B IgrBrlens{all} 3.048357e-02]):3.920915e-03[&B IgrBrlens{all} 7.679914e-03]):7.328139e-02[&B IgrBrlens{all} 7.657882e-02],(((101:2.402880e-02[&B IgrBrlens{all} 2.441845e-02],(121:1.324981e-02[&B IgrBrlens{all} 1.474595e-02],100:1.324981e-02[&B IgrBrlens{all} 8.077255e-03]):1.077899e-02[&B IgrBrlens{all} 2.461075e-02]):7.257765e-02[&B IgrBrlens{all} 7.851980e-02],((128:6.383618e-02[&B IgrBrlens{all} 7.339861e-02],(114:3.623165e-02[&B IgrBrlens{all} 3.602696e-02],125:3.623165e-02[&B IgrBrlens{all} 2.786247e-02]):2.760454e-02[&B IgrBrlens{all} 2.232131e-02]):2.297460e-02[&B IgrBrlens{all} 1.499336e-02],((((92:1.297704e-02[&B IgrBrlens{all} 1.635698e-02],110:1.297704e-02[&B IgrBrlens{all} 8.724143e-03]):3.117824e-02[&B IgrBrlens{all} 4.458714e-02],122:4.415528e-02[&B IgrBrlens{all} 3.677610e-02]):5.293726e-03[&B IgrBrlens{all} 3.400939e-03],(((116:1.911488e-02[&B IgrBrlens{all} 2.183829e-02],109:1.911488e-02[&B IgrBrlens{all} 1.723025e-02]):1.192102e-02[&B IgrBrlens{all} 4.606479e-02],136:3.103590e-02[&B IgrBrlens{all} 1.512729e-02]):1.250242e-02[&B IgrBrlens{all} 7.381584e-03],120:4.353832e-02[&B IgrBrlens{all} 4.037282e-02]):5.910684e-03[&B IgrBrlens{all} 7.327955e-03]):2.589280e-02[&B IgrBrlens{all} 2.865003e-02],((132:2.177211e-02[&B IgrBrlens{all} 1.873533e-02],89:2.177211e-02[&B IgrBrlens{all} 2.418392e-02]):2.768671e-02[&B IgrBrlens{all} 3.101504e-02],(131:4.279920e-03[&B IgrBrlens{all} 5.831513e-03],139:4.279920e-03[&B IgrBrlens{all} 5.790812e-03]):4.517890e-02[&B IgrBrlens{all} 4.100878e-02]):2.588298e-02[&B IgrBrlens{all} 2.625522e-02]):1.146898e-02[&B IgrBrlens{all} 3.850409e-03]):9.795663e-03[&B IgrBrlens{all} 7.766999e-03]):6.605342e-03[&B IgrBrlens{all} 5.821019e-03],((((96:2.287576e-02[&B IgrBrlens{all} 3.829788e-02],(105:1.336642e-02[&B IgrBrlens{all} 6.956985e-03],93:1.336642e-02[&B IgrBrlens{all} 1.368419e-02]):9.509342e-03[&B IgrBrlens{all} 4.038393e-03]):4.081923e-02[&B IgrBrlens{all} 1.520336e-02],((97:7.904638e-03[&B IgrBrlens{all} 1.501326e-02],95:7.904638e-03[&B IgrBrlens{all} 6.146179e-04]):1.608167e-02[&B IgrBrlens{all} 3.387342e-03],(98:6.824133e-03[&B IgrBrlens{all} 1.138604e-02],113:6.824133e-03[&B IgrBrlens{all} 1.257380e-03]):1.716218e-02[&B IgrBrlens{all} 2.925614e-02]):3.970868e-02[&B IgrBrlens{all} 5.035674e-02]):4.247615e-03[&B IgrBrlens{all} 6.190537e-04],(((104:3.691380e-02[&B IgrBrlens{all} 3.813945e-02],((123:1.024851e-02[&B IgrBrlens{all} 9.798884e-03],88:1.024851e-02[&B IgrBrlens{all} 7.313093e-03]):7.740122e-03[&B IgrBrlens{all} 1.368713e-02],((126:1.292089e-02[&B IgrBrlens{all} 1.090057e-02],102:1.292089e-02[&B IgrBrlens{all} 2.745989e-02]):2.698771e-03[&B IgrBrlens{all} 4.943044e-04],138:1.561966e-02[&B IgrBrlens{all} 1.666844e-02]):2.368973e-03[&B IgrBrlens{all} 7.610704e-05]):1.892517e-02[&B IgrBrlens{all} 1.924912e-02]):1.372281e-02[&B IgrBrlens{all} 1.545533e-02],111:5.063661e-02[&B IgrBrlens{all} 5.105584e-02]):7.878365e-03[&B IgrBrlens{all} 3.033296e-03],90:5.851498e-02[&B IgrBrlens{all} 6.137613e-02]):9.427630e-03[&B IgrBrlens{all} 2.601991e-03]):3.468508e-02[&B IgrBrlens{all} 4.291311e-02],(119:4.301720e-02[&B IgrBrlens{all} 2.743462e-02],(((129:2.327979e-03[&B IgrBrlens{all} 8.978692e-05],94:2.327979e-03[&B IgrBrlens{all} 5.756989e-05]):1.550403e-02[&B IgrBrlens{all} 1.940013e-02],124:1.783201e-02[&B IgrBrlens{all} 9.566391e-03]):8.855355e-03[&B IgrBrlens{all} 6.125113e-03],130:2.668737e-02[&B IgrBrlens{all} 2.507254e-02]):1.632983e-02[&B IgrBrlens{all} 1.210041e-02]):5.961048e-02[&B IgrBrlens{all} 5.339718e-02]):5.841087e-04[&B IgrBrlens{all} 6.324161e-04]):1.508301e-02[&B IgrBrlens{all} 3.554742e-03]):7.455147e-03[&B IgrBrlens{all} 5.336505e-03],((117:2.232237e-02[&B IgrBrlens{all} 2.408075e-02],(103:1.405988e-02[&B IgrBrlens{all} 1.713646e-02],118:1.405988e-02[&B IgrBrlens{all} 2.338417e-02]):8.262492e-03[&B IgrBrlens{all} 1.871222e-02]):9.735855e-02[&B IgrBrlens{all} 4.236845e-02],(112:1.177344e-01[&B IgrBrlens{all} 1.258521e-01],((133:4.509250e-02[&B IgrBrlens{all} 4.213855e-02],115:4.509250e-02[&B IgrBrlens{all} 4.039211e-02]):4.028231e-02[&B IgrBrlens{all} 4.135702e-02],(106:5.389336e-02[&B IgrBrlens{all} 4.446175e-02],107:5.389336e-02[&B IgrBrlens{all} 6.476326e-02]):3.148145e-02[&B IgrBrlens{all} 3.005524e-02]):3.235964e-02[&B IgrBrlens{all} 1.114704e-02]):1.946474e-03[&B IgrBrlens{all} 2.114514e-03]):6.069026e-03[&B IgrBrlens{all} 3.030551e-03]):2.238150e-02[&B IgrBrlens{all} 3.615767e-02],(((84:1.852761e-02[&B IgrBrlens{all} 2.610087e-02],82:1.852761e-02[&B IgrBrlens{all} 3.854605e-02]):3.729802e-02[&B IgrBrlens{all} 3.240714e-02],83:5.582562e-02[&B IgrBrlens{all} 5.393805e-02]):8.177926e-02[&B IgrBrlens{all} 6.875168e-02],((1:1.235651e-01[&B IgrBrlens{all} 7.947850e-02],((81:1.084437e-01[&B IgrBrlens{all} 1.427197e-01],((((((296:2.215312e-02[&B IgrBrlens{all} 1.737062e-02],((243:4.141801e-03[&B IgrBrlens{all} 5.398799e-03],287:4.141801e-03[&B IgrBrlens{all} 3.038872e-03]):1.235437e-02[&B IgrBrlens{all} 7.080064e-03],270:1.649617e-02[&B IgrBrlens{all} 1.459751e-02]):5.656958e-03[&B IgrBrlens{all} 1.022892e-02]):1.802093e-02[&B IgrBrlens{all} 2.094246e-02],(424:4.736773e-03[&B IgrBrlens{all} 1.244669e-02],256:4.736773e-03[&B IgrBrlens{all} 4.753585e-03]):3.543728e-02[&B IgrBrlens{all} 2.136937e-02]):6.773413e-03[&B IgrBrlens{all} 8.480378e-03],((((288:2.887644e-03[&B IgrBrlens{all} 6.266900e-04],235:2.887644e-03[&B IgrBrlens{all} 1.664492e-03]):1.654541e-02[&B IgrBrlens{all} 1.379480e-02],(244:4.845451e-04[&B IgrBrlens{all} 1.688884e-09],271:4.845451e-04[&B IgrBrlens{all} 2.826455e-05]):1.894851e-02[&B IgrBrlens{all} 1.655934e-02]):5.659334e-03[&B IgrBrlens{all} 5.690312e-03],285:2.509239e-02[&B IgrBrlens{all} 1.865859e-02]):7.148758e-03[&B IgrBrlens{all} 4.610406e-03],(((237:1.635862e-02[&B IgrBrlens{all} 7.231498e-03],(286:9.016458e-03[&B IgrBrlens{all} 1.493026e-02],280:9.016458e-03[&B IgrBrlens{all} 1.165048e-02]):7.342159e-03[&B IgrBrlens{all} 5.651215e-03]):2.138851e-03[&B IgrBrlens{all} 3.495554e-03],276:1.849747e-02[&B IgrBrlens{all} 1.393136e-02]):8.396296e-03[&B IgrBrlens{all} 1.439475e-02],260:2.689376e-02[&B IgrBrlens{all} 3.174028e-02]):5.347386e-03[&B IgrBrlens{all} 3.579145e-03]):1.470632e-02[&B IgrBrlens{all} 2.732542e-02]):2.871960e-02[&B IgrBrlens{all} 3.101615e-02],(253:3.693881e-02[&B IgrBrlens{all} 3.962303e-02],(281:5.841336e-03[&B IgrBrlens{all} 2.734657e-03],261:5.841336e-03[&B IgrBrlens{all} 6.432314e-03]):3.109747e-02[&B IgrBrlens{all} 3.620887e-02]):3.872825e-02[&B IgrBrlens{all} 2.166198e-02]):3.537299e-03[&B IgrBrlens{all} 3.122535e-03],((263:4.732294e-02[&B IgrBrlens{all} 4.036634e-02],((294:5.900275e-03[&B IgrBrlens{all} 3.178446e-03],282:5.900275e-03[&B IgrBrlens{all} 4.424843e-03]):3.077873e-02[&B IgrBrlens{all} 1.393932e-02],(((289:1.117113e-02[&B IgrBrlens{all} 1.296044e-02],269:1.117113e-02[&B IgrBrlens{all} 3.228280e-03]):7.135770e-03[&B IgrBrlens{all} 1.110512e-03],239:1.830690e-02[&B IgrBrlens{all} 1.770728e-02]):7.438600e-03[&B IgrBrlens{all} 7.960895e-03],((283:1.354873e-02[&B IgrBrlens{all} 1.442348e-02],249:1.354873e-02[&B IgrBrlens{all} 1.218395e-02]):3.279639e-03[&B IgrBrlens{all} 1.239533e-02],290:1.682837e-02[&B IgrBrlens{all} 1.444981e-02]):8.917129e-03[&B IgrBrlens{all} 2.101342e-02]):1.093351e-02[&B IgrBrlens{all} 5.249790e-03]):1.064393e-02[&B IgrBrlens{all} 1.164978e-02]):1.176949e-02[&B IgrBrlens{all} 3.144094e-03],(275:4.847050e-02[&B IgrBrlens{all} 4.147249e-02],(((259:1.915720e-02[&B IgrBrlens{all} 3.170596e-02],250:1.915720e-02[&B IgrBrlens{all} 4.172594e-02]):5.228419e-03[&B IgrBrlens{all} 3.604358e-03],262:2.438562e-02[&B IgrBrlens{all} 1.079890e-02]):1.017343e-03[&B IgrBrlens{all} 1.169501e-06],246:2.540296e-02[&B IgrBrlens{all} 3.422597e-02]):2.306754e-02[&B IgrBrlens{all} 1.793838e-02]):1.062193e-02[&B IgrBrlens{all} 1.400616e-02]):2.011193e-02[&B IgrBrlens{all} 1.859304e-02]):2.751732e-02[&B IgrBrlens{all} 2.427721e-02],(241:1.016420e-01[&B IgrBrlens{all} 9.313329e-02],(248:7.996926e-02[&B IgrBrlens{all} 1.081530e-01],((((((291:2.650746e-02[&B IgrBrlens{all} 2.369222e-02],(267:1.211521e-02[&B IgrBrlens{all} 4.739620e-03],268:1.211521e-02[&B IgrBrlens{all} 1.025840e-02]):1.439225e-02[&B IgrBrlens{all} 1.134853e-02]):5.905806e-03[&B IgrBrlens{all} 8.169619e-03],236:3.241327e-02[&B IgrBrlens{all} 4.999085e-02]):8.855617e-03[&B IgrBrlens{all} 6.959512e-03],(((233:1.985739e-02[&B IgrBrlens{all} 1.379935e-02],266:1.985739e-02[&B IgrBrlens{all} 1.386587e-02]):1.056468e-02[&B IgrBrlens{all} 1.857631e-02],((295:1.479224e-02[&B IgrBrlens{all} 1.071422e-02],(272:1.005968e-02[&B IgrBrlens{all} 5.229417e-03],293:1.005968e-02[&B IgrBrlens{all} 1.270621e-02]):4.732567e-03[&B IgrBrlens{all} 5.416077e-03]):8.710501e-03[&B IgrBrlens{all} 2.598872e-02],255:2.350275e-02[&B IgrBrlens{all} 2.859879e-02]):6.919318e-03[&B IgrBrlens{all} 3.651552e-03]):4.734866e-03[&B IgrBrlens{all} 5.809937e-03],247:3.515693e-02[&B IgrBrlens{all} 4.185623e-02]):6.111954e-03[&B IgrBrlens{all} 3.754945e-03]):1.305328e-02[&B IgrBrlens{all} 7.577905e-03],(((284:2.520157e-02[&B IgrBrlens{all} 2.732163e-02],277:2.520157e-02[&B IgrBrlens{all} 2.988208e-02]):1.047498e-02[&B IgrBrlens{all} 2.152286e-03],(292:1.196098e-02[&B IgrBrlens{all} 1.532380e-02],240:1.196098e-02[&B IgrBrlens{all} 1.848337e-02]):2.371557e-02[&B IgrBrlens{all} 1.532595e-02]):8.599993e-03[&B IgrBrlens{all} 1.520122e-03],252:4.427655e-02[&B IgrBrlens{all} 3.472399e-02]):1.004562e-02[&B IgrBrlens{all} 8.663959e-03]):1.718245e-03[&B IgrBrlens{all} 6.800196e-03],((297:8.470370e-03[&B IgrBrlens{all} 6.079138e-03],274:8.470370e-03[&B IgrBrlens{all} 1.058288e-02]):4.279502e-02[&B IgrBrlens{all} 3.747577e-02],((254:3.956878e-03[&B IgrBrlens{all} 3.155407e-03],245:3.956878e-03[&B IgrBrlens{all} 4.400697e-03]):1.016798e-02[&B IgrBrlens{all} 1.784114e-02],279:1.412486e-02[&B IgrBrlens{all} 3.000107e-03]):3.714053e-02[&B IgrBrlens{all} 2.841094e-02]):4.775023e-03[&B IgrBrlens{all} 6.180917e-03]):2.196102e-02[&B IgrBrlens{all} 1.761945e-02],((((264:2.974416e-02[&B IgrBrlens{all} 2.586159e-02],257:2.974416e-02[&B IgrBrlens{all} 3.456353e-02]):1.006735e-02[&B IgrBrlens{all} 1.047556e-02],242:3.981151e-02[&B IgrBrlens{all} 4.343414e-02]):1.451689e-02[&B IgrBrlens{all} 2.035019e-02],234:5.432840e-02[&B IgrBrlens{all} 5.668746e-02]):1.901446e-02[&B IgrBrlens{all} 2.595574e-02],(((265:1.356753e-02[&B IgrBrlens{all} 1.842991e-02],(258:1.133545e-03[&B IgrBrlens{all} 2.996934e-06],273:1.133545e-03[&B IgrBrlens{all} 4.953083e-06]):1.243399e-02[&B IgrBrlens{all} 1.253006e-02]):2.207845e-02[&B IgrBrlens{all} 1.397175e-02],251:3.564598e-02[&B IgrBrlens{all} 3.873979e-02]):2.125856e-02[&B IgrBrlens{all} 1.032772e-02],(278:4.340265e-02[&B IgrBrlens{all} 6.749519e-02],238:4.340265e-02[&B IgrBrlens{all} 3.917539e-02]):1.350189e-02[&B IgrBrlens{all} 5.736610e-03]):1.643832e-02[&B IgrBrlens{all} 1.414648e-02]):4.658567e-03[&B IgrBrlens{all} 1.296468e-02]):1.967828e-03[&B IgrBrlens{all} 1.963274e-05]):2.167276e-02[&B IgrBrlens{all} 1.467368e-02]):5.079660e-03[&B IgrBrlens{all} 9.529662e-03]):1.722055e-03[&B IgrBrlens{all} 1.485276e-02]):9.956399e-03[&B IgrBrlens{all} 7.263135e-03],(200:9.251545e-02[&B IgrBrlens{all} 8.208874e-02],(((((173:2.899387e-02[&B IgrBrlens{all} 2.473350e-02],((185:9.029469e-03[&B IgrBrlens{all} 7.361506e-03],181:9.029469e-03[&B IgrBrlens{all} 3.572457e-03]):1.355086e-03[&B IgrBrlens{all} 1.259871e-03],175:1.038456e-02[&B IgrBrlens{all} 2.707639e-02]):1.860931e-02[&B IgrBrlens{all} 2.906819e-02]):2.253945e-02[&B IgrBrlens{all} 2.922258e-02],(((225:1.905053e-02[&B IgrBrlens{all} 1.424341e-02],227:1.905053e-02[&B IgrBrlens{all} 2.619859e-02]):2.566647e-02[&B IgrBrlens{all} 2.143420e-02],(167:2.700530e-02[&B IgrBrlens{all} 2.745928e-02],(232:1.415889e-02[&B IgrBrlens{all} 1.632601e-02],205:1.415889e-02[&B IgrBrlens{all} 1.867240e-02]):1.284641e-02[&B IgrBrlens{all} 1.067712e-02]):1.771169e-02[&B IgrBrlens{all} 7.533368e-03]):3.320742e-03[&B IgrBrlens{all} 9.226542e-03],((213:1.609110e-02[&B IgrBrlens{all} 4.584502e-03],(186:6.849091e-03[&B IgrBrlens{all} 8.802479e-03],179:6.849091e-03[&B IgrBrlens{all} 3.646359e-03]):9.242005e-03[&B IgrBrlens{all} 1.958468e-02]):1.794927e-02[&B IgrBrlens{all} 2.666767e-02],(194:2.594039e-02[&B IgrBrlens{all} 1.950647e-02],((166:1.274230e-02[&B IgrBrlens{all} 4.521837e-03],206:1.274230e-02[&B IgrBrlens{all} 2.472752e-02]):5.280623e-03[&B IgrBrlens{all} 7.056307e-03],212:1.802292e-02[&B IgrBrlens{all} 1.983209e-02]):7.917464e-03[&B IgrBrlens{all} 1.478724e-02]):8.099985e-03[&B IgrBrlens{all} 1.925621e-03]):1.399737e-02[&B IgrBrlens{all} 4.423858e-03]):3.495584e-03[&B IgrBrlens{all} 8.412448e-03]):5.805489e-03[&B IgrBrlens{all} 8.576437e-03],((((198:2.999203e-03[&B IgrBrlens{all} 1.068968e-02],204:2.999203e-03[&B IgrBrlens{all} 1.024773e-02]):2.410494e-02[&B IgrBrlens{all} 1.397258e-02],180:2.710414e-02[&B IgrBrlens{all} 1.053948e-02]):2.467873e-03[&B IgrBrlens{all} 1.269907e-03],(177:2.694005e-02[&B IgrBrlens{all} 2.251626e-02],(192:2.306147e-02[&B IgrBrlens{all} 1.469146e-02],(423:4.478378e-03[&B IgrBrlens{all} 7.376026e-03],174:4.478378e-03[&B IgrBrlens{all} 7.723284e-05]):1.858309e-02[&B IgrBrlens{all} 1.226979e-02]):3.878581e-03[&B IgrBrlens{all} 9.531103e-04]):2.631968e-03[&B IgrBrlens{all} 6.837451e-04]):1.546459e-02[&B IgrBrlens{all} 8.367635e-03],((171:8.166363e-03[&B IgrBrlens{all} 1.754121e-03],223:8.166363e-03[&B IgrBrlens{all} 2.041318e-02]):3.041865e-02[&B IgrBrlens{all} 2.135754e-02],(183:1.741880e-02[&B IgrBrlens{all} 2.184230e-02],231:1.741880e-02[&B IgrBrlens{all} 1.447867e-02]):2.116622e-02[&B IgrBrlens{all} 2.005904e-02]):6.451591e-03[&B IgrBrlens{all} 3.348265e-03]):1.230221e-02[&B IgrBrlens{all} 2.100397e-03]):1.228438e-02[&B IgrBrlens{all} 1.427234e-02],(((216:3.023461e-02[&B IgrBrlens{all} 2.808164e-02],184:3.023461e-02[&B IgrBrlens{all} 2.549004e-02]):7.490382e-03[&B IgrBrlens{all} 1.665094e-02],(202:4.810908e-03[&B IgrBrlens{all} 8.048919e-03],209:4.810908e-03[&B IgrBrlens{all} 4.408376e-03]):3.291408e-02[&B IgrBrlens{all} 2.165516e-02]):1.456261e-02[&B IgrBrlens{all} 1.110586e-02],((222:1.909899e-02[&B IgrBrlens{all} 1.180298e-02],(221:1.319687e-02[&B IgrBrlens{all} 6.077701e-03],195:1.319687e-02[&B IgrBrlens{all} 7.147704e-03]):5.902124e-03[&B IgrBrlens{all} 7.536293e-04]):1.267768e-02[&B IgrBrlens{all} 3.418476e-03],196:3.177668e-02[&B IgrBrlens{all} 1.429758e-02]):2.051093e-02[&B IgrBrlens{all} 1.046478e-02]):1.733559e-02[&B IgrBrlens{all} 1.261318e-02]):1.590655e-02[&B IgrBrlens{all} 5.868639e-03],(((((197:1.149378e-02[&B IgrBrlens{all} 1.167994e-02],178:1.149378e-02[&B IgrBrlens{all} 1.467460e-02]):3.363589e-02[&B IgrBrlens{all} 2.718116e-02],(219:3.936264e-03[&B IgrBrlens{all} 1.627458e-03],211:3.936264e-03[&B IgrBrlens{all} 5.027968e-03]):4.119340e-02[&B IgrBrlens{all} 2.958599e-02]):9.798339e-03[&B IgrBrlens{all} 3.331581e-02],((((203:3.250776e-03[&B IgrBrlens{all} 4.857824e-03],188:3.250776e-03[&B IgrBrlens{all} 1.370143e-03]):2.006109e-02[&B IgrBrlens{all} 3.393523e-02],(169:8.187462e-03[&B IgrBrlens{all} 3.942220e-03],187:8.187462e-03[&B IgrBrlens{all} 4.968682e-03]):1.512441e-02[&B IgrBrlens{all} 1.139687e-02]):4.580424e-03[&B IgrBrlens{all} 1.478614e-02],(201:1.613470e-02[&B IgrBrlens{all} 1.201878e-02],170:1.613470e-02[&B IgrBrlens{all} 2.637296e-02]):1.175760e-02[&B IgrBrlens{all} 1.080414e-02]):1.690934e-02[&B IgrBrlens{all} 1.263318e-02],(189:2.022150e-02[&B IgrBrlens{all} 2.382655e-02],172:2.022150e-02[&B IgrBrlens{all} 2.257682e-02]):2.458014e-02[&B IgrBrlens{all} 1.494926e-02]):1.012637e-02[&B IgrBrlens{all} 1.020321e-02]):1.514753e-02[&B IgrBrlens{all} 3.583176e-03],226:7.007553e-02[&B IgrBrlens{all} 6.500190e-02]):6.203937e-03[&B IgrBrlens{all} 2.550440e-03],(((190:4.163115e-02[&B IgrBrlens{all} 3.031197e-02],215:4.163115e-02[&B IgrBrlens{all} 2.433227e-02]):3.016759e-03[&B IgrBrlens{all} 2.132974e-03],(218:9.493672e-03[&B IgrBrlens{all} 2.973645e-03],199:9.493672e-03[&B IgrBrlens{all} 2.234393e-02]):3.515423e-02[&B IgrBrlens{all} 5.953315e-02]):2.820118e-02[&B IgrBrlens{all} 3.403726e-02],(((224:4.558797e-02[&B IgrBrlens{all} 5.485045e-02],(207:4.501149e-02[&B IgrBrlens{all} 2.459058e-02],(((217:2.012140e-02[&B IgrBrlens{all} 1.970197e-02],193:2.012140e-02[&B IgrBrlens{all} 2.247100e-02]):1.061200e-02[&B IgrBrlens{all} 7.351967e-03],210:3.073340e-02[&B IgrBrlens{all} 2.952923e-02]):1.056155e-02[&B IgrBrlens{all} 1.604948e-02],(214:4.502309e-03[&B IgrBrlens{all} 2.580359e-03],220:4.502309e-03[&B IgrBrlens{all} 1.758097e-03]):3.679265e-02[&B IgrBrlens{all} 2.428116e-02]):3.716536e-03[&B IgrBrlens{all} 9.091601e-03]):5.764790e-04[&B IgrBrlens{all} 8.364253e-07]):8.463168e-03[&B IgrBrlens{all} 1.298479e-02],(176:1.507513e-02[&B IgrBrlens{all} 2.456753e-02],229:1.507513e-02[&B IgrBrlens{all} 1.253884e-02]):3.897601e-02[&B IgrBrlens{all} 4.066269e-02]):1.203745e-02[&B IgrBrlens{all} 1.427802e-02],((230:2.952270e-02[&B IgrBrlens{all} 2.462405e-02],182:2.952270e-02[&B IgrBrlens{all} 1.086412e-02]):2.312946e-02[&B IgrBrlens{all} 2.804326e-02],(165:4.176482e-02[&B IgrBrlens{all} 4.473502e-02],(((228:1.309845e-02[&B IgrBrlens{all} 1.844577e-02],168:1.309845e-02[&B IgrBrlens{all} 4.596530e-03]):1.325704e-02[&B IgrBrlens{all} 1.416645e-02],208:2.635548e-02[&B IgrBrlens{all} 3.821534e-02]):6.063191e-03[&B IgrBrlens{all} 3.215857e-03],191:3.241868e-02[&B IgrBrlens{all} 2.251746e-02]):9.346148e-03[&B IgrBrlens{all} 1.227380e-02]):1.088733e-02[&B IgrBrlens{all} 1.195246e-02]):1.343643e-02[&B IgrBrlens{all} 1.081131e-02]):6.760501e-03[&B IgrBrlens{all} 1.122072e-02]):3.430378e-03[&B IgrBrlens{all} 4.353007e-03]):9.250283e-03[&B IgrBrlens{all} 6.626516e-03]):6.985703e-03[&B IgrBrlens{all} 1.760588e-02]):2.588468e-02[&B IgrBrlens{all} 3.930949e-02]):5.164986e-03[&B IgrBrlens{all} 1.690012e-02]):9.992930e-03[&B IgrBrlens{all} 2.491822e-02],(((44:1.924701e-02[&B IgrBrlens{all} 1.512498e-02],49:1.924701e-02[&B IgrBrlens{all} 4.139993e-02]):3.550445e-02[&B IgrBrlens{all} 4.733308e-02],43:5.475146e-02[&B IgrBrlens{all} 4.858660e-02]):4.055721e-02[&B IgrBrlens{all} 7.024712e-02],((((59:1.217723e-02[&B IgrBrlens{all} 3.122518e-02],46:1.217723e-02[&B IgrBrlens{all} 4.862820e-03]):4.234041e-02[&B IgrBrlens{all} 2.319427e-02],55:5.451764e-02[&B IgrBrlens{all} 7.905566e-02]):1.963785e-02[&B IgrBrlens{all} 2.499619e-02],(58:4.501229e-02[&B IgrBrlens{all} 3.076386e-02],(((57:1.532760e-02[&B IgrBrlens{all} 1.007956e-02],(56:4.295459e-03[&B IgrBrlens{all} 9.818822e-03],61:4.295459e-03[&B IgrBrlens{all} 9.619503e-03]):1.103214e-02[&B IgrBrlens{all} 1.044039e-02]):4.802595e-04[&B IgrBrlens{all} 1.015524e-04],(52:1.141947e-02[&B IgrBrlens{all} 8.275151e-03],48:1.141947e-02[&B IgrBrlens{all} 2.974304e-03]):4.388385e-03[&B IgrBrlens{all} 2.093224e-02]):7.990536e-03[&B IgrBrlens{all} 4.315027e-03],45:2.379840e-02[&B IgrBrlens{all} 1.665994e-02]):2.121389e-02[&B IgrBrlens{all} 2.674269e-02]):2.914321e-02[&B IgrBrlens{all} 2.946207e-02]):1.886749e-02[&B IgrBrlens{all} 8.523798e-03],(((51:2.449509e-02[&B IgrBrlens{all} 4.649327e-02],47:2.449509e-02[&B IgrBrlens{all} 3.740946e-02]):8.114533e-03[&B IgrBrlens{all} 7.928865e-03],(50:2.825707e-02[&B IgrBrlens{all} 9.978290e-03],60:2.825707e-02[&B IgrBrlens{all} 3.163155e-02]):4.352563e-03[&B IgrBrlens{all} 4.747061e-03]):4.982518e-03[&B IgrBrlens{all} 3.261975e-03],(54:2.896353e-02[&B IgrBrlens{all} 4.038639e-02],53:2.896353e-02[&B IgrBrlens{all} 1.308135e-02]):8.628617e-03[&B IgrBrlens{all} 1.123344e-02]):5.543084e-02[&B IgrBrlens{all} 6.900857e-02]):2.285683e-03[&B IgrBrlens{all} 1.955454e-02]):3.824938e-02[&B IgrBrlens{all} 4.345169e-02]):4.046824e-03[&B IgrBrlens{all} 5.775141e-03]):1.052656e-02[&B IgrBrlens{all} 1.107262e-02]):7.229538e-03[&B IgrBrlens{all} 8.606860e-03],((((35:1.628502e-02[&B IgrBrlens{all} 1.365268e-02],39:1.628502e-02[&B IgrBrlens{all} 1.868315e-02]):3.046334e-02[&B IgrBrlens{all} 2.636201e-02],36:4.674835e-02[&B IgrBrlens{all} 5.913802e-02]):6.421049e-03[&B IgrBrlens{all} 6.070953e-03],((38:2.164760e-02[&B IgrBrlens{all} 2.790925e-02],32:2.164760e-02[&B IgrBrlens{all} 2.688460e-02]):2.358565e-02[&B IgrBrlens{all} 1.342167e-02],28:4.523325e-02[&B IgrBrlens{all} 3.426847e-02]):7.936152e-03[&B IgrBrlens{all} 1.133429e-03]):3.115049e-02[&B IgrBrlens{all} 2.738736e-02],((34:2.129589e-02[&B IgrBrlens{all} 1.491217e-02],29:2.129589e-02[&B IgrBrlens{all} 1.664149e-02]):3.358013e-02[&B IgrBrlens{all} 3.181822e-02],(27:3.893245e-02[&B IgrBrlens{all} 2.585211e-02],((((40:1.945461e-02[&B IgrBrlens{all} 7.335415e-03],41:1.945461e-02[&B IgrBrlens{all} 1.181770e-02]):8.807770e-03[&B IgrBrlens{all} 8.970319e-03],37:2.826238e-02[&B IgrBrlens{all} 2.983889e-02]):9.953777e-04[&B IgrBrlens{all} 9.940191e-05],(42:2.289426e-02[&B IgrBrlens{all} 2.165399e-02],26:2.289426e-02[&B IgrBrlens{all} 5.065820e-02]):6.363505e-03[&B IgrBrlens{all} 9.813575e-03]):9.638603e-03[&B IgrBrlens{all} 1.381000e-02],(31:3.864905e-02[&B IgrBrlens{all} 2.920152e-02],(30:3.747614e-02[&B IgrBrlens{all} 2.719051e-02],33:3.747614e-02[&B IgrBrlens{all} 2.180607e-02]):1.172905e-03[&B IgrBrlens{all} 6.473203e-04]):2.473178e-04[&B IgrBrlens{all} 6.606690e-08]):3.608343e-05[&B IgrBrlens{all} 1.840844e-05]):1.594357e-02[&B IgrBrlens{all} 1.323592e-02]):2.944388e-02[&B IgrBrlens{all} 1.990518e-02]):7.104109e-02[&B IgrBrlens{all} 2.584368e-02]):7.839765e-03[&B IgrBrlens{all} 9.637376e-03]):9.866136e-03[&B IgrBrlens{all} 3.630837e-03]):1.596629e-02[&B IgrBrlens{all} 2.184459e-02]):2.736657e-02[&B IgrBrlens{all} 3.422805e-02],(((6:8.336229e-02[&B IgrBrlens{all} 1.232848e-01],5:8.336229e-02[&B IgrBrlens{all} 1.325173e-01]):2.471571e-03[&B IgrBrlens{all} 4.918479e-04],2:8.583386e-02[&B IgrBrlens{all} 5.275514e-02]):2.981844e-02[&B IgrBrlens{all} 1.679301e-02],(4:1.997392e-02[&B IgrBrlens{all} 2.405066e-02],3:1.997392e-02[&B IgrBrlens{all} 3.822071e-02]):9.567839e-02[&B IgrBrlens{all} 8.209002e-02]):1.007474e-01[&B IgrBrlens{all} 6.903407e-02]):3.545090e-03[&B IgrBrlens{all} 2.169819e-03]);
   tree gen.18012000 [&B IgrBrlens{all}] = [&R] ((419:1.155393e-01[&B IgrBrlens{all} 8.356131e-02],(418:1.064057e-01[&B IgrBrlens{all} 7.377301e-02],(417:8.894264e-02[&B IgrBrlens{all} 1.118321e-01],416:8.894264e-02[&B IgrBrlens{all} 8.992689e-02]):1.746304e-02[&B IgrBrlens{all} 2.829301e-02]):9.133632e-03[&B IgrBrlens{all} 1.095176e-02]):1.044055e-01[&B IgrBrlens{all} 9.328929e-02],(((((79:5.294276e-03[&B IgrBrlens{all} 2.165095e-03],76:5.294276e-03[&B IgrBrlens{all} 1.383770e-03]):2.716717e-02[&B IgrBrlens{all} 1.380361e-02],420:3.246144e-02[&B IgrBrlens{all} 6.715139e-02]):1.405370e-02[&B IgrBrlens{all} 3.673024e-03],(((77:5.198150e-03[&B IgrBrlens{all} 1.905952e-02],78:5.198150e-03[&B IgrBrlens{all} 7.148382e-03]):1.498602e-03[&B IgrBrlens{all} 4.495817e-03],80:6.696752e-03[&B IgrBrlens{all} 2.811901e-03]):2.780603e-02[&B IgrBrlens{all} 5.108741e-02],75:3.450278e-02[&B IgrBrlens{all} 2.909137e-02]):1.201236e-02[&B IgrBrlens{all} 4.847673e-03]):1.425180e-01[&B IgrBrlens{all} 1.042233e-01],((((85:6.478380e-02[&B IgrBrlens{all} 8.609684e-02],86:6.478380e-02[&B IgrBrlens{all} 4.329388e-02]):1.532399e-02[&B IgrBrlens{all} 1.035295e-02],87:8.010778e-02[&B IgrBrlens{all} 8.847340e-02]):5.512938e-02[&B IgrBrlens{all} 6.005781e-02],((378:7.123732e-02[&B IgrBrlens{all} 7.348962e-02],(376:3.081927e-02[&B IgrBrlens{all} 2.737583e-02],361:3.081927e-02[&B IgrBrlens{all} 1.931676e-02]):4.041806e-02[&B IgrBrlens{all} 6.371742e-02]):3.400453e-02[&B IgrBrlens{all} 5.421828e-02],((((375:4.143330e-02[&B IgrBrlens{all} 5.247480e-02],372:4.143330e-02[&B IgrBrlens{all} 3.709652e-02]):2.693012e-02[&B IgrBrlens{all} 4.161876e-02],(((371:2.485060e-02[&B IgrBrlens{all} 3.274027e-02],421:2.485060e-02[&B IgrBrlens{all} 2.554562e-02]):1.706305e-02[&B IgrBrlens{all} 2.006388e-02],((366:2.379993e-02[&B IgrBrlens{all} 4.946113e-02],367:2.379993e-02[&B IgrBrlens{all} 3.471003e-02]):1.509776e-02[&B IgrBrlens{all} 1.358820e-02],(373:1.619694e-02[&B IgrBrlens{all} 1.291847e-02],357:1.619694e-02[&B IgrBrlens{all} 2.774543e-02]):2.270075e-02[&B IgrBrlens{all} 3.232245e-02]):3.015952e-03[&B IgrBrlens{all} 6.444194e-04]):1.651416e-02[&B IgrBrlens{all} 1.495399e-02],(355:2.532061e-02[&B IgrBrlens{all} 7.769989e-03],353:2.532061e-02[&B IgrBrlens{all} 3.116131e-02]):3.310720e-02[&B IgrBrlens{all} 1.425208e-02]):9.935602e-03[&B IgrBrlens{all} 9.419830e-03]):1.727340e-02[&B IgrBrlens{all} 1.234999e-02],(((422:2.297218e-02[&B IgrBrlens{all} 2.848940e-02],354:2.297218e-02[&B IgrBrlens{all} 2.546750e-02]):4.466339e-02[&B IgrBrlens{all} 6.379688e-02],(369:5.947133e-02[&B IgrBrlens{all} 7.636399e-02],(363:3.907260e-02[&B IgrBrlens{all} 5.247655e-02],377:3.907260e-02[&B IgrBrlens{all} 4.947572e-02]):2.039873e-02[&B IgrBrlens{all} 2.494482e-02]):8.164246e-03[&B IgrBrlens{all} 1.053614e-02]):1.661128e-02[&B IgrBrlens{all} 1.256456e-02],(((374:4.413656e-02[&B IgrBrlens{all} 2.520257e-02],356:4.413656e-02[&B IgrBrlens{all} 4.447767e-02]):6.645530e-03[&B IgrBrlens{all} 3.042957e-03],((360:1.050310e-02[&B IgrBrlens{all} 1.035231e-02],359:1.050310e-02[&B IgrBrlens{all} 1.753065e-02]):2.820898e-02[&B IgrBrlens{all} 3.267804e-02],(358:3.240604e-02[&B IgrBrlens{all} 3.987744e-02],(368:3.118930e-02[&B IgrBrlens{all} 1.947694e-02],365:3.118930e-02[&B IgrBrlens{all} 3.882023e-02]):1.216741e-03[&B IgrBrlens{all} 1.353251e-06]):6.306041e-03[&B IgrBrlens{all} 5.279279e-03]):1.207000e-02[&B IgrBrlens{all} 1.620640e-02]):1.430807e-02[&B IgrBrlens{all} 2.269411e-03],370:6.509015e-02[&B IgrBrlens{all} 5.634468e-02]):1.915671e-02[&B IgrBrlens{all} 7.230533e-03]):1.389951e-03[&B IgrBrlens{all} 9.393354e-06]):1.146239e-02[&B IgrBrlens{all} 5.970510e-03],(364:5.428331e-02[&B IgrBrlens{all} 5.424831e-02],362:5.428331e-02[&B IgrBrlens{all} 8.384038e-02]):4.281589e-02[&B IgrBrlens{all} 4.027192e-02]):8.142654e-03[&B IgrBrlens{all} 2.771276e-03]):2.999531e-02[&B IgrBrlens{all} 2.992860e-02]):3.782971e-02[&B IgrBrlens{all} 4.721483e-02],(((((14:2.787578e-02[&B IgrBrlens{all} 2.030978e-02],(16:2.051320e-02[&B IgrBrlens{all} 1.910524e-02],13:2.051320e-02[&B IgrBrlens{all} 1.645586e-02]):7.362586e-03[&B IgrBrlens{all} 9.527141e-03]):4.325335e-02[&B IgrBrlens{all} 3.994002e-02],15:7.112914e-02[&B IgrBrlens{all} 7.706060e-02]):1.465089e-02[&B IgrBrlens{all} 1.536516e-02],(((11:2.036233e-02[&B IgrBrlens{all} 1.429448e-02],9:2.036233e-02[&B IgrBrlens{all} 2.693198e-02]):1.240486e-02[&B IgrBrlens{all} 1.997767e-02],8:3.276718e-02[&B IgrBrlens{all} 2.160745e-02]):5.167696e-03[&B IgrBrlens{all} 6.017417e-03],((12:1.669104e-02[&B IgrBrlens{all} 2.526918e-02],10:1.669104e-02[&B IgrBrlens{all} 2.454424e-02]):8.667189e-03[&B IgrBrlens{all} 1.798813e-03],7:2.535823e-02[&B IgrBrlens{all} 2.895001e-02]):1.257665e-02[&B IgrBrlens{all} 6.766499e-03]):4.784515e-02[&B IgrBrlens{all} 6.446305e-02]):6.594725e-02[&B IgrBrlens{all} 8.141022e-02],(((((((302:9.939406e-03[&B IgrBrlens{all} 5.540156e-03],305:9.939406e-03[&B IgrBrlens{all} 3.860075e-03]):5.708535e-02[&B IgrBrlens{all} 5.917053e-02],((308:2.328875e-02[&B IgrBrlens{all} 3.663400e-02],310:2.328875e-02[&B IgrBrlens{all} 4.259290e-02]):7.418543e-03[&B IgrBrlens{all} 1.337465e-02],323:3.070729e-02[&B IgrBrlens{all} 3.059258e-02]):3.631746e-02[&B IgrBrlens{all} 4.486852e-02]):1.195308e-02[&B IgrBrlens{all} 8.332008e-03],338:7.897783e-02[&B IgrBrlens{all} 1.023731e-01]):3.805007e-02[&B IgrBrlens{all} 2.247966e-02],((((314:5.970037e-02[&B IgrBrlens{all} 4.296250e-02],((322:3.614185e-02[&B IgrBrlens{all} 2.922322e-02],324:3.614185e-02[&B IgrBrlens{all} 4.186552e-02]):4.933112e-03[&B IgrBrlens{all} 7.142446e-03],328:4.107496e-02[&B IgrBrlens{all} 3.203861e-02]):1.862540e-02[&B IgrBrlens{all} 2.542505e-02]):7.216262e-03[&B IgrBrlens{all} 1.099221e-03],(337:6.340158e-02[&B IgrBrlens{all} 4.748557e-02],((301:1.698293e-02[&B IgrBrlens{all} 2.520678e-02],320:1.698293e-02[&B IgrBrlens{all} 1.874613e-02]):1.683464e-02[&B IgrBrlens{all} 2.122901e-02],307:3.381757e-02[&B IgrBrlens{all} 2.929863e-02]):2.958401e-02[&B IgrBrlens{all} 2.557840e-02]):3.515050e-03[&B IgrBrlens{all} 1.866290e-03]):2.821819e-02[&B IgrBrlens{all} 1.046533e-02],(((327:6.323115e-02[&B IgrBrlens{all} 6.177127e-02],(329:3.335595e-02[&B IgrBrlens{all} 1.629751e-02],319:3.335595e-02[&B IgrBrlens{all} 5.415968e-02]):2.987520e-02[&B IgrBrlens{all} 4.726940e-02]):1.008054e-02[&B IgrBrlens{all} 1.895166e-03],(341:1.682095e-02[&B IgrBrlens{all} 1.644020e-02],312:1.682095e-02[&B IgrBrlens{all} 7.426424e-03]):5.649074e-02[&B IgrBrlens{all} 8.332641e-02]):1.586657e-02[&B IgrBrlens{all} 1.477530e-02],((((325:2.710814e-02[&B IgrBrlens{all} 2.966261e-02],(330:5.627843e-03[&B IgrBrlens{all} 5.313939e-03],(304:1.343985e-03[&B IgrBrlens{all} 2.000238e-04],339:1.343985e-03[&B IgrBrlens{all} 5.485335e-03]):4.283858e-03[&B IgrBrlens{all} 2.790852e-03]):2.148029e-02[&B IgrBrlens{all} 1.920524e-02]):7.168589e-03[&B IgrBrlens{all} 5.851106e-03],(311:1.225996e-02[&B IgrBrlens{all} 2.743886e-02],315:1.225996e-02[&B IgrBrlens{all} 1.445025e-02]):2.201677e-02[&B IgrBrlens{all} 1.705344e-02]):8.982977e-03[&B IgrBrlens{all} 8.516657e-03],((426:3.042095e-02[&B IgrBrlens{all} 4.100677e-02],331:3.042095e-02[&B IgrBrlens{all} 3.402949e-02]):2.566362e-03[&B IgrBrlens{all} 1.390054e-03],303:3.298731e-02[&B IgrBrlens{all} 2.682479e-02]):1.027239e-02[&B IgrBrlens{all} 1.024336e-02]):3.422314e-02[&B IgrBrlens{all} 3.054960e-02],(((300:2.781675e-02[&B IgrBrlens{all} 3.136207e-02],299:2.781675e-02[&B IgrBrlens{all} 3.227237e-02]):6.738621e-04[&B IgrBrlens{all} 1.775109e-06],334:2.849061e-02[&B IgrBrlens{all} 2.962176e-02]):1.963410e-02[&B IgrBrlens{all} 1.611554e-02],318:4.812471e-02[&B IgrBrlens{all} 6.384967e-02]):2.935813e-02[&B IgrBrlens{all} 3.278235e-02]):1.169542e-02[&B IgrBrlens{all} 8.871733e-03]):5.956558e-03[&B IgrBrlens{all} 6.371403e-03]):2.420713e-03[&B IgrBrlens{all} 8.101522e-08],(335:9.519167e-02[&B IgrBrlens{all} 8.857771e-02],((298:5.754257e-02[&B IgrBrlens{all} 4.274873e-02],(336:7.095299e-03[&B IgrBrlens{all} 5.101897e-03],309:7.095299e-03[&B IgrBrlens{all} 4.868272e-03]):5.044727e-02[&B IgrBrlens{all} 4.308902e-02]):3.338081e-02[&B IgrBrlens{all} 4.764382e-02],((((316:1.474736e-02[&B IgrBrlens{all} 1.072685e-02],(317:8.696356e-04[&B IgrBrlens{all} 6.941171e-06],313:8.696356e-04[&B IgrBrlens{all} 3.361450e-04]):1.387773e-02[&B IgrBrlens{all} 1.726588e-02]):1.833260e-03[&B IgrBrlens{all} 1.908931e-03],340:1.658062e-02[&B IgrBrlens{all} 2.152653e-02]):1.564074e-02[&B IgrBrlens{all} 7.490739e-03],((326:5.420769e-03[&B IgrBrlens{all} 1.279179e-03],(321:4.646471e-03[&B IgrBrlens{all} 1.013286e-02],306:4.646471e-03[&B IgrBrlens{all} 2.386536e-03]):7.742987e-04[&B IgrBrlens{all} 7.074760e-05]):1.251469e-02[&B IgrBrlens{all} 1.180468e-02],333:1.793546e-02[&B IgrBrlens{all} 1.060278e-02]):1.428590e-02[&B IgrBrlens{all} 1.416601e-02]):2.160964e-02[&B IgrBrlens{all} 1.624745e-02],332:5.383100e-02[&B IgrBrlens{all} 5.424151e-02]):3.709239e-02[&B IgrBrlens{all} 1.522315e-02]):4.268283e-03[&B IgrBrlens{all} 2.057072e-02]):2.363864e-03[&B IgrBrlens{all} 1.023335e-05]):1.947238e-02[&B IgrBrlens{all} 1.972722e-02]):7.703476e-04[&B IgrBrlens{all} 1.131590e-05],(((65:5.019473e-02[&B IgrBrlens{all} 5.026387e-02],64:5.019473e-02[&B IgrBrlens{all} 3.269352e-02]):4.848881e-02[&B IgrBrlens{all} 4.570056e-02],(74:1.813079e-02[&B IgrBrlens{all} 1.562290e-02],((73:5.226489e-03[&B IgrBrlens{all} 5.803777e-04],66:5.226489e-03[&B IgrBrlens{all} 1.512715e-02]):2.876369e-03[&B IgrBrlens{all} 5.024815e-03],69:8.102858e-03[&B IgrBrlens{all} 2.002073e-03]):1.002793e-02[&B IgrBrlens{all} 1.954082e-02]):8.055275e-02[&B IgrBrlens{all} 1.135671e-01]):5.895345e-04[&B IgrBrlens{all} 2.209360e-03],((67:2.350701e-02[&B IgrBrlens{all} 2.298791e-02],((70:5.679676e-03[&B IgrBrlens{all} 9.897548e-04],68:5.679676e-03[&B IgrBrlens{all} 4.993885e-04]):3.033583e-03[&B IgrBrlens{all} 2.749002e-03],63:8.713259e-03[&B IgrBrlens{all} 9.534516e-03]):1.479375e-02[&B IgrBrlens{all} 1.191693e-02]):9.039672e-03[&B IgrBrlens{all} 1.459973e-02],(71:1.628005e-02[&B IgrBrlens{all} 1.583049e-02],(72:5.212042e-03[&B IgrBrlens{all} 3.029748e-03],62:5.212042e-03[&B IgrBrlens{all} 3.126585e-03]):1.106801e-02[&B IgrBrlens{all} 1.563450e-02]):1.626663e-02[&B IgrBrlens{all} 2.639414e-02]):6.672639e-02[&B IgrBrlens{all} 5.329983e-02]):1.852518e-02[&B IgrBrlens{all} 1.673664e-02]):2.236049e-04[&B IgrBrlens{all} 1.444207e-09],(((((395:7.284395e-03[&B IgrBrlens{all} 6.821549e-03],390:7.284395e-03[&B IgrBrlens{all} 7.816019e-03]):3.749094e-02[&B IgrBrlens{all} 4.055459e-02],((402:2.929018e-02[&B IgrBrlens{all} 2.156889e-02],(411:9.575577e-03[&B IgrBrlens{all} 5.179186e-03],408:9.575577e-03[&B IgrBrlens{all} 4.524270e-03]):1.971460e-02[&B IgrBrlens{all} 1.821864e-02]):6.037640e-03[&B IgrBrlens{all} 4.537688e-03],(380:2.633702e-02[&B IgrBrlens{all} 1.414904e-02],((410:5.994071e-03[&B IgrBrlens{all} 1.715952e-03],407:5.994071e-03[&B IgrBrlens{all} 6.948462e-03]):9.543009e-03[&B IgrBrlens{all} 6.165635e-03],(415:6.027946e-04[&B IgrBrlens{all} 2.713567e-03],396:6.027946e-04[&B IgrBrlens{all} 4.966643e-08]):1.493428e-02[&B IgrBrlens{all} 1.204135e-02]):1.079994e-02[&B IgrBrlens{all} 3.308595e-03]):8.990792e-03[&B IgrBrlens{all} 6.073575e-03]):9.447515e-03[&B IgrBrlens{all} 4.745336e-03]):1.639067e-02[&B IgrBrlens{all} 3.066748e-03],((((((392:1.378873e-02[&B IgrBrlens{all} 6.129616e-03],388:1.378873e-02[&B IgrBrlens{all} 9.720830e-03]):2.463814e-03[&B IgrBrlens{all} 2.206133e-03],(394:6.793767e-03[&B IgrBrlens{all} 4.575939e-03],(391:5.399413e-03[&B IgrBrlens{all} 1.194142e-02],397:5.399413e-03[&B IgrBrlens{all} 1.381105e-02]):1.394354e-03[&B IgrBrlens{all} 1.109861e-04]):9.458778e-03[&B IgrBrlens{all} 1.476754e-02]):9.647767e-03[&B IgrBrlens{all} 7.513680e-03],(393:1.577818e-02[&B IgrBrlens{all} 1.135629e-02],412:1.577818e-02[&B IgrBrlens{all} 6.532435e-03]):1.012214e-02[&B IgrBrlens{all} 3.888041e-03]):8.220499e-03[&B IgrBrlens{all} 8.140980e-04],(((400:1.108741e-02[&B IgrBrlens{all} 1.177233e-02],383:1.108741e-02[&B IgrBrlens{all} 1.345909e-02]):1.351926e-02[&B IgrBrlens{all} 1.096430e-02],387:2.460667e-02[&B IgrBrlens{all} 2.375151e-02]):3.063752e-03[&B IgrBrlens{all} 4.877268e-03],(406:1.656073e-02[&B IgrBrlens{all} 8.610134e-03],(403:5.252880e-03[&B IgrBrlens{all} 6.154283e-03],386:5.252880e-03[&B IgrBrlens{all} 2.741046e-03]):1.130785e-02[&B IgrBrlens{all} 1.234447e-02]):1.110969e-02[&B IgrBrlens{all} 6.712071e-03]):6.450391e-03[&B IgrBrlens{all} 4.346985e-03]):1.125743e-02[&B IgrBrlens{all} 1.103183e-02],(405:8.392640e-03[&B IgrBrlens{all} 1.198820e-02],379:8.392640e-03[&B IgrBrlens{all} 1.169145e-02]):3.698560e-02[&B IgrBrlens{all} 5.143107e-02]):4.053815e-03[&B IgrBrlens{all} 5.582049e-04],(((413:2.201102e-02[&B IgrBrlens{all} 1.615552e-02],384:2.201102e-02[&B IgrBrlens{all} 2.513087e-02]):1.506077e-02[&B IgrBrlens{all} 1.356711e-02],399:3.707179e-02[&B IgrBrlens{all} 3.255785e-02]):1.049535e-02[&B IgrBrlens{all} 1.564492e-02],(401:2.977607e-02[&B IgrBrlens{all} 1.367665e-02],(((404:1.540066e-02[&B IgrBrlens{all} 1.864587e-02],381:1.540066e-02[&B IgrBrlens{all} 1.498005e-02]):1.090890e-02[&B IgrBrlens{all} 9.994196e-03],(382:8.088199e-03[&B IgrBrlens{all} 9.468358e-03],398:8.088199e-03[&B IgrBrlens{all} 5.300963e-03]):1.822136e-02[&B IgrBrlens{all} 1.396775e-02]):3.016064e-03[&B IgrBrlens{all} 9.876641e-04],409:2.932563e-02[&B IgrBrlens{all} 3.321562e-02]):4.504403e-04[&B IgrBrlens{all} 1.823649e-04]):1.779108e-02[&B IgrBrlens{all} 1.186792e-02]):1.864910e-03[&B IgrBrlens{all} 9.286327e-05]):1.173394e-02[&B IgrBrlens{all} 9.236548e-03]):1.455611e-02[&B IgrBrlens{all} 8.977035e-03],(414:4.459384e-02[&B IgrBrlens{all} 5.763356e-02],385:4.459384e-02[&B IgrBrlens{all} 4.247772e-02]):3.112826e-02[&B IgrBrlens{all} 1.144604e-02]):3.297826e-02[&B IgrBrlens{all} 3.315215e-02],389:1.087004e-01[&B IgrBrlens{all} 9.647319e-02]):9.321497e-03[&B IgrBrlens{all} 2.319117e-03]):3.201978e-02[&B IgrBrlens{all} 2.887416e-02],(((24:5.632953e-02[&B IgrBrlens{all} 3.820419e-02],(23:3.230724e-02[&B IgrBrlens{all} 1.282333e-02],25:3.230724e-02[&B IgrBrlens{all} 3.208943e-02]):2.402229e-02[&B IgrBrlens{all} 1.845769e-02]):6.738064e-02[&B IgrBrlens{all} 4.185033e-02],(((352:1.468585e-02[&B IgrBrlens{all} 4.235737e-02],351:1.468585e-02[&B IgrBrlens{all} 1.144499e-02]):6.471669e-03[&B IgrBrlens{all} 1.248971e-02],350:2.115751e-02[&B IgrBrlens{all} 3.602587e-03]):7.919921e-02[&B IgrBrlens{all} 9.464952e-02],((160:2.071336e-02[&B IgrBrlens{all} 4.977225e-02],157:2.071336e-02[&B IgrBrlens{all} 1.699547e-02]):6.299002e-02[&B IgrBrlens{all} 7.399635e-02],(158:5.837461e-02[&B IgrBrlens{all} 8.279826e-02],(((142:4.304613e-02[&B IgrBrlens{all} 3.106899e-02],((((((162:6.216793e-03[&B IgrBrlens{all} 8.130834e-05],149:6.216793e-03[&B IgrBrlens{all} 3.351341e-03]):2.267950e-03[&B IgrBrlens{all} 1.456282e-03],(146:6.775532e-03[&B IgrBrlens{all} 2.078267e-02],164:6.775532e-03[&B IgrBrlens{all} 1.098096e-02]):1.709211e-03[&B IgrBrlens{all} 5.700803e-04]):9.002676e-03[&B IgrBrlens{all} 1.263877e-02],(151:9.097946e-03[&B IgrBrlens{all} 6.743409e-03],150:9.097946e-03[&B IgrBrlens{all} 9.803015e-03]):8.389473e-03[&B IgrBrlens{all} 8.573706e-03]):1.070642e-02[&B IgrBrlens{all} 3.941339e-03],(154:2.661749e-02[&B IgrBrlens{all} 1.258669e-02],163:2.661749e-02[&B IgrBrlens{all} 4.510670e-02]):1.576341e-03[&B IgrBrlens{all} 4.161980e-04]):7.275841e-03[&B IgrBrlens{all} 1.274126e-02],152:3.546968e-02[&B IgrBrlens{all} 5.463796e-02]):4.024680e-03[&B IgrBrlens{all} 2.296423e-03],(155:6.351050e-03[&B IgrBrlens{all} 1.245811e-03],148:6.351050e-03[&B IgrBrlens{all} 1.772458e-03]):3.314331e-02[&B IgrBrlens{all} 1.976205e-02]):3.551779e-03[&B IgrBrlens{all} 3.840516e-04]):4.090939e-03[&B IgrBrlens{all} 8.411219e-03],(((141:6.258045e-04[&B IgrBrlens{all} 4.507790e-07],159:6.258045e-04[&B IgrBrlens{all} 6.024199e-03]):3.907072e-02[&B IgrBrlens{all} 6.219953e-02],(145:7.242671e-03[&B IgrBrlens{all} 3.605089e-03],425:7.242671e-03[&B IgrBrlens{all} 9.418784e-03]):3.245385e-02[&B IgrBrlens{all} 3.534044e-02]):6.784387e-03[&B IgrBrlens{all} 3.828035e-03],(((153:2.485437e-02[&B IgrBrlens{all} 2.986324e-02],(147:1.730799e-02[&B IgrBrlens{all} 1.602599e-02],161:1.730799e-02[&B IgrBrlens{all} 1.444972e-02]):7.546375e-03[&B IgrBrlens{all} 6.080416e-03]):1.310366e-02[&B IgrBrlens{all} 6.687627e-03],140:3.795803e-02[&B IgrBrlens{all} 2.344188e-02]):8.024504e-04[&B IgrBrlens{all} 2.088883e-04],(156:3.625034e-02[&B IgrBrlens{all} 5.105410e-02],144:3.625034e-02[&B IgrBrlens{all} 3.975139e-02]):2.510140e-03[&B IgrBrlens{all} 4.060213e-03]):7.720425e-03[&B IgrBrlens{all} 1.691586e-02]):6.561663e-04[&B IgrBrlens{all} 1.017807e-03]):9.389382e-03[&B IgrBrlens{all} 1.045392e-02],143:5.652646e-02[&B IgrBrlens{all} 8.657186e-02]):1.848157e-03[&B IgrBrlens{all} 1.880428e-03]):2.532877e-02[&B IgrBrlens{all} 3.950350e-02]):1.665334e-02[&B IgrBrlens{all} 3.060083e-02]):2.335345e-02[&B IgrBrlens{all} 5.640613e-02]):2.294515e-02[&B IgrBrlens{all} 2.111909e-02],(((21:5.984127e-02[&B IgrBrlens{all} 6.593197e-02],18:5.984127e-02[&B IgrBrlens{all} 4.696053e-02]):2.228958e-02[&B IgrBrlens{all} 9.021839e-03],(20:5.474787e-02[&B IgrBrlens{all} 8.458510e-02],(22:2.763950e-02[&B IgrBrlens{all} 2.621827e-02],(19:1.467600e-02[&B IgrBrlens{all} 1.601347e-02],17:1.467600e-02[&B IgrBrlens{all} 1.125691e-02]):1.296351e-02[&B IgrBrlens{all} 3.048357e-02]):2.710836e-02[&B IgrBrlens{all} 1.572616e-02]):2.738298e-02[&B IgrBrlens{all} 3.175182e-02]):5.244500e-02[&B IgrBrlens{all} 3.572989e-02],(((348:9.670330e-03[&B IgrBrlens{all} 2.108693e-02],349:9.670330e-03[&B IgrBrlens{all} 1.089717e-02]):4.880278e-03[&B IgrBrlens{all} 1.344659e-03],347:1.455061e-02[&B IgrBrlens{all} 4.927472e-03]):3.363896e-02[&B IgrBrlens{all} 3.995642e-02],((346:1.276655e-02[&B IgrBrlens{all} 1.445466e-02],342:1.276655e-02[&B IgrBrlens{all} 2.018561e-02]):2.429613e-02[&B IgrBrlens{all} 2.166464e-02],(345:2.399509e-02[&B IgrBrlens{all} 3.943648e-02],(343:3.882479e-03[&B IgrBrlens{all} 6.868682e-03],344:3.882479e-03[&B IgrBrlens{all} 5.298613e-03]):2.011261e-02[&B IgrBrlens{all} 4.040706e-02]):1.306759e-02[&B IgrBrlens{all} 6.085610e-03]):1.112688e-02[&B IgrBrlens{all} 1.330380e-02]):8.638628e-02[&B IgrBrlens{all} 1.174145e-01]):1.207947e-02[&B IgrBrlens{all} 2.350299e-02]):3.386317e-03[&B IgrBrlens{all} 3.580042e-03]):1.685642e-03[&B IgrBrlens{all} 2.548385e-03]):9.110006e-03[&B IgrBrlens{all} 7.211927e-03],((((((108:3.434887e-03[&B IgrBrlens{all} 2.009655e-03],134:3.434887e-03[&B IgrBrlens{all} 2.286875e-04]):4.157852e-02[&B IgrBrlens{all} 4.014622e-02],(((91:3.989954e-03[&B IgrBrlens{all} 2.903339e-03],135:3.989954e-03[&B IgrBrlens{all} 1.090640e-02]):5.902197e-03[&B IgrBrlens{all} 5.778950e-03],127:9.892152e-03[&B IgrBrlens{all} 1.980682e-02]):3.120034e-02[&B IgrBrlens{all} 3.439069e-02],(137:3.364697e-02[&B IgrBrlens{all} 3.794764e-02],99:3.364697e-02[&B IgrBrlens{all} 1.407891e-02]):7.445518e-03[&B IgrBrlens{all} 1.602927e-02]):3.920915e-03[&B IgrBrlens{all} 7.679914e-03]):7.328139e-02[&B IgrBrlens{all} 7.657882e-02],(((101:2.504323e-02[&B IgrBrlens{all} 3.028689e-02],(121:1.324981e-02[&B IgrBrlens{all} 1.474595e-02],100:1.324981e-02[&B IgrBrlens{all} 8.077255e-03]):1.179343e-02[&B IgrBrlens{all} 1.323303e-02]):7.156322e-02[&B IgrBrlens{all} 7.742231e-02],((128:6.383618e-02[&B IgrBrlens{all} 7.339861e-02],(114:2.645647e-02[&B IgrBrlens{all} 2.630701e-02],125:2.645647e-02[&B IgrBrlens{all} 2.034527e-02]):3.737971e-02[&B IgrBrlens{all} 3.022561e-02]):2.297460e-02[&B IgrBrlens{all} 1.499336e-02],((((92:2.861711e-02[&B IgrBrlens{all} 3.607058e-02],122:2.861711e-02[&B IgrBrlens{all} 2.383466e-02]):1.553817e-02[&B IgrBrlens{all} 3.885720e-02],110:4.415528e-02[&B IgrBrlens{all} 2.968450e-02]):5.293726e-03[&B IgrBrlens{all} 3.400939e-03],((120:3.103590e-02[&B IgrBrlens{all} 2.877940e-02],136:3.103590e-02[&B IgrBrlens{all} 1.512729e-02]):1.240085e-02[&B IgrBrlens{all} 7.321619e-03],(116:1.987727e-02[&B IgrBrlens{all} 2.270930e-02],109:1.987727e-02[&B IgrBrlens{all} 1.791747e-02]):2.355948e-02[&B IgrBrlens{all} 4.512199e-02]):6.012249e-03[&B IgrBrlens{all} 7.453874e-03]):2.958176e-02[&B IgrBrlens{all} 3.273181e-02],((132:2.606803e-02[&B IgrBrlens{all} 2.243205e-02],89:2.606803e-02[&B IgrBrlens{all} 2.895572e-02]):3.538537e-03[&B IgrBrlens{all} 3.963919e-03],(131:2.192294e-03[&B IgrBrlens{all} 2.987063e-03],139:2.192294e-03[&B IgrBrlens{all} 2.966214e-03]):2.741428e-02[&B IgrBrlens{all} 2.488388e-02]):4.942419e-02[&B IgrBrlens{all} 3.644211e-02]):7.780023e-03[&B IgrBrlens{all} 8.605121e-03]):9.795663e-03[&B IgrBrlens{all} 4.061795e-03]):9.487609e-03[&B IgrBrlens{all} 8.361043e-03],((((96:2.287576e-02[&B IgrBrlens{all} 3.829788e-02],(105:1.336642e-02[&B IgrBrlens{all} 6.956985e-03],93:1.336642e-02[&B IgrBrlens{all} 1.368419e-02]):9.509342e-03[&B IgrBrlens{all} 4.038393e-03]):4.081923e-02[&B IgrBrlens{all} 1.520336e-02],((97:8.372313e-03[&B IgrBrlens{all} 1.590152e-02],95:8.372313e-03[&B IgrBrlens{all} 3.902445e-04]):1.561400e-02[&B IgrBrlens{all} 3.288834e-03],(98:6.824133e-03[&B IgrBrlens{all} 1.138604e-02],113:6.824133e-03[&B IgrBrlens{all} 1.257380e-03]):1.716218e-02[&B IgrBrlens{all} 2.925614e-02]):3.970868e-02[&B IgrBrlens{all} 5.035674e-02]):4.247615e-03[&B IgrBrlens{all} 6.190537e-04],((90:5.149716e-02[&B IgrBrlens{all} 5.401517e-02],112:5.149716e-02[&B IgrBrlens{all} 5.504782e-02]):7.017817e-03[&B IgrBrlens{all} 2.701971e-03],(111:2.572493e-02[&B IgrBrlens{all} 2.593791e-02],((123:1.024851e-02[&B IgrBrlens{all} 9.798884e-03],88:1.024851e-02[&B IgrBrlens{all} 7.313093e-03]):9.337568e-03[&B IgrBrlens{all} 1.651195e-02],((138:1.292089e-02[&B IgrBrlens{all} 1.378846e-02],102:1.292089e-02[&B IgrBrlens{all} 2.745989e-02]):4.361359e-03[&B IgrBrlens{all} 7.988226e-04],126:1.728225e-02[&B IgrBrlens{all} 1.457998e-02]):2.303831e-03[&B IgrBrlens{all} 7.401426e-05]):6.138851e-03[&B IgrBrlens{all} 6.243932e-03]):3.279005e-02[&B IgrBrlens{all} 3.692983e-02]):9.427630e-03[&B IgrBrlens{all} 2.601991e-03]):3.468508e-02[&B IgrBrlens{all} 4.291311e-02],(119:4.301720e-02[&B IgrBrlens{all} 2.743462e-02],((129:2.327979e-03[&B IgrBrlens{all} 8.978692e-05],94:2.327979e-03[&B IgrBrlens{all} 5.756989e-05]):2.045432e-02[&B IgrBrlens{all} 2.559440e-02],(124:1.960538e-02[&B IgrBrlens{all} 1.051775e-02],130:1.960538e-02[&B IgrBrlens{all} 1.841908e-02]):3.176925e-03[&B IgrBrlens{all} 2.197430e-03]):2.023490e-02[&B IgrBrlens{all} 1.499406e-02]):5.961048e-02[&B IgrBrlens{all} 5.339718e-02]):3.466376e-03[&B IgrBrlens{all} 3.753055e-03]):1.220074e-02[&B IgrBrlens{all} 2.875453e-03]):5.997068e-03[&B IgrBrlens{all} 4.292791e-03],(((103:1.405988e-02[&B IgrBrlens{all} 1.713646e-02],118:1.405988e-02[&B IgrBrlens{all} 2.338417e-02]):8.262492e-03[&B IgrBrlens{all} 1.871222e-02],(104:2.005922e-02[&B IgrBrlens{all} 2.072524e-02],117:2.005922e-02[&B IgrBrlens{all} 2.163933e-02]):2.263149e-03[&B IgrBrlens{all} 2.458528e-03]):8.313775e-02[&B IgrBrlens{all} 3.617985e-02],((133:4.509250e-02[&B IgrBrlens{all} 4.213855e-02],115:4.509250e-02[&B IgrBrlens{all} 4.039211e-02]):4.028231e-02[&B IgrBrlens{all} 4.135702e-02],(106:3.977106e-02[&B IgrBrlens{all} 3.281092e-02],107:3.977106e-02[&B IgrBrlens{all} 4.779259e-02]):4.560375e-02[&B IgrBrlens{all} 4.353776e-02]):2.008531e-02[&B IgrBrlens{all} 6.918857e-03]):1.883175e-02[&B IgrBrlens{all} 9.403579e-03]):2.478654e-02[&B IgrBrlens{all} 4.004307e-02],(((84:2.526543e-02[&B IgrBrlens{all} 3.559281e-02],82:2.526543e-02[&B IgrBrlens{all} 5.256386e-02]):3.056019e-02[&B IgrBrlens{all} 2.655284e-02],83:5.582562e-02[&B IgrBrlens{all} 5.393805e-02]):8.177926e-02[&B IgrBrlens{all} 6.875168e-02],((1:1.235651e-01[&B IgrBrlens{all} 7.947850e-02],((81:1.084437e-01[&B IgrBrlens{all} 1.427197e-01],((((((296:2.215312e-02[&B IgrBrlens{all} 1.737062e-02],((243:3.991993e-03[&B IgrBrlens{all} 5.203526e-03],287:3.991993e-03[&B IgrBrlens{all} 2.928957e-03]):1.250417e-02[&B IgrBrlens{all} 7.165916e-03],270:1.649617e-02[&B IgrBrlens{all} 1.459751e-02]):5.656958e-03[&B IgrBrlens{all} 1.022892e-02]):1.802093e-02[&B IgrBrlens{all} 2.094246e-02],(424:4.736773e-03[&B IgrBrlens{all} 5.007012e-03],256:4.736773e-03[&B IgrBrlens{all} 4.753585e-03]):3.543728e-02[&B IgrBrlens{all} 2.136937e-02]):6.773413e-03[&B IgrBrlens{all} 8.480378e-03],((((288:2.887644e-03[&B IgrBrlens{all} 6.266900e-04],235:2.887644e-03[&B IgrBrlens{all} 1.664492e-03]):1.897138e-02[&B IgrBrlens{all} 1.581746e-02],(244:4.845451e-04[&B IgrBrlens{all} 1.688884e-09],271:4.845451e-04[&B IgrBrlens{all} 2.826455e-05]):2.137448e-02[&B IgrBrlens{all} 1.867942e-02]):3.233371e-03[&B IgrBrlens{all} 3.251070e-03],285:2.509239e-02[&B IgrBrlens{all} 1.865859e-02]):7.148758e-03[&B IgrBrlens{all} 4.610406e-03],((((286:6.148249e-03[&B IgrBrlens{all} 1.018082e-02],237:6.148249e-03[&B IgrBrlens{all} 2.717898e-03]):8.918839e-03[&B IgrBrlens{all} 6.864776e-03],280:1.506709e-02[&B IgrBrlens{all} 1.946871e-02]):2.413089e-03[&B IgrBrlens{all} 3.943745e-03],276:1.748018e-02[&B IgrBrlens{all} 1.316519e-02]):9.413588e-03[&B IgrBrlens{all} 1.613881e-02],260:2.689376e-02[&B IgrBrlens{all} 3.174028e-02]):5.347386e-03[&B IgrBrlens{all} 3.579145e-03]):1.470632e-02[&B IgrBrlens{all} 2.732542e-02]):2.871960e-02[&B IgrBrlens{all} 3.101615e-02],(253:3.693881e-02[&B IgrBrlens{all} 3.962303e-02],(281:5.841336e-03[&B IgrBrlens{all} 2.734657e-03],261:5.841336e-03[&B IgrBrlens{all} 6.432314e-03]):3.109747e-02[&B IgrBrlens{all} 3.620887e-02]):3.872825e-02[&B IgrBrlens{all} 2.166198e-02]):3.537299e-03[&B IgrBrlens{all} 3.122535e-03],((263:4.627738e-02[&B IgrBrlens{all} 3.947448e-02],((294:1.853426e-02[&B IgrBrlens{all} 9.984304e-03],282:1.853426e-02[&B IgrBrlens{all} 1.389955e-02]):1.814475e-02[&B IgrBrlens{all} 8.217542e-03],((289:2.234514e-02[&B IgrBrlens{all} 2.592422e-02],(269:1.830690e-02[&B IgrBrlens{all} 5.290404e-03],239:1.830690e-02[&B IgrBrlens{all} 1.770728e-02]):4.038236e-03[&B IgrBrlens{all} 4.321776e-03]):5.595917e-03[&B IgrBrlens{all} 8.708703e-04],((283:1.354873e-02[&B IgrBrlens{all} 1.442348e-02],249:1.354873e-02[&B IgrBrlens{all} 1.218395e-02]):3.279639e-03[&B IgrBrlens{all} 1.239533e-02],290:1.682837e-02[&B IgrBrlens{all} 1.444981e-02]):1.111268e-02[&B IgrBrlens{all} 2.618728e-02]):8.737954e-03[&B IgrBrlens{all} 4.195582e-03]):9.598371e-03[&B IgrBrlens{all} 1.050542e-02]):1.281505e-02[&B IgrBrlens{all} 3.423404e-03],(275:4.847050e-02[&B IgrBrlens{all} 4.147249e-02],(((259:1.915720e-02[&B IgrBrlens{all} 3.170596e-02],250:1.915720e-02[&B IgrBrlens{all} 4.172594e-02]):4.064739e-03[&B IgrBrlens{all} 2.802142e-03],246:2.322194e-02[&B IgrBrlens{all} 3.128743e-02]):1.355517e-03[&B IgrBrlens{all} 1.558255e-06],262:2.457746e-02[&B IgrBrlens{all} 1.088385e-02]):2.389304e-02[&B IgrBrlens{all} 1.858033e-02]):1.062193e-02[&B IgrBrlens{all} 1.400616e-02]):2.011193e-02[&B IgrBrlens{all} 1.859304e-02]):2.751732e-02[&B IgrBrlens{all} 2.427721e-02],(241:1.016420e-01[&B IgrBrlens{all} 9.313329e-02],((248:7.756596e-02[&B IgrBrlens{all} 1.049027e-01],((((264:2.974416e-02[&B IgrBrlens{all} 2.586159e-02],257:2.974416e-02[&B IgrBrlens{all} 3.456353e-02]):1.260944e-02[&B IgrBrlens{all} 1.312072e-02],242:4.235360e-02[&B IgrBrlens{all} 4.620754e-02]):1.197480e-02[&B IgrBrlens{all} 1.678661e-02],234:5.432840e-02[&B IgrBrlens{all} 5.668746e-02]):1.901446e-02[&B IgrBrlens{all} 2.595574e-02],(((265:1.356753e-02[&B IgrBrlens{all} 1.842991e-02],(258:1.734646e-03[&B IgrBrlens{all} 4.586164e-06],273:1.734646e-03[&B IgrBrlens{all} 7.579629e-06]):1.183288e-02[&B IgrBrlens{all} 1.192431e-02]):2.207845e-02[&B IgrBrlens{all} 1.397175e-02],251:3.564598e-02[&B IgrBrlens{all} 3.873979e-02]):2.125856e-02[&B IgrBrlens{all} 1.032772e-02],(278:5.600917e-02[&B IgrBrlens{all} 8.709950e-02],238:5.600917e-02[&B IgrBrlens{all} 5.055408e-02]):8.953721e-04[&B IgrBrlens{all} 3.804209e-04]):1.643832e-02[&B IgrBrlens{all} 1.414648e-02]):4.223101e-03[&B IgrBrlens{all} 1.175279e-02]):3.323536e-04[&B IgrBrlens{all} 3.315845e-06],(((((291:2.689278e-02[&B IgrBrlens{all} 2.403662e-02],(267:1.211521e-02[&B IgrBrlens{all} 4.739620e-03],268:1.211521e-02[&B IgrBrlens{all} 1.025840e-02]):1.477757e-02[&B IgrBrlens{all} 1.165236e-02]):5.520486e-03[&B IgrBrlens{all} 7.636599e-03],236:3.241327e-02[&B IgrBrlens{all} 4.999085e-02]):8.855617e-03[&B IgrBrlens{all} 6.959512e-03],(((233:1.985739e-02[&B IgrBrlens{all} 1.379935e-02],266:1.985739e-02[&B IgrBrlens{all} 1.386587e-02]):1.018074e-02[&B IgrBrlens{all} 1.790122e-02],((272:1.479224e-02[&B IgrBrlens{all} 7.689592e-03],(295:1.005968e-02[&B IgrBrlens{all} 7.286359e-03],293:1.005968e-02[&B IgrBrlens{all} 1.270621e-02]):4.732567e-03[&B IgrBrlens{all} 5.416077e-03]):8.710501e-03[&B IgrBrlens{all} 2.598872e-02],255:2.350275e-02[&B IgrBrlens{all} 2.859879e-02]):6.535384e-03[&B IgrBrlens{all} 3.448937e-03]):5.118800e-03[&B IgrBrlens{all} 6.281045e-03],247:3.515693e-02[&B IgrBrlens{all} 4.185623e-02]):6.111954e-03[&B IgrBrlens{all} 3.754945e-03]):1.305328e-02[&B IgrBrlens{all} 7.577905e-03],(((284:2.262548e-02[&B IgrBrlens{all} 2.452883e-02],277:2.262548e-02[&B IgrBrlens{all} 2.682755e-02]):1.305107e-02[&B IgrBrlens{all} 2.681593e-03],(292:1.196098e-02[&B IgrBrlens{all} 1.532380e-02],240:1.196098e-02[&B IgrBrlens{all} 1.848337e-02]):2.371557e-02[&B IgrBrlens{all} 1.532595e-02]):8.599993e-03[&B IgrBrlens{all} 1.520122e-03],252:4.427655e-02[&B IgrBrlens{all} 3.472399e-02]):1.004562e-02[&B IgrBrlens{all} 8.663959e-03]):1.718245e-03[&B IgrBrlens{all} 6.800196e-03],((297:8.470370e-03[&B IgrBrlens{all} 6.079138e-03],274:8.470370e-03[&B IgrBrlens{all} 1.058288e-02]):4.336862e-02[&B IgrBrlens{all} 3.797807e-02],((254:1.312084e-02[&B IgrBrlens{all} 1.046319e-02],245:1.312084e-02[&B IgrBrlens{all} 1.459252e-02]):1.004024e-03[&B IgrBrlens{all} 1.761700e-03],279:1.412486e-02[&B IgrBrlens{all} 3.000107e-03]):3.771413e-02[&B IgrBrlens{all} 2.884973e-02]):4.201419e-03[&B IgrBrlens{all} 5.438429e-03]):2.185791e-02[&B IgrBrlens{all} 1.753672e-02]):2.374370e-02[&B IgrBrlens{all} 1.607583e-02]):5.079660e-03[&B IgrBrlens{all} 9.529662e-03]):1.722055e-03[&B IgrBrlens{all} 1.485276e-02]):3.326937e-03[&B IgrBrlens{all} 2.426981e-03],(200:9.446879e-02[&B IgrBrlens{all} 8.382193e-02],(((((173:2.899387e-02[&B IgrBrlens{all} 2.473350e-02],((185:3.477435e-03[&B IgrBrlens{all} 3.840589e-03],181:3.477435e-03[&B IgrBrlens{all} 6.609273e-03]):1.599754e-02[&B IgrBrlens{all} 1.487347e-02],175:1.947497e-02[&B IgrBrlens{all} 5.077849e-02]):9.518893e-03[&B IgrBrlens{all} 1.486874e-02]):2.253945e-02[&B IgrBrlens{all} 2.922258e-02],(((192:4.020036e-02[&B IgrBrlens{all} 2.560990e-02],(225:1.905053e-02[&B IgrBrlens{all} 1.424341e-02],227:1.905053e-02[&B IgrBrlens{all} 2.619859e-02]):2.114983e-02[&B IgrBrlens{all} 1.766234e-02]):5.935292e-03[&B IgrBrlens{all} 1.458520e-03],(167:2.700530e-02[&B IgrBrlens{all} 2.745928e-02],(232:1.415889e-02[&B IgrBrlens{all} 1.632601e-02],205:1.415889e-02[&B IgrBrlens{all} 1.867240e-02]):1.284641e-02[&B IgrBrlens{all} 1.067712e-02]):1.913035e-02[&B IgrBrlens{all} 8.136769e-03]):2.570381e-03[&B IgrBrlens{all} 7.141694e-03],((213:1.609110e-02[&B IgrBrlens{all} 6.350390e-03],(186:6.849091e-03[&B IgrBrlens{all} 8.802479e-03],179:6.849091e-03[&B IgrBrlens{all} 3.646359e-03]):9.242005e-03[&B IgrBrlens{all} 1.958468e-02]):1.794927e-02[&B IgrBrlens{all} 2.666767e-02],(194:2.594039e-02[&B IgrBrlens{all} 1.950647e-02],((166:1.274230e-02[&B IgrBrlens{all} 4.521837e-03],206:1.274230e-02[&B IgrBrlens{all} 2.472752e-02]):5.280623e-03[&B IgrBrlens{all} 7.056307e-03],212:1.802292e-02[&B IgrBrlens{all} 1.983209e-02]):7.917464e-03[&B IgrBrlens{all} 1.478724e-02]):8.099985e-03[&B IgrBrlens{all} 1.925621e-03]):1.466566e-02[&B IgrBrlens{all} 4.635072e-03]):2.827292e-03[&B IgrBrlens{all} 6.804140e-03]):5.805489e-03[&B IgrBrlens{all} 8.576437e-03],(((((198:2.999203e-03[&B IgrBrlens{all} 1.068968e-02],204:2.999203e-03[&B IgrBrlens{all} 1.024773e-02]):2.111307e-02[&B IgrBrlens{all} 1.223832e-02],(423:4.478378e-03[&B IgrBrlens{all} 7.376026e-03],174:4.478378e-03[&B IgrBrlens{all} 7.723284e-05]):1.963389e-02[&B IgrBrlens{all} 1.296360e-02]):2.991872e-03[&B IgrBrlens{all} 7.772428e-04],180:2.710414e-02[&B IgrBrlens{all} 1.053948e-02]):2.467873e-03[&B IgrBrlens{all} 1.269907e-03],177:2.957202e-02[&B IgrBrlens{all} 2.471604e-02]):1.546459e-02[&B IgrBrlens{all} 8.367635e-03],((171:8.166363e-03[&B IgrBrlens{all} 1.754121e-03],223:8.166363e-03[&B IgrBrlens{all} 1.827681e-02]):3.041865e-02[&B IgrBrlens{all} 2.135754e-02],(183:1.741880e-02[&B IgrBrlens{all} 2.184230e-02],231:1.741880e-02[&B IgrBrlens{all} 1.447867e-02]):2.116622e-02[&B IgrBrlens{all} 2.005904e-02]):6.451591e-03[&B IgrBrlens{all} 3.348265e-03]):1.230221e-02[&B IgrBrlens{all} 2.100397e-03]):1.228438e-02[&B IgrBrlens{all} 1.427234e-02],(((216:3.023461e-02[&B IgrBrlens{all} 2.808164e-02],184:3.023461e-02[&B IgrBrlens{all} 2.549004e-02]):7.490382e-03[&B IgrBrlens{all} 1.665094e-02],(202:5.269931e-03[&B IgrBrlens{all} 8.816890e-03],209:5.269931e-03[&B IgrBrlens{all} 4.828993e-03]):3.245506e-02[&B IgrBrlens{all} 2.135315e-02]):1.456261e-02[&B IgrBrlens{all} 1.110586e-02],((222:1.909899e-02[&B IgrBrlens{all} 1.180298e-02],(221:1.319687e-02[&B IgrBrlens{all} 6.077701e-03],195:1.319687e-02[&B IgrBrlens{all} 7.147704e-03]):5.902124e-03[&B IgrBrlens{all} 7.536293e-04]):1.267768e-02[&B IgrBrlens{all} 3.418476e-03],196:3.177668e-02[&B IgrBrlens{all} 1.429758e-02]):2.051093e-02[&B IgrBrlens{all} 1.046478e-02]):1.733559e-02[&B IgrBrlens{all} 1.261318e-02]):1.590655e-02[&B IgrBrlens{all} 5.868639e-03],(((((197:1.149378e-02[&B IgrBrlens{all} 1.167994e-02],178:1.149378e-02[&B IgrBrlens{all} 1.467460e-02]):3.363589e-02[&B IgrBrlens{all} 2.718116e-02],(219:3.638327e-03[&B IgrBrlens{all} 1.504275e-03],211:3.638327e-03[&B IgrBrlens{all} 4.647399e-03]):4.149134e-02[&B IgrBrlens{all} 2.979997e-02]):9.798339e-03[&B IgrBrlens{all} 3.331581e-02],((((203:3.250776e-03[&B IgrBrlens{all} 4.857824e-03],188:3.250776e-03[&B IgrBrlens{all} 1.370143e-03]):2.006109e-02[&B IgrBrlens{all} 3.393523e-02],(169:8.187462e-03[&B IgrBrlens{all} 3.942220e-03],187:8.187462e-03[&B IgrBrlens{all} 4.968682e-03]):1.512441e-02[&B IgrBrlens{all} 1.139687e-02]):4.580424e-03[&B IgrBrlens{all} 1.478614e-02],(201:1.613470e-02[&B IgrBrlens{all} 1.201878e-02],170:1.613470e-02[&B IgrBrlens{all} 2.637296e-02]):1.175760e-02[&B IgrBrlens{all} 1.080414e-02]):1.690934e-02[&B IgrBrlens{all} 1.263318e-02],(189:2.022150e-02[&B IgrBrlens{all} 2.382655e-02],172:2.022150e-02[&B IgrBrlens{all} 2.257682e-02]):2.458014e-02[&B IgrBrlens{all} 1.494926e-02]):1.012637e-02[&B IgrBrlens{all} 1.020321e-02]):1.514753e-02[&B IgrBrlens{all} 3.583176e-03],226:7.007553e-02[&B IgrBrlens{all} 6.500190e-02]):9.341072e-03[&B IgrBrlens{all} 3.840117e-03],(((215:4.163115e-02[&B IgrBrlens{all} 2.433227e-02],(218:8.272440e-03[&B IgrBrlens{all} 2.591126e-03],199:8.272440e-03[&B IgrBrlens{all} 4.950135e-03]):3.335871e-02[&B IgrBrlens{all} 5.649245e-02]):3.016759e-03[&B IgrBrlens{all} 2.132974e-03],190:4.464791e-02[&B IgrBrlens{all} 3.250850e-02]):2.820118e-02[&B IgrBrlens{all} 3.403726e-02],(((224:4.558797e-02[&B IgrBrlens{all} 5.485045e-02],(207:4.501149e-02[&B IgrBrlens{all} 2.459058e-02],(((217:1.853591e-02[&B IgrBrlens{all} 2.957437e-02],193:1.853591e-02[&B IgrBrlens{all} 2.070037e-02]):1.219749e-02[&B IgrBrlens{all} 8.450391e-03],210:3.073340e-02[&B IgrBrlens{all} 2.952923e-02]):1.056155e-02[&B IgrBrlens{all} 1.604948e-02],(214:2.191219e-02[&B IgrBrlens{all} 1.255829e-02],220:2.191219e-02[&B IgrBrlens{all} 8.556441e-03]):1.938277e-02[&B IgrBrlens{all} 1.279158e-02]):3.716536e-03[&B IgrBrlens{all} 9.091601e-03]):5.764790e-04[&B IgrBrlens{all} 8.364253e-07]):9.048291e-03[&B IgrBrlens{all} 1.388253e-02],(176:1.790766e-02[&B IgrBrlens{all} 2.918362e-02],229:1.790766e-02[&B IgrBrlens{all} 1.489481e-02]):3.672861e-02[&B IgrBrlens{all} 3.831803e-02]):1.104742e-02[&B IgrBrlens{all} 1.310373e-02],((230:3.528452e-02[&B IgrBrlens{all} 2.942982e-02],182:3.528452e-02[&B IgrBrlens{all} 1.298443e-02]):1.736764e-02[&B IgrBrlens{all} 2.105735e-02],(165:4.176482e-02[&B IgrBrlens{all} 4.473502e-02],(((228:1.309845e-02[&B IgrBrlens{all} 1.844577e-02],168:1.309845e-02[&B IgrBrlens{all} 4.596530e-03]):1.325704e-02[&B IgrBrlens{all} 1.416645e-02],208:2.635548e-02[&B IgrBrlens{all} 3.821534e-02]):6.268259e-03[&B IgrBrlens{all} 1.025760e-02],191:3.262374e-02[&B IgrBrlens{all} 2.265990e-02]):9.141081e-03[&B IgrBrlens{all} 1.200450e-02]):1.088733e-02[&B IgrBrlens{all} 1.195246e-02]):1.303153e-02[&B IgrBrlens{all} 1.048552e-02]):7.165400e-03[&B IgrBrlens{all} 1.189275e-02]):6.567513e-03[&B IgrBrlens{all} 8.333901e-03]):6.113148e-03[&B IgrBrlens{all} 4.379204e-03]):8.939039e-03[&B IgrBrlens{all} 2.252882e-02]):1.730189e-02[&B IgrBrlens{all} 2.627532e-02]):1.179445e-02[&B IgrBrlens{all} 3.859209e-02]):9.992930e-03[&B IgrBrlens{all} 2.491822e-02],(((49:2.010782e-02[&B IgrBrlens{all} 4.325150e-02],44:2.010782e-02[&B IgrBrlens{all} 1.580143e-02]):8.317194e-03[&B IgrBrlens{all} 1.108814e-02],43:2.842501e-02[&B IgrBrlens{all} 2.522444e-02]):6.688366e-02[&B IgrBrlens{all} 1.158459e-01],((((59:1.217723e-02[&B IgrBrlens{all} 3.122518e-02],46:1.217723e-02[&B IgrBrlens{all} 4.862820e-03]):4.234041e-02[&B IgrBrlens{all} 2.319427e-02],55:5.451764e-02[&B IgrBrlens{all} 7.905566e-02]):1.963785e-02[&B IgrBrlens{all} 2.499619e-02],(58:4.501229e-02[&B IgrBrlens{all} 3.076386e-02],((45:1.736563e-02[&B IgrBrlens{all} 1.215672e-02],(52:1.460764e-02[&B IgrBrlens{all} 1.058546e-02],48:1.460764e-02[&B IgrBrlens{all} 3.804689e-03]):2.757992e-03[&B IgrBrlens{all} 1.315540e-02]):6.432767e-03[&B IgrBrlens{all} 3.473805e-03],(57:1.532760e-02[&B IgrBrlens{all} 1.007956e-02],(56:1.849750e-03[&B IgrBrlens{all} 4.228272e-03],61:1.849750e-03[&B IgrBrlens{all} 4.142439e-03]):1.347785e-02[&B IgrBrlens{all} 9.431575e-03]):8.470796e-03[&B IgrBrlens{all} 3.869857e-03]):2.121389e-02[&B IgrBrlens{all} 2.674269e-02]):2.914321e-02[&B IgrBrlens{all} 4.330314e-02]):1.886749e-02[&B IgrBrlens{all} 8.523798e-03],((50:3.255191e-02[&B IgrBrlens{all} 1.149491e-02],((51:2.449509e-02[&B IgrBrlens{all} 4.649327e-02],47:2.449509e-02[&B IgrBrlens{all} 3.740946e-02]):3.761970e-03[&B IgrBrlens{all} 3.675893e-03],60:2.825707e-02[&B IgrBrlens{all} 3.163155e-02]):4.294840e-03[&B IgrBrlens{all} 4.684107e-03]):5.040241e-03[&B IgrBrlens{all} 3.299765e-03],(54:2.896353e-02[&B IgrBrlens{all} 4.038639e-02],53:2.896353e-02[&B IgrBrlens{all} 1.308135e-02]):8.628617e-03[&B IgrBrlens{all} 1.123344e-02]):5.543084e-02[&B IgrBrlens{all} 6.900857e-02]):2.285683e-03[&B IgrBrlens{all} 1.955454e-02]):3.824938e-02[&B IgrBrlens{all} 4.345169e-02]):4.046824e-03[&B IgrBrlens{all} 5.775141e-03]):1.147353e-02[&B IgrBrlens{all} 1.206871e-02]):6.886892e-03[&B IgrBrlens{all} 8.198936e-03],((((35:1.628502e-02[&B IgrBrlens{all} 1.294078e-02],39:1.628502e-02[&B IgrBrlens{all} 1.868315e-02]):1.063501e-02[&B IgrBrlens{all} 9.203201e-03],36:2.692003e-02[&B IgrBrlens{all} 3.405461e-02]):1.992199e-02[&B IgrBrlens{all} 1.883578e-02],((38:2.164760e-02[&B IgrBrlens{all} 2.790925e-02],32:2.164760e-02[&B IgrBrlens{all} 2.688460e-02]):2.358565e-02[&B IgrBrlens{all} 1.342167e-02],28:4.523325e-02[&B IgrBrlens{all} 3.469281e-02]):1.608765e-03[&B IgrBrlens{all} 5.481172e-04]):3.747788e-02[&B IgrBrlens{all} 3.295037e-02],((34:2.129589e-02[&B IgrBrlens{all} 1.491217e-02],29:2.129589e-02[&B IgrBrlens{all} 1.664149e-02]):3.982521e-02[&B IgrBrlens{all} 3.773563e-02],(((31:1.675030e-02[&B IgrBrlens{all} 1.265579e-02],33:1.675030e-02[&B IgrBrlens{all} 9.746422e-03]):2.189875e-02[&B IgrBrlens{all} 1.208581e-02],30:3.864905e-02[&B IgrBrlens{all} 2.804150e-02]):2.834012e-04[&B IgrBrlens{all} 7.570601e-08],((((40:1.945461e-02[&B IgrBrlens{all} 7.335415e-03],37:1.945461e-02[&B IgrBrlens{all} 2.053981e-02]):7.519062e-03[&B IgrBrlens{all} 7.657827e-03],41:2.697367e-02[&B IgrBrlens{all} 1.638515e-02]):5.346917e-03[&B IgrBrlens{all} 5.339618e-04],(42:1.023281e-02[&B IgrBrlens{all} 9.678459e-03],26:1.023281e-02[&B IgrBrlens{all} 2.264217e-02]):2.208778e-02[&B IgrBrlens{all} 3.406301e-02]):5.601419e-03[&B IgrBrlens{all} 8.025604e-03],27:3.792201e-02[&B IgrBrlens{all} 2.518116e-02]):1.010437e-03[&B IgrBrlens{all} 5.154878e-04]):2.218865e-02[&B IgrBrlens{all} 1.842042e-02]):2.319879e-02[&B IgrBrlens{all} 1.568327e-02]):7.164541e-02[&B IgrBrlens{all} 2.606353e-02]):4.871983e-03[&B IgrBrlens{all} 5.989100e-03]):1.222959e-02[&B IgrBrlens{all} 4.500613e-03]):1.596629e-02[&B IgrBrlens{all} 2.184459e-02]):2.736657e-02[&B IgrBrlens{all} 3.422805e-02],(((6:8.336229e-02[&B IgrBrlens{all} 1.232848e-01],5:8.336229e-02[&B IgrBrlens{all} 1.325173e-01]):2.471571e-03[&B IgrBrlens{all} 4.918479e-04],2:8.583386e-02[&B IgrBrlens{all} 5.275514e-02]):4.492561e-02[&B IgrBrlens{all} 2.530100e-02],(4:2.319417e-02[&B IgrBrlens{all} 2.792817e-02],3:2.319417e-02[&B IgrBrlens{all} 4.438277e-02]):1.075653e-01[&B IgrBrlens{all} 9.228874e-02]):8.564026e-02[&B IgrBrlens{all} 5.868235e-02]):3.545090e-03[&B IgrBrlens{all} 2.169819e-03]);
   tree gen.18014000 [&B IgrBrlens{all}] = [&R] ((419:1.155393e-01[&B IgrBrlens{all} 8.356131e-02],(418:1.064057e-01[&B IgrBrlens{all} 7.377301e-02],(417:8.894264e-02[&B IgrBrlens{all} 1.118321e-01],416:8.894264e-02[&B IgrBrlens{all} 8.992689e-02]):1.746304e-02[&B IgrBrlens{all} 2.829301e-02]):9.133632e-03[&B IgrBrlens{all} 1.095176e-02]):1.044055e-01[&B IgrBrlens{all} 9.328929e-02],(((((79:5.294276e-03[&B IgrBrlens{all} 2.165095e-03],76:5.294276e-03[&B IgrBrlens{all} 1.383770e-03]):1.470388e-02[&B IgrBrlens{all} 7.471024e-03],420:1.999815e-02[&B IgrBrlens{all} 4.136919e-02]):2.651699e-02[&B IgrBrlens{all} 6.930383e-03],(((80:5.198150e-03[&B IgrBrlens{all} 2.182652e-03],78:5.198150e-03[&B IgrBrlens{all} 7.148382e-03]):3.395552e-03[&B IgrBrlens{all} 8.707863e-04],77:8.593702e-03[&B IgrBrlens{all} 3.150964e-02]):2.621606e-02[&B IgrBrlens{all} 4.816618e-02],75:3.480976e-02[&B IgrBrlens{all} 2.935019e-02]):1.170539e-02[&B IgrBrlens{all} 4.723792e-03]):1.425180e-01[&B IgrBrlens{all} 1.042233e-01],((((87:4.516946e-02[&B IgrBrlens{all} 4.988649e-02],86:4.516946e-02[&B IgrBrlens{all} 3.018596e-02]):3.493832e-02[&B IgrBrlens{all} 2.360448e-02],85:8.010778e-02[&B IgrBrlens{all} 1.064622e-01]):5.512938e-02[&B IgrBrlens{all} 6.005781e-02],((378:4.748721e-02[&B IgrBrlens{all} 4.898860e-02],(376:3.427374e-02[&B IgrBrlens{all} 3.044434e-02],361:3.427374e-02[&B IgrBrlens{all} 2.148193e-02]):1.321347e-02[&B IgrBrlens{all} 2.083050e-02]):5.775464e-02[&B IgrBrlens{all} 9.208649e-02],((((375:4.143330e-02[&B IgrBrlens{all} 5.247480e-02],372:4.143330e-02[&B IgrBrlens{all} 3.709652e-02]):2.693012e-02[&B IgrBrlens{all} 4.161876e-02],(((371:1.899113e-02[&B IgrBrlens{all} 2.502051e-02],421:1.899113e-02[&B IgrBrlens{all} 1.952227e-02]):2.433390e-02[&B IgrBrlens{all} 2.861344e-02],((366:9.026670e-03[&B IgrBrlens{all} 1.875927e-02],367:9.026670e-03[&B IgrBrlens{all} 1.316458e-02]):2.987102e-02[&B IgrBrlens{all} 2.688434e-02],(373:1.344823e-02[&B IgrBrlens{all} 1.072613e-02],357:1.344823e-02[&B IgrBrlens{all} 2.303688e-02]):2.544946e-02[&B IgrBrlens{all} 3.623620e-02]):4.427335e-03[&B IgrBrlens{all} 9.459901e-04]):1.510278e-02[&B IgrBrlens{all} 1.367595e-02],(355:2.532061e-02[&B IgrBrlens{all} 7.769989e-03],353:2.532061e-02[&B IgrBrlens{all} 3.116131e-02]):3.310720e-02[&B IgrBrlens{all} 1.425208e-02]):9.935602e-03[&B IgrBrlens{all} 9.419830e-03]):1.727340e-02[&B IgrBrlens{all} 1.234999e-02],(((422:5.212367e-02[&B IgrBrlens{all} 6.464219e-02],354:5.212367e-02[&B IgrBrlens{all} 5.778554e-02]):2.162297e-02[&B IgrBrlens{all} 3.088610e-02],(369:5.947133e-02[&B IgrBrlens{all} 7.636399e-02],(363:4.488746e-02[&B IgrBrlens{all} 6.028621e-02],377:4.488746e-02[&B IgrBrlens{all} 5.683879e-02]):1.458387e-02[&B IgrBrlens{all} 1.228404e-02]):1.427531e-02[&B IgrBrlens{all} 1.842261e-02]):1.050022e-02[&B IgrBrlens{all} 7.942231e-03],(((374:3.925756e-02[&B IgrBrlens{all} 2.241659e-02],356:3.925756e-02[&B IgrBrlens{all} 3.956096e-02]):1.152453e-02[&B IgrBrlens{all} 5.277028e-03],((360:1.165032e-02[&B IgrBrlens{all} 1.215099e-02],359:1.165032e-02[&B IgrBrlens{all} 1.944546e-02]):3.379975e-02[&B IgrBrlens{all} 3.915453e-02],(358:3.240604e-02[&B IgrBrlens{all} 1.780188e-02],(368:3.118930e-02[&B IgrBrlens{all} 1.947694e-02],365:3.118930e-02[&B IgrBrlens{all} 3.882023e-02]):1.216741e-03[&B IgrBrlens{all} 1.353251e-06]):1.304402e-02[&B IgrBrlens{all} 1.101044e-02]):5.332019e-03[&B IgrBrlens{all} 7.159308e-03]):2.201916e-02[&B IgrBrlens{all} 3.755106e-03],370:7.280125e-02[&B IgrBrlens{all} 6.301972e-02]):1.144561e-02[&B IgrBrlens{all} 4.320047e-03]):1.389951e-03[&B IgrBrlens{all} 9.393354e-06]):1.146239e-02[&B IgrBrlens{all} 5.970510e-03],(364:4.650558e-02[&B IgrBrlens{all} 4.647560e-02],362:4.650558e-02[&B IgrBrlens{all} 7.182771e-02]):5.059362e-02[&B IgrBrlens{all} 4.758752e-02]):8.142654e-03[&B IgrBrlens{all} 2.771276e-03]):2.999531e-02[&B IgrBrlens{all} 2.992860e-02]):3.704495e-02[&B IgrBrlens{all} 4.623538e-02],(((((14:2.787578e-02[&B IgrBrlens{all} 2.030978e-02],(16:2.051320e-02[&B IgrBrlens{all} 1.910524e-02],13:2.051320e-02[&B IgrBrlens{all} 1.645586e-02]):7.362586e-03[&B IgrBrlens{all} 9.527141e-03]):4.325335e-02[&B IgrBrlens{all} 3.994002e-02],15:7.112914e-02[&B IgrBrlens{all} 7.706060e-02]):1.465089e-02[&B IgrBrlens{all} 1.536516e-02],(((11:2.036233e-02[&B IgrBrlens{all} 1.429448e-02],9:2.036233e-02[&B IgrBrlens{all} 2.693198e-02]):8.883007e-03[&B IgrBrlens{all} 1.430583e-02],8:2.924533e-02[&B IgrBrlens{all} 1.928505e-02]):8.689548e-03[&B IgrBrlens{all} 1.011836e-02],((7:1.669104e-02[&B IgrBrlens{all} 1.905518e-02],12:1.669104e-02[&B IgrBrlens{all} 2.526918e-02]):4.123015e-04[&B IgrBrlens{all} 8.557025e-05],10:1.710334e-02[&B IgrBrlens{all} 2.515053e-02]):2.083154e-02[&B IgrBrlens{all} 1.120780e-02]):4.784515e-02[&B IgrBrlens{all} 6.446305e-02]):6.594725e-02[&B IgrBrlens{all} 8.141022e-02],((((((338:7.280150e-02[&B IgrBrlens{all} 9.436718e-02],((308:2.328875e-02[&B IgrBrlens{all} 2.442095e-02],310:2.328875e-02[&B IgrBrlens{all} 4.259290e-02]):7.201796e-03[&B IgrBrlens{all} 1.298388e-02],323:3.049055e-02[&B IgrBrlens{all} 9.244040e-03]):4.231096e-02[&B IgrBrlens{all} 5.227320e-02]):2.368766e-02[&B IgrBrlens{all} 1.651171e-02],(302:2.098566e-02[&B IgrBrlens{all} 1.169726e-02],305:2.098566e-02[&B IgrBrlens{all} 8.150008e-03]):7.550350e-02[&B IgrBrlens{all} 7.826143e-02]):2.053875e-02[&B IgrBrlens{all} 1.213412e-02],((((314:5.970037e-02[&B IgrBrlens{all} 4.296250e-02],((322:3.614185e-02[&B IgrBrlens{all} 2.922322e-02],328:3.614185e-02[&B IgrBrlens{all} 2.819077e-02]):7.093601e-03[&B IgrBrlens{all} 1.027053e-02],(336:3.507149e-02[&B IgrBrlens{all} 2.521827e-02],324:3.507149e-02[&B IgrBrlens{all} 4.062565e-02]):8.163961e-03[&B IgrBrlens{all} 6.973162e-03]):1.646492e-02[&B IgrBrlens{all} 2.247582e-02]):7.216262e-03[&B IgrBrlens{all} 1.099221e-03],(337:5.471844e-02[&B IgrBrlens{all} 4.098220e-02],((301:8.601610e-03[&B IgrBrlens{all} 1.276688e-02],320:8.601610e-03[&B IgrBrlens{all} 9.494649e-03]):2.521596e-02[&B IgrBrlens{all} 3.179811e-02],307:3.381757e-02[&B IgrBrlens{all} 2.929863e-02]):2.090088e-02[&B IgrBrlens{all} 1.807095e-02]):1.219818e-02[&B IgrBrlens{all} 6.476536e-03]):2.821819e-02[&B IgrBrlens{all} 1.046533e-02],((((341:3.134762e-02[&B IgrBrlens{all} 3.063806e-02],312:3.134762e-02[&B IgrBrlens{all} 1.383993e-02]):3.188353e-02[&B IgrBrlens{all} 4.088575e-02],327:6.323115e-02[&B IgrBrlens{all} 6.177127e-02]):1.246623e-02[&B IgrBrlens{all} 6.270751e-03],(329:3.335595e-02[&B IgrBrlens{all} 1.629751e-02],319:3.335595e-02[&B IgrBrlens{all} 5.415968e-02]):4.234143e-02[&B IgrBrlens{all} 6.699382e-02]):1.603913e-02[&B IgrBrlens{all} 1.493599e-02],((((325:2.710814e-02[&B IgrBrlens{all} 2.966261e-02],(311:1.870578e-02[&B IgrBrlens{all} 4.186517e-02],315:1.870578e-02[&B IgrBrlens{all} 2.204765e-02]):8.402356e-03[&B IgrBrlens{all} 6.508179e-03]):8.610276e-03[&B IgrBrlens{all} 7.027832e-03],(330:5.627843e-03[&B IgrBrlens{all} 5.313939e-03],(304:1.343985e-03[&B IgrBrlens{all} 2.000238e-04],339:1.343985e-03[&B IgrBrlens{all} 5.485335e-03]):4.283858e-03[&B IgrBrlens{all} 2.790852e-03]):3.009057e-02[&B IgrBrlens{all} 2.690358e-02]):7.541290e-03[&B IgrBrlens{all} 7.149810e-03],((426:3.042095e-02[&B IgrBrlens{all} 4.100677e-02],331:3.042095e-02[&B IgrBrlens{all} 3.402949e-02]):2.566362e-03[&B IgrBrlens{all} 1.390054e-03],303:3.298731e-02[&B IgrBrlens{all} 2.682479e-02]):1.027239e-02[&B IgrBrlens{all} 1.024336e-02]):3.422314e-02[&B IgrBrlens{all} 3.054960e-02],(((300:2.781675e-02[&B IgrBrlens{all} 3.136207e-02],299:2.781675e-02[&B IgrBrlens{all} 3.227237e-02]):7.393493e-04[&B IgrBrlens{all} 1.947617e-06],334:2.855610e-02[&B IgrBrlens{all} 2.968984e-02]):1.956861e-02[&B IgrBrlens{all} 1.606179e-02],318:4.812471e-02[&B IgrBrlens{all} 6.384967e-02]):2.935813e-02[&B IgrBrlens{all} 3.278235e-02]):1.425367e-02[&B IgrBrlens{all} 1.081233e-02]):3.398308e-03[&B IgrBrlens{all} 3.634984e-03]):2.420713e-03[&B IgrBrlens{all} 8.101522e-08],(335:9.519167e-02[&B IgrBrlens{all} 8.857771e-02],((298:4.806542e-02[&B IgrBrlens{all} 4.365593e-02],309:4.806542e-02[&B IgrBrlens{all} 3.297895e-02]):4.285797e-02[&B IgrBrlens{all} 6.117039e-02],(((326:8.807535e-03[&B IgrBrlens{all} 2.078379e-03],(321:7.079896e-03[&B IgrBrlens{all} 1.802127e-02],306:7.079896e-03[&B IgrBrlens{all} 3.636400e-03]):1.727639e-03[&B IgrBrlens{all} 1.578543e-04]):6.655975e-03[&B IgrBrlens{all} 6.278354e-03],333:1.546351e-02[&B IgrBrlens{all} 9.141451e-03]):4.353945e-02[&B IgrBrlens{all} 4.317408e-02],(((316:1.474736e-02[&B IgrBrlens{all} 1.072685e-02],(317:8.696356e-04[&B IgrBrlens{all} 6.941171e-06],313:8.696356e-04[&B IgrBrlens{all} 3.361450e-04]):1.387773e-02[&B IgrBrlens{all} 1.489901e-02]):1.833260e-03[&B IgrBrlens{all} 1.908931e-03],340:1.658062e-02[&B IgrBrlens{all} 2.152653e-02]):3.241925e-02[&B IgrBrlens{all} 1.552639e-02],332:4.899987e-02[&B IgrBrlens{all} 4.937354e-02]):1.000309e-02[&B IgrBrlens{all} 7.520941e-03]):3.192042e-02[&B IgrBrlens{all} 1.310051e-02]):4.268283e-03[&B IgrBrlens{all} 2.057072e-02]):2.363864e-03[&B IgrBrlens{all} 8.713821e-06]):1.947238e-02[&B IgrBrlens{all} 1.972722e-02]):7.703476e-04[&B IgrBrlens{all} 1.131590e-05],(((65:3.239305e-02[&B IgrBrlens{all} 3.243767e-02],64:3.239305e-02[&B IgrBrlens{all} 2.109869e-02]):6.629049e-02[&B IgrBrlens{all} 6.247859e-02],(74:1.813079e-02[&B IgrBrlens{all} 1.562290e-02],((73:2.927577e-03[&B IgrBrlens{all} 7.530710e-04],69:2.927577e-03[&B IgrBrlens{all} 7.233525e-04]):2.298912e-03[&B IgrBrlens{all} 4.479751e-03],66:5.226489e-03[&B IgrBrlens{all} 1.512715e-02]):1.290430e-02[&B IgrBrlens{all} 2.254291e-02]):8.055275e-02[&B IgrBrlens{all} 1.135671e-01]):3.757831e-04[&B IgrBrlens{all} 3.740970e-04],((67:2.006477e-02[&B IgrBrlens{all} 1.962168e-02],((70:4.933678e-03[&B IgrBrlens{all} 8.597553e-04],68:4.933678e-03[&B IgrBrlens{all} 4.337963e-04]):3.779581e-03[&B IgrBrlens{all} 3.425018e-03],63:8.713259e-03[&B IgrBrlens{all} 9.534516e-03]):1.135151e-02[&B IgrBrlens{all} 9.144067e-03]):1.248192e-02[&B IgrBrlens{all} 2.015921e-02],(71:1.628005e-02[&B IgrBrlens{all} 1.583049e-02],(72:5.212042e-03[&B IgrBrlens{all} 3.029748e-03],62:5.212042e-03[&B IgrBrlens{all} 3.126585e-03]):1.106801e-02[&B IgrBrlens{all} 1.563450e-02]):1.626663e-02[&B IgrBrlens{all} 2.639414e-02]):6.651264e-02[&B IgrBrlens{all} 5.312909e-02]):1.873893e-02[&B IgrBrlens{all} 1.692976e-02]):2.236049e-04[&B IgrBrlens{all} 1.444207e-09],(((((((411:9.575577e-03[&B IgrBrlens{all} 5.179186e-03],408:9.575577e-03[&B IgrBrlens{all} 4.524270e-03]):8.487928e-03[&B IgrBrlens{all} 7.843856e-03],390:1.806350e-02[&B IgrBrlens{all} 1.938180e-02]):1.091527e-02[&B IgrBrlens{all} 1.180723e-02],402:2.897877e-02[&B IgrBrlens{all} 2.133958e-02]):1.579656e-02[&B IgrBrlens{all} 1.187216e-02],(((410:5.994071e-03[&B IgrBrlens{all} 1.715952e-03],407:5.994071e-03[&B IgrBrlens{all} 6.948462e-03]):1.944831e-02[&B IgrBrlens{all} 1.256535e-02],(380:1.438426e-02[&B IgrBrlens{all} 7.727659e-03],(415:6.027946e-04[&B IgrBrlens{all} 2.713567e-03],396:6.027946e-04[&B IgrBrlens{all} 4.966643e-08]):1.378147e-02[&B IgrBrlens{all} 1.111185e-02]):1.105812e-02[&B IgrBrlens{all} 3.387687e-03]):9.885432e-03[&B IgrBrlens{all} 6.677934e-03],395:3.532782e-02[&B IgrBrlens{all} 3.308311e-02]):9.447515e-03[&B IgrBrlens{all} 4.745336e-03]):1.034132e-02[&B IgrBrlens{all} 1.934895e-03],((((404:2.449982e-02[&B IgrBrlens{all} 2.966238e-02],(382:3.065054e-03[&B IgrBrlens{all} 6.856487e-04],398:3.065054e-03[&B IgrBrlens{all} 2.008820e-03]):2.143477e-02[&B IgrBrlens{all} 1.643101e-02]):1.190393e-03[&B IgrBrlens{all} 1.090579e-03],381:2.569021e-02[&B IgrBrlens{all} 2.498858e-02]):4.408327e-03[&B IgrBrlens{all} 1.443586e-03],(401:2.750828e-02[&B IgrBrlens{all} 1.263502e-02],409:2.750828e-02[&B IgrBrlens{all} 3.115721e-02]):2.590254e-03[&B IgrBrlens{all} 1.048688e-03]):1.933351e-02[&B IgrBrlens{all} 1.289683e-02],(((((392:1.106819e-02[&B IgrBrlens{all} 4.920231e-03],388:1.106819e-02[&B IgrBrlens{all} 7.802892e-03]):5.184358e-03[&B IgrBrlens{all} 4.642146e-03],(391:6.793767e-03[&B IgrBrlens{all} 1.502520e-02],(394:4.102008e-03[&B IgrBrlens{all} 2.762906e-03],397:4.102008e-03[&B IgrBrlens{all} 1.049245e-02]):2.691759e-03[&B IgrBrlens{all} 2.142553e-04]):9.458778e-03[&B IgrBrlens{all} 1.476754e-02]):1.683537e-02[&B IgrBrlens{all} 1.311139e-02],(393:1.577818e-02[&B IgrBrlens{all} 1.135629e-02],412:1.577818e-02[&B IgrBrlens{all} 6.532435e-03]):1.730974e-02[&B IgrBrlens{all} 6.648891e-03]):1.032893e-03[&B IgrBrlens{all} 1.022901e-04],(((400:1.108741e-02[&B IgrBrlens{all} 1.177233e-02],383:1.108741e-02[&B IgrBrlens{all} 1.345909e-02]):1.593844e-02[&B IgrBrlens{all} 1.292629e-02],387:2.702585e-02[&B IgrBrlens{all} 2.608662e-02]):3.857782e-03[&B IgrBrlens{all} 6.141305e-03],(406:2.715922e-02[&B IgrBrlens{all} 1.412043e-02],(403:5.252880e-03[&B IgrBrlens{all} 6.154283e-03],386:5.252880e-03[&B IgrBrlens{all} 2.741046e-03]):2.190634e-02[&B IgrBrlens{all} 2.391455e-02]):3.724409e-03[&B IgrBrlens{all} 2.250152e-03]):3.237179e-03[&B IgrBrlens{all} 2.181568e-03]):1.344633e-02[&B IgrBrlens{all} 1.317687e-02],(((413:2.114181e-02[&B IgrBrlens{all} 1.551754e-02],399:2.114181e-02[&B IgrBrlens{all} 1.856754e-02]):1.592998e-02[&B IgrBrlens{all} 1.435012e-02],384:3.707179e-02[&B IgrBrlens{all} 4.232636e-02]):8.306448e-03[&B IgrBrlens{all} 1.238202e-02],(405:8.392640e-03[&B IgrBrlens{all} 1.198820e-02],379:8.392640e-03[&B IgrBrlens{all} 1.169145e-02]):3.698560e-02[&B IgrBrlens{all} 5.143107e-02]):2.188904e-03[&B IgrBrlens{all} 2.614583e-03]):1.864910e-03[&B IgrBrlens{all} 9.286327e-05]):5.684599e-03[&B IgrBrlens{all} 4.474716e-03]):1.017306e-02[&B IgrBrlens{all} 6.273925e-03],(414:4.459384e-02[&B IgrBrlens{all} 5.763356e-02],385:4.459384e-02[&B IgrBrlens{all} 4.247772e-02]):2.069587e-02[&B IgrBrlens{all} 7.609993e-03]):4.341065e-02[&B IgrBrlens{all} 4.363955e-02],389:1.087004e-01[&B IgrBrlens{all} 9.647319e-02]):9.321497e-03[&B IgrBrlens{all} 2.319117e-03]):3.201978e-02[&B IgrBrlens{all} 2.887416e-02],(((24:5.632953e-02[&B IgrBrlens{all} 3.820419e-02],(23:3.230724e-02[&B IgrBrlens{all} 1.282333e-02],25:3.230724e-02[&B IgrBrlens{all} 3.208943e-02]):2.402229e-02[&B IgrBrlens{all} 1.845769e-02]):6.738064e-02[&B IgrBrlens{all} 4.185033e-02],(((352:1.626672e-02[&B IgrBrlens{all} 4.691697e-02],351:1.626672e-02[&B IgrBrlens{all} 1.267700e-02]):4.890796e-03[&B IgrBrlens{all} 9.438775e-03],350:2.115751e-02[&B IgrBrlens{all} 3.602587e-03]):7.919921e-02[&B IgrBrlens{all} 9.464952e-02],((160:7.766977e-03[&B IgrBrlens{all} 1.866331e-02],157:7.766977e-03[&B IgrBrlens{all} 6.372862e-03]):7.593641e-02[&B IgrBrlens{all} 8.920488e-02],(158:5.837461e-02[&B IgrBrlens{all} 8.279826e-02],(((142:4.304613e-02[&B IgrBrlens{all} 3.106899e-02],(((163:2.819383e-02[&B IgrBrlens{all} 1.880913e-02],(154:2.661749e-02[&B IgrBrlens{all} 1.258669e-02],((((151:3.568393e-03[&B IgrBrlens{all} 2.644897e-03],164:3.568393e-03[&B IgrBrlens{all} 5.783217e-03]):3.687370e-03[&B IgrBrlens{all} 1.229864e-03],146:7.255763e-03[&B IgrBrlens{all} 2.225568e-02]):1.025523e-03[&B IgrBrlens{all} 1.048044e-03],(162:5.285254e-03[&B IgrBrlens{all} 2.543298e-04],149:5.285254e-03[&B IgrBrlens{all} 2.849168e-03]):2.996031e-03[&B IgrBrlens{all} 1.923793e-03]):1.394494e-02[&B IgrBrlens{all} 1.957716e-02],150:2.222622e-02[&B IgrBrlens{all} 2.394870e-02]):4.391273e-03[&B IgrBrlens{all} 1.616553e-03]):1.576341e-03[&B IgrBrlens{all} 4.161980e-04]):8.640297e-03[&B IgrBrlens{all} 1.513066e-02],152:3.683413e-02[&B IgrBrlens{all} 5.673978e-02]):1.279995e-03[&B IgrBrlens{all} 7.303465e-04],(155:6.666999e-03[&B IgrBrlens{all} 1.307787e-03],148:6.666999e-03[&B IgrBrlens{all} 1.860634e-03]):3.144713e-02[&B IgrBrlens{all} 1.875069e-02]):4.932008e-03[&B IgrBrlens{all} 5.332949e-04]):4.669068e-03[&B IgrBrlens{all} 9.599888e-03],((145:3.969652e-02[&B IgrBrlens{all} 1.975921e-02],((141:6.258045e-04[&B IgrBrlens{all} 4.507790e-07],159:6.258045e-04[&B IgrBrlens{all} 6.024199e-03]):6.616867e-03[&B IgrBrlens{all} 1.053387e-02],425:7.242671e-03[&B IgrBrlens{all} 3.558995e-03]):3.245385e-02[&B IgrBrlens{all} 3.534044e-02]):4.235735e-03[&B IgrBrlens{all} 2.389979e-03],(((153:1.862209e-02[&B IgrBrlens{all} 2.237498e-02],(147:1.704599e-02[&B IgrBrlens{all} 1.578340e-02],161:1.704599e-02[&B IgrBrlens{all} 1.423099e-02]):1.576100e-03[&B IgrBrlens{all} 1.269927e-03]):1.933594e-02[&B IgrBrlens{all} 9.868352e-03],140:3.795803e-02[&B IgrBrlens{all} 2.344188e-02]):2.188154e-03[&B IgrBrlens{all} 5.696050e-04],(156:3.421776e-02[&B IgrBrlens{all} 4.819146e-02],144:3.421776e-02[&B IgrBrlens{all} 3.752251e-02]):5.928425e-03[&B IgrBrlens{all} 9.589371e-03]):3.786070e-03[&B IgrBrlens{all} 8.295480e-03]):3.782946e-03[&B IgrBrlens{all} 5.088216e-03]):8.811253e-03[&B IgrBrlens{all} 9.810247e-03],143:5.652646e-02[&B IgrBrlens{all} 8.657186e-02]):1.848157e-03[&B IgrBrlens{all} 1.880428e-03]):2.532877e-02[&B IgrBrlens{all} 3.950350e-02]):1.665334e-02[&B IgrBrlens{all} 2.984247e-02]):2.335345e-02[&B IgrBrlens{all} 5.640613e-02]):2.294515e-02[&B IgrBrlens{all} 2.111909e-02],(((21:9.348531e-02[&B IgrBrlens{all} 1.030003e-01],18:9.348531e-02[&B IgrBrlens{all} 7.336275e-02]):2.066221e-03[&B IgrBrlens{all} 8.363153e-04],(20:7.161585e-02[&B IgrBrlens{all} 1.106460e-01],((19:1.743706e-02[&B IgrBrlens{all} 1.902615e-02],17:1.743706e-02[&B IgrBrlens{all} 1.337472e-02]):1.020245e-02[&B IgrBrlens{all} 2.399097e-02],22:2.763950e-02[&B IgrBrlens{all} 2.621827e-02]):4.397634e-02[&B IgrBrlens{all} 2.551165e-02]):2.393569e-02[&B IgrBrlens{all} 2.775453e-02]):3.902432e-02[&B IgrBrlens{all} 2.658660e-02],(((349:9.670330e-03[&B IgrBrlens{all} 1.089717e-02],347:9.670330e-03[&B IgrBrlens{all} 3.274797e-03]):4.880278e-03[&B IgrBrlens{all} 1.344659e-03],348:1.455061e-02[&B IgrBrlens{all} 3.172877e-02]):3.363896e-02[&B IgrBrlens{all} 3.995642e-02],(((342:1.851966e-02[&B IgrBrlens{all} 2.928203e-02],345:1.851966e-02[&B IgrBrlens{all} 3.043748e-02]):1.469041e-02[&B IgrBrlens{all} 1.309931e-02],(343:3.882479e-03[&B IgrBrlens{all} 6.868682e-03],344:3.882479e-03[&B IgrBrlens{all} 5.298613e-03]):2.932759e-02[&B IgrBrlens{all} 5.892033e-02]):3.852615e-03[&B IgrBrlens{all} 6.935335e-03],346:3.706268e-02[&B IgrBrlens{all} 4.196343e-02]):1.112688e-02[&B IgrBrlens{all} 1.330380e-02]):8.638628e-02[&B IgrBrlens{all} 1.174145e-01]):1.207947e-02[&B IgrBrlens{all} 2.350299e-02]):3.386317e-03[&B IgrBrlens{all} 3.580042e-03]):1.685642e-03[&B IgrBrlens{all} 2.548385e-03]):9.110006e-03[&B IgrBrlens{all} 7.211927e-03],(((((104:5.219398e-02[&B IgrBrlens{all} 5.392697e-02],((103:1.405988e-02[&B IgrBrlens{all} 1.713646e-02],118:1.405988e-02[&B IgrBrlens{all} 2.338417e-02]):6.083211e-03[&B IgrBrlens{all} 1.377676e-02],117:2.014309e-02[&B IgrBrlens{all} 2.172980e-02]):3.205089e-02[&B IgrBrlens{all} 3.481787e-02]):5.326614e-02[&B IgrBrlens{all} 2.318033e-02],(((106:3.977106e-02[&B IgrBrlens{all} 3.281092e-02],107:3.977106e-02[&B IgrBrlens{all} 4.779259e-02]):5.321439e-03[&B IgrBrlens{all} 5.080362e-03],115:4.509250e-02[&B IgrBrlens{all} 4.039211e-02]):2.810611e-02[&B IgrBrlens{all} 2.885597e-02],133:7.319861e-02[&B IgrBrlens{all} 6.840348e-02]):3.226151e-02[&B IgrBrlens{all} 1.111323e-02]):1.430427e-02[&B IgrBrlens{all} 7.142794e-03],(((108:3.434887e-03[&B IgrBrlens{all} 2.009655e-03],134:3.434887e-03[&B IgrBrlens{all} 2.286875e-04]):4.307559e-02[&B IgrBrlens{all} 4.159172e-02],(((91:3.883265e-03[&B IgrBrlens{all} 2.825705e-03],135:3.883265e-03[&B IgrBrlens{all} 1.061477e-02]):9.850596e-03[&B IgrBrlens{all} 9.644901e-03],127:1.373386e-02[&B IgrBrlens{all} 3.230782e-02]):2.735863e-02[&B IgrBrlens{all} 3.015615e-02],(137:3.364697e-02[&B IgrBrlens{all} 3.794764e-02],99:3.364697e-02[&B IgrBrlens{all} 1.407891e-02]):7.445518e-03[&B IgrBrlens{all} 1.602927e-02]):5.417988e-03[&B IgrBrlens{all} 1.061224e-02]):6.974174e-02[&B IgrBrlens{all} 7.287989e-02],(((101:2.504323e-02[&B IgrBrlens{all} 3.028689e-02],(121:5.163971e-03[&B IgrBrlens{all} 5.747076e-03],100:5.163971e-03[&B IgrBrlens{all} 3.148024e-03]):1.987926e-02[&B IgrBrlens{all} 2.230590e-02]):6.528880e-02[&B IgrBrlens{all} 7.063419e-02],((128:4.937808e-02[&B IgrBrlens{all} 5.677474e-02],(114:2.645647e-02[&B IgrBrlens{all} 2.630701e-02],125:2.645647e-02[&B IgrBrlens{all} 2.034527e-02]):2.292161e-02[&B IgrBrlens{all} 1.853465e-02]):3.743270e-02[&B IgrBrlens{all} 2.442881e-02],(((122:4.415528e-02[&B IgrBrlens{all} 2.550080e-02],(110:2.070989e-02[&B IgrBrlens{all} 1.392275e-02],92:2.070989e-02[&B IgrBrlens{all} 2.610389e-02]):2.344539e-02[&B IgrBrlens{all} 5.863126e-02]):5.293726e-03[&B IgrBrlens{all} 3.400939e-03],((120:4.219458e-02[&B IgrBrlens{all} 3.912678e-02],136:4.219458e-02[&B IgrBrlens{all} 2.056617e-02]):1.242168e-03[&B IgrBrlens{all} 7.333915e-04],(116:1.987727e-02[&B IgrBrlens{all} 2.270930e-02],109:1.987727e-02[&B IgrBrlens{all} 1.791747e-02]):2.355948e-02[&B IgrBrlens{all} 4.512199e-02]):6.012249e-03[&B IgrBrlens{all} 7.453874e-03]):2.958176e-02[&B IgrBrlens{all} 3.273181e-02],((132:2.606803e-02[&B IgrBrlens{all} 2.243205e-02],89:2.606803e-02[&B IgrBrlens{all} 2.895572e-02]):3.538537e-03[&B IgrBrlens{all} 3.963919e-03],(131:1.073265e-02[&B IgrBrlens{all} 2.867723e-03],139:1.073265e-02[&B IgrBrlens{all} 1.452148e-02]):1.887392e-02[&B IgrBrlens{all} 1.713181e-02]):4.942419e-02[&B IgrBrlens{all} 3.644211e-02]):7.780023e-03[&B IgrBrlens{all} 8.605121e-03]):3.521246e-03[&B IgrBrlens{all} 1.460093e-03]):1.604307e-02[&B IgrBrlens{all} 1.413811e-02],((((((111:2.673162e-02[&B IgrBrlens{all} 2.695293e-02],((123:1.024851e-02[&B IgrBrlens{all} 9.798884e-03],88:1.024851e-02[&B IgrBrlens{all} 7.313093e-03]):9.337568e-03[&B IgrBrlens{all} 1.651195e-02],(126:1.728225e-02[&B IgrBrlens{all} 1.457998e-02],(138:1.295112e-02[&B IgrBrlens{all} 1.382072e-02],102:1.295112e-02[&B IgrBrlens{all} 2.752414e-02]):4.331128e-03[&B IgrBrlens{all} 7.932855e-04]):2.303831e-03[&B IgrBrlens{all} 7.401426e-05]):7.145537e-03[&B IgrBrlens{all} 7.267850e-03]):2.476554e-02[&B IgrBrlens{all} 2.789223e-02],112:5.149716e-02[&B IgrBrlens{all} 5.504782e-02]):7.017817e-03[&B IgrBrlens{all} 2.701971e-03],90:5.851498e-02[&B IgrBrlens{all} 6.137613e-02]):1.440928e-03[&B IgrBrlens{all} 3.976909e-04],((97:8.372313e-03[&B IgrBrlens{all} 1.590152e-02],95:8.372313e-03[&B IgrBrlens{all} 3.902445e-04]):1.561400e-02[&B IgrBrlens{all} 3.288834e-03],(98:6.824133e-03[&B IgrBrlens{all} 1.138604e-02],113:6.824133e-03[&B IgrBrlens{all} 1.257380e-03]):1.716218e-02[&B IgrBrlens{all} 2.925614e-02]):3.596960e-02[&B IgrBrlens{all} 4.561500e-02]):7.769340e-03[&B IgrBrlens{all} 1.132315e-03],(96:2.287576e-02[&B IgrBrlens{all} 3.829788e-02],(105:1.939476e-02[&B IgrBrlens{all} 1.009463e-02],93:1.939476e-02[&B IgrBrlens{all} 1.985585e-02]):3.481002e-03[&B IgrBrlens{all} 1.203284e-03]):4.484948e-02[&B IgrBrlens{all} 1.670445e-02]):3.322532e-02[&B IgrBrlens{all} 4.110707e-02],(119:4.301720e-02[&B IgrBrlens{all} 2.743462e-02],((124:1.499724e-02[&B IgrBrlens{all} 8.045614e-03],130:1.499724e-02[&B IgrBrlens{all} 1.408978e-02]):1.221802e-02[&B IgrBrlens{all} 8.451015e-03],(129:2.327979e-03[&B IgrBrlens{all} 8.978692e-05],94:2.327979e-03[&B IgrBrlens{all} 1.230575e-04]):2.488728e-02[&B IgrBrlens{all} 3.114134e-02]):1.580194e-02[&B IgrBrlens{all} 1.170924e-02]):5.793336e-02[&B IgrBrlens{all} 5.189487e-02]):5.424544e-03[&B IgrBrlens{all} 5.873168e-03]):9.877113e-03[&B IgrBrlens{all} 2.327824e-03]):3.512168e-03[&B IgrBrlens{all} 2.514062e-03]):2.931403e-02[&B IgrBrlens{all} 4.735729e-02],(((84:2.526543e-02[&B IgrBrlens{all} 3.559281e-02],82:2.526543e-02[&B IgrBrlens{all} 5.256386e-02]):3.056019e-02[&B IgrBrlens{all} 2.655284e-02],83:5.582562e-02[&B IgrBrlens{all} 5.393805e-02]):8.177926e-02[&B IgrBrlens{all} 6.875168e-02],((1:1.235651e-01[&B IgrBrlens{all} 7.947850e-02],((81:1.084437e-01[&B IgrBrlens{all} 1.427197e-01],((((((296:2.215312e-02[&B IgrBrlens{all} 1.737062e-02],((243:3.991993e-03[&B IgrBrlens{all} 5.203526e-03],287:3.991993e-03[&B IgrBrlens{all} 2.928957e-03]):1.250417e-02[&B IgrBrlens{all} 7.165916e-03],270:1.649617e-02[&B IgrBrlens{all} 1.459751e-02]):5.656958e-03[&B IgrBrlens{all} 1.022892e-02]):1.622801e-02[&B IgrBrlens{all} 1.885888e-02],(424:2.754014e-02[&B IgrBrlens{all} 2.911135e-02],256:2.754014e-02[&B IgrBrlens{all} 2.763789e-02]):1.084099e-02[&B IgrBrlens{all} 6.537329e-03]):7.571346e-03[&B IgrBrlens{all} 9.479396e-03],((((288:1.579772e-02[&B IgrBrlens{all} 2.965144e-02],235:1.579772e-02[&B IgrBrlens{all} 9.106104e-03]):6.709052e-03[&B IgrBrlens{all} 6.745775e-03],(244:4.845451e-04[&B IgrBrlens{all} 1.688884e-09],271:4.845451e-04[&B IgrBrlens{all} 2.826455e-05]):2.202223e-02[&B IgrBrlens{all} 1.924550e-02]):2.585619e-03[&B IgrBrlens{all} 2.155770e-03],285:2.509239e-02[&B IgrBrlens{all} 1.865859e-02]):5.028117e-03[&B IgrBrlens{all} 3.242754e-03],(((280:1.506709e-02[&B IgrBrlens{all} 1.946871e-02],(237:8.048720e-03[&B IgrBrlens{all} 3.558021e-03],286:8.048720e-03[&B IgrBrlens{all} 1.252537e-02]):7.018367e-03[&B IgrBrlens{all} 5.401994e-03]):2.427086e-03[&B IgrBrlens{all} 4.717069e-03],276:1.749417e-02[&B IgrBrlens{all} 1.317573e-02]):9.399591e-03[&B IgrBrlens{all} 1.611481e-02],260:2.689376e-02[&B IgrBrlens{all} 3.174028e-02]):3.226745e-03[&B IgrBrlens{all} 2.159745e-03]):1.583197e-02[&B IgrBrlens{all} 2.941697e-02]):2.971458e-02[&B IgrBrlens{all} 3.209069e-02],(253:3.693881e-02[&B IgrBrlens{all} 3.962303e-02],(281:5.841336e-03[&B IgrBrlens{all} 2.734657e-03],261:5.841336e-03[&B IgrBrlens{all} 6.432314e-03]):3.109747e-02[&B IgrBrlens{all} 3.620887e-02]):3.872825e-02[&B IgrBrlens{all} 2.166198e-02]):1.322887e-02[&B IgrBrlens{all} 1.167772e-02],((263:4.175421e-02[&B IgrBrlens{all} 3.561623e-02],((294:1.853426e-02[&B IgrBrlens{all} 9.984304e-03],282:1.853426e-02[&B IgrBrlens{all} 1.389955e-02]):1.814475e-02[&B IgrBrlens{all} 8.217542e-03],((289:2.234514e-02[&B IgrBrlens{all} 2.592422e-02],(269:1.303042e-02[&B IgrBrlens{all} 3.765585e-03],239:1.303042e-02[&B IgrBrlens{all} 1.260362e-02]):9.314717e-03[&B IgrBrlens{all} 9.968741e-03]):3.057388e-03[&B IgrBrlens{all} 1.808174e-04],((283:1.354873e-02[&B IgrBrlens{all} 1.442348e-02],249:1.354873e-02[&B IgrBrlens{all} 1.218395e-02]):3.279639e-03[&B IgrBrlens{all} 1.239533e-02],290:1.682837e-02[&B IgrBrlens{all} 1.444981e-02]):8.574153e-03[&B IgrBrlens{all} 9.671996e-03]):1.127648e-02[&B IgrBrlens{all} 5.414472e-03]):5.075206e-03[&B IgrBrlens{all} 5.554812e-03]):1.733822e-02[&B IgrBrlens{all} 4.631720e-03],(275:4.627492e-02[&B IgrBrlens{all} 3.959390e-02],(((259:1.915720e-02[&B IgrBrlens{all} 3.170596e-02],250:1.915720e-02[&B IgrBrlens{all} 4.172594e-02]):4.064739e-03[&B IgrBrlens{all} 2.802142e-03],246:2.322194e-02[&B IgrBrlens{all} 3.128743e-02]):1.355517e-03[&B IgrBrlens{all} 1.558255e-06],262:2.457746e-02[&B IgrBrlens{all} 1.088385e-02]):2.169747e-02[&B IgrBrlens{all} 1.687295e-02]):1.281751e-02[&B IgrBrlens{all} 1.690126e-02]):2.980350e-02[&B IgrBrlens{all} 2.755268e-02]):1.782575e-02[&B IgrBrlens{all} 1.572681e-02],(241:9.645863e-02[&B IgrBrlens{all} 8.838381e-02],((248:7.756596e-02[&B IgrBrlens{all} 1.049027e-01],((((264:2.974416e-02[&B IgrBrlens{all} 2.586159e-02],257:2.974416e-02[&B IgrBrlens{all} 3.456353e-02]):1.260944e-02[&B IgrBrlens{all} 1.135107e-02],242:4.235360e-02[&B IgrBrlens{all} 4.620754e-02]):1.197480e-02[&B IgrBrlens{all} 1.678661e-02],234:5.432840e-02[&B IgrBrlens{all} 5.668746e-02]):1.901446e-02[&B IgrBrlens{all} 2.595574e-02],(238:6.189048e-02[&B IgrBrlens{all} 5.586258e-02],(278:5.600917e-02[&B IgrBrlens{all} 8.709950e-02],((265:1.241064e-02[&B IgrBrlens{all} 1.685841e-02],(258:1.734646e-03[&B IgrBrlens{all} 4.586164e-06],273:1.734646e-03[&B IgrBrlens{all} 7.579629e-06]):1.067599e-02[&B IgrBrlens{all} 1.075848e-02]):2.323534e-02[&B IgrBrlens{all} 1.470385e-02],251:3.564598e-02[&B IgrBrlens{all} 3.873979e-02]):2.036319e-02[&B IgrBrlens{all} 9.892739e-03]):5.881316e-03[&B IgrBrlens{all} 2.498822e-03]):1.145238e-02[&B IgrBrlens{all} 9.855679e-03]):4.223101e-03[&B IgrBrlens{all} 1.175279e-02]):3.323536e-04[&B IgrBrlens{all} 3.315845e-06],(((((291:2.561132e-02[&B IgrBrlens{all} 2.289125e-02],(267:1.211521e-02[&B IgrBrlens{all} 4.739620e-03],268:1.211521e-02[&B IgrBrlens{all} 1.025840e-02]):1.349611e-02[&B IgrBrlens{all} 1.064191e-02]):6.801948e-03[&B IgrBrlens{all} 9.409271e-03],236:3.241327e-02[&B IgrBrlens{all} 4.999085e-02]):8.855617e-03[&B IgrBrlens{all} 6.959512e-03],(((233:1.985739e-02[&B IgrBrlens{all} 1.379935e-02],266:1.985739e-02[&B IgrBrlens{all} 1.386587e-02]):1.018074e-02[&B IgrBrlens{all} 1.790122e-02],((295:1.479224e-02[&B IgrBrlens{all} 1.071422e-02],(272:1.051089e-02[&B IgrBrlens{all} 5.463974e-03],293:1.051089e-02[&B IgrBrlens{all} 1.327612e-02]):4.281357e-03[&B IgrBrlens{all} 4.899700e-03]):8.710501e-03[&B IgrBrlens{all} 2.598872e-02],255:2.350275e-02[&B IgrBrlens{all} 2.859879e-02]):6.535384e-03[&B IgrBrlens{all} 3.422223e-03]):5.118800e-03[&B IgrBrlens{all} 6.281045e-03],247:3.515693e-02[&B IgrBrlens{all} 4.185623e-02]):6.111954e-03[&B IgrBrlens{all} 3.754945e-03]):1.305328e-02[&B IgrBrlens{all} 7.577905e-03],(((284:2.262548e-02[&B IgrBrlens{all} 2.452883e-02],277:2.262548e-02[&B IgrBrlens{all} 3.121386e-02]):1.079231e-02[&B IgrBrlens{all} 2.217486e-03],(292:1.196098e-02[&B IgrBrlens{all} 1.532380e-02],240:1.196098e-02[&B IgrBrlens{all} 1.848337e-02]):2.145681e-02[&B IgrBrlens{all} 1.386625e-02]):1.085876e-02[&B IgrBrlens{all} 1.919378e-03],252:4.427655e-02[&B IgrBrlens{all} 3.472399e-02]):1.004562e-02[&B IgrBrlens{all} 8.663959e-03]):1.718245e-03[&B IgrBrlens{all} 6.800196e-03],((297:8.470370e-03[&B IgrBrlens{all} 6.079138e-03],274:8.470370e-03[&B IgrBrlens{all} 1.058288e-02]):4.082192e-02[&B IgrBrlens{all} 3.574791e-02],((254:1.312084e-02[&B IgrBrlens{all} 1.046319e-02],245:1.312084e-02[&B IgrBrlens{all} 1.459252e-02]):1.004024e-03[&B IgrBrlens{all} 1.761700e-03],279:1.412486e-02[&B IgrBrlens{all} 3.000107e-03]):3.516743e-02[&B IgrBrlens{all} 2.690160e-02]):6.748126e-03[&B IgrBrlens{all} 8.734956e-03]):2.185791e-02[&B IgrBrlens{all} 1.753672e-02]):1.856031e-02[&B IgrBrlens{all} 1.256638e-02]):1.026305e-02[&B IgrBrlens{all} 1.925393e-02]):1.722055e-03[&B IgrBrlens{all} 1.485276e-02]):8.596394e-03[&B IgrBrlens{all} 6.271019e-03],(200:9.612989e-02[&B IgrBrlens{all} 8.529582e-02],((((((185:3.108961e-03[&B IgrBrlens{all} 3.433634e-03],181:3.108961e-03[&B IgrBrlens{all} 5.908945e-03]):2.588491e-02[&B IgrBrlens{all} 2.406610e-02],(173:1.947497e-02[&B IgrBrlens{all} 1.661332e-02],175:1.947497e-02[&B IgrBrlens{all} 5.077849e-02]):9.518893e-03[&B IgrBrlens{all} 1.486874e-02]):2.178921e-02[&B IgrBrlens{all} 2.824988e-02],(((192:4.271284e-02[&B IgrBrlens{all} 2.721050e-02],(225:1.905053e-02[&B IgrBrlens{all} 1.424341e-02],227:1.905053e-02[&B IgrBrlens{all} 2.619859e-02]):2.366232e-02[&B IgrBrlens{all} 1.976053e-02]):1.083707e-03[&B IgrBrlens{all} 2.663068e-04],(167:2.700530e-02[&B IgrBrlens{all} 2.745928e-02],(232:1.415889e-02[&B IgrBrlens{all} 1.632601e-02],205:1.415889e-02[&B IgrBrlens{all} 1.867240e-02]):1.284641e-02[&B IgrBrlens{all} 1.067712e-02]):1.679125e-02[&B IgrBrlens{all} 7.141873e-03]):2.817297e-03[&B IgrBrlens{all} 7.827741e-03],((213:1.609110e-02[&B IgrBrlens{all} 6.350390e-03],(186:6.849091e-03[&B IgrBrlens{all} 8.802479e-03],179:6.849091e-03[&B IgrBrlens{all} 3.646359e-03]):9.242005e-03[&B IgrBrlens{all} 1.958468e-02]):1.794927e-02[&B IgrBrlens{all} 2.666767e-02],(194:2.594039e-02[&B IgrBrlens{all} 1.950647e-02],((166:1.274230e-02[&B IgrBrlens{all} 4.521837e-03],206:1.274230e-02[&B IgrBrlens{all} 2.472752e-02]):5.280623e-03[&B IgrBrlens{all} 7.056307e-03],212:1.802292e-02[&B IgrBrlens{all} 1.983209e-02]):7.917464e-03[&B IgrBrlens{all} 1.478724e-02]):8.099985e-03[&B IgrBrlens{all} 1.925621e-03]):1.257348e-02[&B IgrBrlens{all} 3.973839e-03]):4.169230e-03[&B IgrBrlens{all} 1.003364e-02]):6.555734e-03[&B IgrBrlens{all} 9.684771e-03],((171:9.218812e-03[&B IgrBrlens{all} 1.980185e-03],223:9.218812e-03[&B IgrBrlens{all} 2.063226e-02]):3.581779e-02[&B IgrBrlens{all} 2.514839e-02],(((177:2.710414e-02[&B IgrBrlens{all} 2.265341e-02],180:2.710414e-02[&B IgrBrlens{all} 1.053948e-02]):4.143993e-03[&B IgrBrlens{all} 2.132397e-03],((198:3.062675e-03[&B IgrBrlens{all} 1.091591e-02],204:3.062675e-03[&B IgrBrlens{all} 1.046460e-02]):2.104960e-02[&B IgrBrlens{all} 1.220153e-02],(423:4.478378e-03[&B IgrBrlens{all} 7.376026e-03],174:4.478378e-03[&B IgrBrlens{all} 7.723284e-05]):1.963389e-02[&B IgrBrlens{all} 1.296360e-02]):7.135865e-03[&B IgrBrlens{all} 1.853789e-03]):3.087333e-03[&B IgrBrlens{all} 1.670506e-03],(183:1.214261e-02[&B IgrBrlens{all} 1.522623e-02],231:1.214261e-02[&B IgrBrlens{all} 1.009306e-02]):2.219286e-02[&B IgrBrlens{all} 2.103198e-02]):1.070113e-02[&B IgrBrlens{all} 5.553704e-03]):1.230221e-02[&B IgrBrlens{all} 2.100397e-03]):1.228438e-02[&B IgrBrlens{all} 1.427234e-02],(((216:3.023461e-02[&B IgrBrlens{all} 2.808164e-02],184:3.023461e-02[&B IgrBrlens{all} 2.549004e-02]):4.075927e-03[&B IgrBrlens{all} 9.060687e-03],(202:5.269931e-03[&B IgrBrlens{all} 8.816890e-03],209:5.269931e-03[&B IgrBrlens{all} 4.828993e-03]):2.904061e-02[&B IgrBrlens{all} 1.910668e-02]):1.797707e-02[&B IgrBrlens{all} 1.370982e-02],((222:1.909899e-02[&B IgrBrlens{all} 1.180298e-02],(221:1.319687e-02[&B IgrBrlens{all} 6.077701e-03],195:1.319687e-02[&B IgrBrlens{all} 7.147704e-03]):5.902124e-03[&B IgrBrlens{all} 7.536293e-04]):1.267768e-02[&B IgrBrlens{all} 3.418476e-03],196:3.177668e-02[&B IgrBrlens{all} 1.429758e-02]):2.051093e-02[&B IgrBrlens{all} 1.046478e-02]):1.733559e-02[&B IgrBrlens{all} 1.261318e-02]):2.101742e-02[&B IgrBrlens{all} 7.754266e-03],(((((197:1.149378e-02[&B IgrBrlens{all} 1.167994e-02],178:1.149378e-02[&B IgrBrlens{all} 1.467460e-02]):3.363589e-02[&B IgrBrlens{all} 2.718116e-02],(219:4.486993e-03[&B IgrBrlens{all} 1.855157e-03],211:4.486993e-03[&B IgrBrlens{all} 5.731438e-03]):4.064267e-02[&B IgrBrlens{all} 2.919044e-02]):9.798339e-03[&B IgrBrlens{all} 3.331581e-02],((((203:1.872960e-03[&B IgrBrlens{all} 2.798873e-03],188:1.872960e-03[&B IgrBrlens{all} 7.894185e-04]):2.143891e-02[&B IgrBrlens{all} 3.626594e-02],(169:8.187462e-03[&B IgrBrlens{all} 3.942220e-03],187:8.187462e-03[&B IgrBrlens{all} 4.968682e-03]):1.512441e-02[&B IgrBrlens{all} 1.139687e-02]):4.580424e-03[&B IgrBrlens{all} 1.478614e-02],(201:1.613470e-02[&B IgrBrlens{all} 1.201878e-02],170:1.613470e-02[&B IgrBrlens{all} 2.637296e-02]):1.175760e-02[&B IgrBrlens{all} 1.080414e-02]):1.388161e-02[&B IgrBrlens{all} 1.037112e-02],(189:2.022150e-02[&B IgrBrlens{all} 2.382655e-02],172:2.022150e-02[&B IgrBrlens{all} 2.257682e-02]):2.155240e-02[&B IgrBrlens{all} 1.310784e-02]):1.315410e-02[&B IgrBrlens{all} 1.325392e-02]):1.514753e-02[&B IgrBrlens{all} 3.583176e-03],226:7.007553e-02[&B IgrBrlens{all} 6.500190e-02]):8.682111e-03[&B IgrBrlens{all} 3.569218e-03],(((190:2.745912e-02[&B IgrBrlens{all} 1.999320e-02],(218:8.133743e-03[&B IgrBrlens{all} 2.547683e-03],199:8.133743e-03[&B IgrBrlens{all} 4.867140e-03]):1.932538e-02[&B IgrBrlens{all} 3.272722e-02]):1.718879e-02[&B IgrBrlens{all} 1.215319e-02],215:4.464791e-02[&B IgrBrlens{all} 2.609548e-02]):2.820118e-02[&B IgrBrlens{all} 3.403726e-02],(((224:4.558797e-02[&B IgrBrlens{all} 5.485045e-02],(((214:2.689818e-02[&B IgrBrlens{all} 1.311406e-02],220:2.689818e-02[&B IgrBrlens{all} 1.050341e-02]):1.358725e-02[&B IgrBrlens{all} 8.966851e-03],((217:1.853591e-02[&B IgrBrlens{all} 2.957437e-02],193:1.853591e-02[&B IgrBrlens{all} 2.070037e-02]):1.295126e-02[&B IgrBrlens{all} 8.972600e-03],210:3.148717e-02[&B IgrBrlens{all} 3.025347e-02]):8.998259e-03[&B IgrBrlens{all} 1.367387e-02]):8.095277e-04[&B IgrBrlens{all} 1.174561e-06],207:4.129496e-02[&B IgrBrlens{all} 2.256017e-02]):4.293015e-03[&B IgrBrlens{all} 1.050182e-02]):9.048291e-03[&B IgrBrlens{all} 1.388253e-02],(176:1.790766e-02[&B IgrBrlens{all} 2.918362e-02],229:1.790766e-02[&B IgrBrlens{all} 1.489481e-02]):3.672861e-02[&B IgrBrlens{all} 3.831803e-02]):1.104742e-02[&B IgrBrlens{all} 1.310373e-02],((230:3.528452e-02[&B IgrBrlens{all} 2.942982e-02],182:3.528452e-02[&B IgrBrlens{all} 1.298443e-02]):1.736764e-02[&B IgrBrlens{all} 2.952681e-02],(165:4.176482e-02[&B IgrBrlens{all} 4.473502e-02],(((228:1.309845e-02[&B IgrBrlens{all} 1.844577e-02],168:1.309845e-02[&B IgrBrlens{all} 4.596530e-03]):1.325704e-02[&B IgrBrlens{all} 1.416645e-02],208:2.635548e-02[&B IgrBrlens{all} 3.821534e-02]):6.268259e-03[&B IgrBrlens{all} 1.025760e-02],191:3.262374e-02[&B IgrBrlens{all} 2.265990e-02]):9.141081e-03[&B IgrBrlens{all} 2.184371e-02]):1.088733e-02[&B IgrBrlens{all} 1.195246e-02]):1.303153e-02[&B IgrBrlens{all} 1.048552e-02]):7.165400e-03[&B IgrBrlens{all} 1.189275e-02]):5.908552e-03[&B IgrBrlens{all} 7.497707e-03]):1.188298e-02[&B IgrBrlens{all} 8.512467e-03]):5.489272e-03[&B IgrBrlens{all} 1.383446e-02]):2.091024e-02[&B IgrBrlens{all} 3.175511e-02]):6.524992e-03[&B IgrBrlens{all} 2.135014e-02]):9.992930e-03[&B IgrBrlens{all} 2.491822e-02],((49:2.842501e-02[&B IgrBrlens{all} 6.114161e-02],(44:8.200733e-03[&B IgrBrlens{all} 6.444423e-03],43:8.200733e-03[&B IgrBrlens{all} 7.277354e-03]):2.022428e-02[&B IgrBrlens{all} 2.696219e-02]):6.688366e-02[&B IgrBrlens{all} 1.158459e-01],((((59:1.217723e-02[&B IgrBrlens{all} 3.122518e-02],46:1.217723e-02[&B IgrBrlens{all} 4.862820e-03]):3.892812e-02[&B IgrBrlens{all} 2.132500e-02],55:5.110535e-02[&B IgrBrlens{all} 7.410752e-02]):2.305014e-02[&B IgrBrlens{all} 2.933955e-02],(58:4.501229e-02[&B IgrBrlens{all} 3.076386e-02],((((56:2.560360e-03[&B IgrBrlens{all} 5.852628e-03],61:2.560360e-03[&B IgrBrlens{all} 5.733821e-03]):1.276724e-02[&B IgrBrlens{all} 8.934302e-03],57:1.532760e-02[&B IgrBrlens{all} 1.007956e-02]):2.038029e-03[&B IgrBrlens{all} 9.310671e-04],(52:1.410709e-02[&B IgrBrlens{all} 1.022274e-02],48:1.410709e-02[&B IgrBrlens{all} 3.674319e-03]):3.258534e-03[&B IgrBrlens{all} 1.554294e-02]):6.432767e-03[&B IgrBrlens{all} 3.473805e-03],45:2.379840e-02[&B IgrBrlens{all} 1.665994e-02]):2.121389e-02[&B IgrBrlens{all} 2.674269e-02]):2.914321e-02[&B IgrBrlens{all} 4.330314e-02]):1.886749e-02[&B IgrBrlens{all} 8.523798e-03],(((51:2.449509e-02[&B IgrBrlens{all} 4.649327e-02],47:2.449509e-02[&B IgrBrlens{all} 3.740946e-02]):1.102360e-02[&B IgrBrlens{all} 1.077137e-02],(50:2.607287e-02[&B IgrBrlens{all} 9.206996e-03],60:2.607287e-02[&B IgrBrlens{all} 2.918652e-02]):9.445819e-03[&B IgrBrlens{all} 1.030195e-02]):2.073455e-03[&B IgrBrlens{all} 1.357458e-03],(54:2.896353e-02[&B IgrBrlens{all} 4.038639e-02],53:2.896353e-02[&B IgrBrlens{all} 1.308135e-02]):8.628617e-03[&B IgrBrlens{all} 1.123344e-02]):5.543084e-02[&B IgrBrlens{all} 6.900857e-02]):2.285683e-03[&B IgrBrlens{all} 1.955454e-02]):3.824938e-02[&B IgrBrlens{all} 4.345169e-02]):4.046824e-03[&B IgrBrlens{all} 5.775141e-03]):1.147353e-02[&B IgrBrlens{all} 1.206871e-02]):8.715206e-03[&B IgrBrlens{all} 1.037557e-02],((((35:1.628502e-02[&B IgrBrlens{all} 1.294078e-02],39:1.628502e-02[&B IgrBrlens{all} 1.868315e-02]):2.512378e-02[&B IgrBrlens{all} 2.174132e-02],36:4.140879e-02[&B IgrBrlens{all} 5.238332e-02]):1.857780e-02[&B IgrBrlens{all} 1.756488e-02],((38:2.164760e-02[&B IgrBrlens{all} 2.790925e-02],32:2.164760e-02[&B IgrBrlens{all} 2.688460e-02]):2.358565e-02[&B IgrBrlens{all} 1.342167e-02],28:4.523325e-02[&B IgrBrlens{all} 3.469281e-02]):1.475334e-02[&B IgrBrlens{all} 5.026564e-03]):2.433330e-02[&B IgrBrlens{all} 2.139372e-02],((34:3.124442e-02[&B IgrBrlens{all} 2.187850e-02],29:3.124442e-02[&B IgrBrlens{all} 2.441568e-02]):2.987668e-02[&B IgrBrlens{all} 2.830908e-02],(((31:2.967171e-02[&B IgrBrlens{all} 2.241864e-02],33:2.967171e-02[&B IgrBrlens{all} 1.726494e-02]):8.977336e-03[&B IgrBrlens{all} 4.954548e-03],30:3.864905e-02[&B IgrBrlens{all} 2.804150e-02]):2.834012e-04[&B IgrBrlens{all} 1.202318e-06],((((40:1.132558e-02[&B IgrBrlens{all} 4.270343e-03],41:1.132558e-02[&B IgrBrlens{all} 6.879724e-03]):1.384990e-02[&B IgrBrlens{all} 2.258918e-02],37:2.517548e-02[&B IgrBrlens{all} 2.657980e-02]):7.145108e-03[&B IgrBrlens{all} 7.135355e-04],(42:1.023281e-02[&B IgrBrlens{all} 9.678459e-03],26:1.023281e-02[&B IgrBrlens{all} 2.264217e-02]):2.208778e-02[&B IgrBrlens{all} 3.406301e-02]):5.601419e-03[&B IgrBrlens{all} 8.025604e-03],27:3.792201e-02[&B IgrBrlens{all} 2.518116e-02]):1.010437e-03[&B IgrBrlens{all} 5.154878e-04]):2.218865e-02[&B IgrBrlens{all} 1.842042e-02]):2.319879e-02[&B IgrBrlens{all} 1.568327e-02]):7.347372e-02[&B IgrBrlens{all} 2.672864e-02]):3.043669e-03[&B IgrBrlens{all} 3.741564e-03]):1.144483e-02[&B IgrBrlens{all} 4.211813e-03]):1.675105e-02[&B IgrBrlens{all} 2.291827e-02]):2.736657e-02[&B IgrBrlens{all} 3.422805e-02],(((6:8.336229e-02[&B IgrBrlens{all} 1.232848e-01],5:8.336229e-02[&B IgrBrlens{all} 1.325173e-01]):2.471571e-03[&B IgrBrlens{all} 4.918479e-04],2:8.583386e-02[&B IgrBrlens{all} 5.275514e-02]):4.492561e-02[&B IgrBrlens{all} 2.530100e-02],(4:2.319417e-02[&B IgrBrlens{all} 2.792817e-02],3:2.319417e-02[&B IgrBrlens{all} 4.438277e-02]):1.075653e-01[&B IgrBrlens{all} 9.228874e-02]):8.564026e-02[&B IgrBrlens{all} 5.868235e-02]):3.545090e-03[&B IgrBrlens{all} 2.169819e-03]);
   tree gen.18016000 [&B IgrBrlens{all}] = [&R] ((419:1.155393e-01[&B IgrBrlens{all} 8.356131e-02],(418:1.038966e-01[&B IgrBrlens{all} 7.203343e-02],(417:9.237273e-02[&B IgrBrlens{all} 1.161449e-01],416:9.237273e-02[&B IgrBrlens{all} 9.339494e-02]):1.152389e-02[&B IgrBrlens{all} 1.867060e-02]):1.164269e-02[&B IgrBrlens{all} 1.396027e-02]):1.044055e-01[&B IgrBrlens{all} 9.328929e-02],(((((80:5.198150e-03[&B IgrBrlens{all} 2.182652e-03],77:5.198150e-03[&B IgrBrlens{all} 1.905952e-02]):3.395552e-03[&B IgrBrlens{all} 8.707863e-04],78:8.593702e-03[&B IgrBrlens{all} 1.181787e-02]):3.792145e-02[&B IgrBrlens{all} 6.967223e-02],((76:5.294276e-03[&B IgrBrlens{all} 1.383770e-03],(79:2.661750e-03[&B IgrBrlens{all} 1.088523e-03],420:2.661750e-03[&B IgrBrlens{all} 5.506231e-03]):2.632526e-03[&B IgrBrlens{all} 3.999757e-03]):3.013381e-02[&B IgrBrlens{all} 1.531096e-02],75:3.542809e-02[&B IgrBrlens{all} 2.987155e-02]):1.108706e-02[&B IgrBrlens{all} 4.474260e-03]):1.401995e-01[&B IgrBrlens{all} 1.025277e-01],((((87:4.636559e-02[&B IgrBrlens{all} 5.120753e-02],86:4.636559e-02[&B IgrBrlens{all} 3.098531e-02]):2.966404e-02[&B IgrBrlens{all} 2.004115e-02],85:7.602963e-02[&B IgrBrlens{all} 1.010424e-01]):6.223563e-02[&B IgrBrlens{all} 6.779934e-02],(((364:4.650558e-02[&B IgrBrlens{all} 4.647560e-02],362:4.650558e-02[&B IgrBrlens{all} 7.182771e-02]):5.602994e-02[&B IgrBrlens{all} 5.270083e-02],(378:4.748721e-02[&B IgrBrlens{all} 4.898860e-02],(376:3.427374e-02[&B IgrBrlens{all} 3.044434e-02],361:3.427374e-02[&B IgrBrlens{all} 2.148193e-02]):1.321347e-02[&B IgrBrlens{all} 1.733589e-02]):5.504831e-02[&B IgrBrlens{all} 8.777139e-02]):2.706333e-03[&B IgrBrlens{all} 9.210753e-04],(((375:4.247874e-02[&B IgrBrlens{all} 5.379885e-02],372:4.247874e-02[&B IgrBrlens{all} 3.803254e-02]):2.588467e-02[&B IgrBrlens{all} 4.000309e-02],(((373:1.344823e-02[&B IgrBrlens{all} 1.072613e-02],357:1.344823e-02[&B IgrBrlens{all} 2.303688e-02]):2.783488e-02[&B IgrBrlens{all} 3.963267e-02],((366:2.653381e-02[&B IgrBrlens{all} 5.514269e-02],367:2.653381e-02[&B IgrBrlens{all} 3.869714e-02]):1.236388e-02[&B IgrBrlens{all} 1.112767e-02],(371:1.899113e-02[&B IgrBrlens{all} 2.502051e-02],421:1.899113e-02[&B IgrBrlens{all} 1.952227e-02]):1.990657e-02[&B IgrBrlens{all} 2.340748e-02]):2.385414e-03[&B IgrBrlens{all} 5.096922e-04]):1.714470e-02[&B IgrBrlens{all} 1.552496e-02],(355:2.532061e-02[&B IgrBrlens{all} 7.769989e-03],353:2.532061e-02[&B IgrBrlens{all} 3.116131e-02]):3.310720e-02[&B IgrBrlens{all} 1.425208e-02]):9.935602e-03[&B IgrBrlens{all} 9.419830e-03]):1.727340e-02[&B IgrBrlens{all} 1.234999e-02],(((422:4.845342e-02[&B IgrBrlens{all} 6.009046e-02],354:4.845342e-02[&B IgrBrlens{all} 5.371661e-02]):2.485056e-02[&B IgrBrlens{all} 3.549636e-02],((369:4.435793e-02[&B IgrBrlens{all} 5.695768e-02],377:4.435793e-02[&B IgrBrlens{all} 5.616828e-02]):5.295253e-04[&B IgrBrlens{all} 6.833642e-04],363:4.488746e-02[&B IgrBrlens{all} 6.028621e-02]):2.841652e-02[&B IgrBrlens{all} 2.393532e-02]):1.005859e-02[&B IgrBrlens{all} 7.608191e-03],((374:5.635532e-02[&B IgrBrlens{all} 3.217964e-02],(356:5.078209e-02[&B IgrBrlens{all} 5.117456e-02],((360:1.190381e-02[&B IgrBrlens{all} 1.241537e-02],359:1.190381e-02[&B IgrBrlens{all} 1.986856e-02]):3.364145e-02[&B IgrBrlens{all} 3.897116e-02],(358:3.263183e-02[&B IgrBrlens{all} 1.792591e-02],(368:3.118930e-02[&B IgrBrlens{all} 1.947694e-02],365:3.118930e-02[&B IgrBrlens{all} 3.882023e-02]):1.442531e-03[&B IgrBrlens{all} 1.604372e-06]):1.291343e-02[&B IgrBrlens{all} 1.090021e-02]):5.236821e-03[&B IgrBrlens{all} 4.686797e-03]):5.573234e-03[&B IgrBrlens{all} 1.599376e-03]):1.644593e-02[&B IgrBrlens{all} 7.530513e-03],370:7.280125e-02[&B IgrBrlens{all} 6.301972e-02]):1.056132e-02[&B IgrBrlens{all} 4.501226e-03]):2.274237e-03[&B IgrBrlens{all} 1.536939e-05]):1.960505e-02[&B IgrBrlens{all} 1.021184e-02]):3.302341e-02[&B IgrBrlens{all} 3.294996e-02]):3.401685e-02[&B IgrBrlens{all} 4.245605e-02],(((((14:2.787578e-02[&B IgrBrlens{all} 2.030978e-02],(16:2.051320e-02[&B IgrBrlens{all} 1.910524e-02],13:2.051320e-02[&B IgrBrlens{all} 1.645586e-02]):7.362586e-03[&B IgrBrlens{all} 9.527141e-03]):4.528336e-02[&B IgrBrlens{all} 4.181452e-02],15:7.315914e-02[&B IgrBrlens{all} 7.925989e-02]):2.078372e-02[&B IgrBrlens{all} 2.179698e-02],(((11:8.496655e-03[&B IgrBrlens{all} 5.964706e-03],9:8.496655e-03[&B IgrBrlens{all} 1.123800e-02]):1.185380e-02[&B IgrBrlens{all} 1.909020e-02],8:2.035045e-02[&B IgrBrlens{all} 1.341956e-02]):1.758443e-02[&B IgrBrlens{all} 2.047583e-02],((7:1.669104e-02[&B IgrBrlens{all} 1.905518e-02],12:1.669104e-02[&B IgrBrlens{all} 2.526918e-02]):7.191033e-03[&B IgrBrlens{all} 1.492448e-03],10:2.388207e-02[&B IgrBrlens{all} 3.511868e-02]):1.405281e-02[&B IgrBrlens{all} 7.560702e-03]):5.600798e-02[&B IgrBrlens{all} 7.546106e-02]):5.869632e-02[&B IgrBrlens{all} 7.245913e-02],((((((338:7.280150e-02[&B IgrBrlens{all} 9.436718e-02],((308:1.900108e-02[&B IgrBrlens{all} 1.992483e-02],310:1.900108e-02[&B IgrBrlens{all} 3.475117e-02]):1.148946e-02[&B IgrBrlens{all} 2.071397e-02],323:3.049055e-02[&B IgrBrlens{all} 9.244040e-03]):4.231096e-02[&B IgrBrlens{all} 5.227320e-02]):3.570936e-02[&B IgrBrlens{all} 2.489155e-02],(302:2.098566e-02[&B IgrBrlens{all} 1.169726e-02],305:2.098566e-02[&B IgrBrlens{all} 8.150008e-03]):8.752520e-02[&B IgrBrlens{all} 9.072226e-02]):5.531471e-03[&B IgrBrlens{all} 3.267947e-03],((((((336:3.381757e-02[&B IgrBrlens{all} 2.431663e-02],(301:1.248843e-02[&B IgrBrlens{all} 1.853585e-02],320:1.248843e-02[&B IgrBrlens{all} 1.556174e-02]):2.132914e-02[&B IgrBrlens{all} 2.689672e-02]):5.135010e-03[&B IgrBrlens{all} 4.439741e-03],307:3.895258e-02[&B IgrBrlens{all} 3.374746e-02]):1.955278e-02[&B IgrBrlens{all} 1.038140e-02],((322:3.014967e-02[&B IgrBrlens{all} 2.437812e-02],328:3.014967e-02[&B IgrBrlens{all} 2.351685e-02]):1.308578e-02[&B IgrBrlens{all} 1.894636e-02],(337:2.394501e-02[&B IgrBrlens{all} 1.793398e-02],324:2.394501e-02[&B IgrBrlens{all} 2.773710e-02]):1.929044e-02[&B IgrBrlens{all} 1.647673e-02]):1.526990e-02[&B IgrBrlens{all} 3.239148e-02]):1.681207e-03[&B IgrBrlens{all} 2.560907e-04],314:6.018656e-02[&B IgrBrlens{all} 4.331238e-02]):3.618433e-02[&B IgrBrlens{all} 1.341974e-02],((((341:1.009769e-02[&B IgrBrlens{all} 9.869121e-03],312:1.009769e-02[&B IgrBrlens{all} 4.458113e-03]):4.645709e-02[&B IgrBrlens{all} 5.957410e-02],(329:3.335595e-02[&B IgrBrlens{all} 1.629751e-02],319:3.335595e-02[&B IgrBrlens{all} 5.415968e-02]):2.319882e-02[&B IgrBrlens{all} 3.670584e-02]):1.739937e-02[&B IgrBrlens{all} 8.752218e-03],327:7.395415e-02[&B IgrBrlens{all} 7.224670e-02]):1.931380e-02[&B IgrBrlens{all} 1.798544e-02],((((325:3.145794e-02[&B IgrBrlens{all} 3.442231e-02],(311:1.870578e-02[&B IgrBrlens{all} 4.186517e-02],315:1.870578e-02[&B IgrBrlens{all} 2.204765e-02]):1.275216e-02[&B IgrBrlens{all} 9.877391e-03]):2.182352e-03[&B IgrBrlens{all} 1.781267e-03],(330:3.721337e-03[&B IgrBrlens{all} 3.513772e-03],(304:1.343985e-03[&B IgrBrlens{all} 2.000238e-04],339:1.343985e-03[&B IgrBrlens{all} 5.485335e-03]):2.377351e-03[&B IgrBrlens{all} 1.548799e-03]):2.991896e-02[&B IgrBrlens{all} 2.675014e-02]):9.619408e-03[&B IgrBrlens{all} 9.120050e-03],((426:3.042095e-02[&B IgrBrlens{all} 4.100677e-02],331:3.042095e-02[&B IgrBrlens{all} 3.402949e-02]):2.566362e-03[&B IgrBrlens{all} 1.390054e-03],303:3.298731e-02[&B IgrBrlens{all} 2.682479e-02]):1.027239e-02[&B IgrBrlens{all} 1.024336e-02]):2.445220e-02[&B IgrBrlens{all} 2.182748e-02],(((300:2.781675e-02[&B IgrBrlens{all} 3.136207e-02],299:2.781675e-02[&B IgrBrlens{all} 3.227237e-02]):7.393493e-04[&B IgrBrlens{all} 1.947617e-06],334:2.855610e-02[&B IgrBrlens{all} 2.968984e-02]):3.889688e-02[&B IgrBrlens{all} 3.192631e-02],318:6.745298e-02[&B IgrBrlens{all} 8.949354e-02]):2.589249e-04[&B IgrBrlens{all} 2.891249e-04]):2.555605e-02[&B IgrBrlens{all} 1.938592e-02]):3.102944e-03[&B IgrBrlens{all} 3.319049e-03]):1.184634e-03[&B IgrBrlens{all} 3.964674e-08],(335:9.519167e-02[&B IgrBrlens{all} 8.857771e-02],((298:4.806542e-02[&B IgrBrlens{all} 4.365593e-02],309:4.806542e-02[&B IgrBrlens{all} 3.297895e-02]):4.285797e-02[&B IgrBrlens{all} 6.117039e-02],(((326:8.807535e-03[&B IgrBrlens{all} 2.078379e-03],(321:7.079896e-03[&B IgrBrlens{all} 1.802127e-02],306:7.079896e-03[&B IgrBrlens{all} 3.636400e-03]):1.727639e-03[&B IgrBrlens{all} 1.578543e-04]):1.620985e-02[&B IgrBrlens{all} 1.529019e-02],333:2.501738e-02[&B IgrBrlens{all} 1.478934e-02]):3.179607e-02[&B IgrBrlens{all} 3.152925e-02],(((313:1.474736e-02[&B IgrBrlens{all} 5.700378e-03],(317:8.992877e-04[&B IgrBrlens{all} 2.079760e-05],316:8.992877e-04[&B IgrBrlens{all} 6.541184e-04]):1.384808e-02[&B IgrBrlens{all} 1.486717e-02]):6.455210e-03[&B IgrBrlens{all} 6.721660e-03],340:2.120257e-02[&B IgrBrlens{all} 2.752719e-02]):2.779730e-02[&B IgrBrlens{all} 1.331282e-02],332:4.899987e-02[&B IgrBrlens{all} 4.937354e-02]):7.813585e-03[&B IgrBrlens{all} 5.874733e-03]):3.410993e-02[&B IgrBrlens{all} 1.399912e-02]):4.268283e-03[&B IgrBrlens{all} 2.057072e-02]):2.363864e-03[&B IgrBrlens{all} 3.535035e-05]):1.648680e-02[&B IgrBrlens{all} 1.670257e-02]):3.269435e-03[&B IgrBrlens{all} 1.193310e-04],((((67:2.006477e-02[&B IgrBrlens{all} 1.962168e-02],((70:4.933678e-03[&B IgrBrlens{all} 8.597553e-04],68:4.933678e-03[&B IgrBrlens{all} 1.318142e-03]):3.779581e-03[&B IgrBrlens{all} 3.425018e-03],63:8.713259e-03[&B IgrBrlens{all} 9.534516e-03]):1.135151e-02[&B IgrBrlens{all} 9.144067e-03]):1.248192e-02[&B IgrBrlens{all} 2.015921e-02],(71:1.628005e-02[&B IgrBrlens{all} 1.583049e-02],(72:5.772971e-03[&B IgrBrlens{all} 5.832920e-03],62:5.772971e-03[&B IgrBrlens{all} 3.463074e-03]):1.050708e-02[&B IgrBrlens{all} 1.484214e-02]):1.626663e-02[&B IgrBrlens{all} 2.639414e-02]):6.613685e-02[&B IgrBrlens{all} 5.282892e-02],(74:1.813079e-02[&B IgrBrlens{all} 1.562290e-02],((73:2.639052e-03[&B IgrBrlens{all} 6.788528e-04],69:2.639052e-03[&B IgrBrlens{all} 6.520632e-04]):2.587437e-03[&B IgrBrlens{all} 5.041981e-03],66:5.226489e-03[&B IgrBrlens{all} 1.512715e-02]):1.290430e-02[&B IgrBrlens{all} 2.254291e-02]):8.055275e-02[&B IgrBrlens{all} 1.135671e-01]):6.354429e-03[&B IgrBrlens{all} 6.325918e-03],(65:3.239305e-02[&B IgrBrlens{all} 3.243767e-02],64:3.239305e-02[&B IgrBrlens{all} 2.109869e-02]):7.264492e-02[&B IgrBrlens{all} 6.846762e-02]):1.227380e-02[&B IgrBrlens{all} 1.108881e-02]):7.100953e-04[&B IgrBrlens{all} 4.586325e-09],((((((410:5.994071e-03[&B IgrBrlens{all} 1.715952e-03],407:5.994071e-03[&B IgrBrlens{all} 6.948462e-03]):1.887995e-02[&B IgrBrlens{all} 1.219813e-02],(380:1.438426e-02[&B IgrBrlens{all} 7.727659e-03],(415:6.027946e-04[&B IgrBrlens{all} 2.713567e-03],396:6.027946e-04[&B IgrBrlens{all} 4.966643e-08]):1.378147e-02[&B IgrBrlens{all} 1.111185e-02]):1.048975e-02[&B IgrBrlens{all} 1.227866e-03]):1.990131e-02[&B IgrBrlens{all} 1.344399e-02],(((402:1.650569e-02[&B IgrBrlens{all} 1.215456e-02],390:1.650569e-02[&B IgrBrlens{all} 1.771029e-02]):1.247309e-02[&B IgrBrlens{all} 1.349235e-02],395:2.897877e-02[&B IgrBrlens{all} 2.713748e-02]):3.280905e-03[&B IgrBrlens{all} 2.465819e-03],(411:1.548661e-02[&B IgrBrlens{all} 8.376314e-03],408:1.548661e-02[&B IgrBrlens{all} 1.908938e-02]):1.677307e-02[&B IgrBrlens{all} 1.550031e-02]):1.251565e-02[&B IgrBrlens{all} 6.286412e-03]):1.034132e-02[&B IgrBrlens{all} 7.681023e-03],(((((392:1.106819e-02[&B IgrBrlens{all} 4.920231e-03],388:1.106819e-02[&B IgrBrlens{all} 7.802892e-03]):5.184358e-03[&B IgrBrlens{all} 4.642146e-03],(394:6.131161e-03[&B IgrBrlens{all} 4.129641e-03],(391:4.102008e-03[&B IgrBrlens{all} 9.072061e-03],397:4.102008e-03[&B IgrBrlens{all} 1.049245e-02]):2.029153e-03[&B IgrBrlens{all} 1.615140e-04]):1.012138e-02[&B IgrBrlens{all} 1.580203e-02]):1.343332e-02[&B IgrBrlens{all} 1.046187e-02],(393:1.577818e-02[&B IgrBrlens{all} 1.135629e-02],412:1.577818e-02[&B IgrBrlens{all} 6.532435e-03]):1.390769e-02[&B IgrBrlens{all} 5.342120e-03]):4.434944e-03[&B IgrBrlens{all} 4.392044e-04],(((400:1.108741e-02[&B IgrBrlens{all} 1.177233e-02],383:1.108741e-02[&B IgrBrlens{all} 1.345909e-02]):1.593844e-02[&B IgrBrlens{all} 1.292629e-02],387:2.702585e-02[&B IgrBrlens{all} 2.608662e-02]):3.857782e-03[&B IgrBrlens{all} 6.141305e-03],(406:2.715922e-02[&B IgrBrlens{all} 1.412043e-02],(403:1.824572e-02[&B IgrBrlens{all} 2.137672e-02],386:1.824572e-02[&B IgrBrlens{all} 9.520944e-03]):8.913499e-03[&B IgrBrlens{all} 9.730622e-03]):3.724409e-03[&B IgrBrlens{all} 2.250152e-03]):3.237179e-03[&B IgrBrlens{all} 2.181568e-03]):1.545985e-02[&B IgrBrlens{all} 1.515004e-02],((((398:1.089568e-02[&B IgrBrlens{all} 7.140973e-03],(382:4.100864e-03[&B IgrBrlens{all} 9.173581e-04],381:4.100864e-03[&B IgrBrlens{all} 3.988864e-03]):6.794818e-03[&B IgrBrlens{all} 5.208630e-03]):1.411908e-02[&B IgrBrlens{all} 1.293521e-02],404:2.501476e-02[&B IgrBrlens{all} 3.028584e-02]):5.083775e-03[&B IgrBrlens{all} 1.664773e-03],(401:2.227721e-02[&B IgrBrlens{all} 1.023230e-02],409:2.227721e-02[&B IgrBrlens{all} 2.523225e-02]):7.821325e-03[&B IgrBrlens{all} 3.166534e-03]):1.746860e-02[&B IgrBrlens{all} 1.165281e-02],(((413:2.114181e-02[&B IgrBrlens{all} 1.551754e-02],399:2.114181e-02[&B IgrBrlens{all} 1.856754e-02]):4.311441e-03[&B IgrBrlens{all} 3.883851e-03],(405:9.248874e-03[&B IgrBrlens{all} 1.321126e-02],379:9.248874e-03[&B IgrBrlens{all} 1.288424e-02]):1.620438e-02[&B IgrBrlens{all} 2.253332e-02]):1.161854e-02[&B IgrBrlens{all} 1.387801e-02],384:3.707179e-02[&B IgrBrlens{all} 4.232636e-02]):1.049535e-02[&B IgrBrlens{all} 1.564492e-02]):2.013516e-03[&B IgrBrlens{all} 1.002631e-04]):5.535993e-03[&B IgrBrlens{all} 4.357739e-03]):1.017306e-02[&B IgrBrlens{all} 6.273925e-03],(414:4.499688e-02[&B IgrBrlens{all} 5.815446e-02],385:4.499688e-02[&B IgrBrlens{all} 4.286164e-02]):2.029283e-02[&B IgrBrlens{all} 7.461792e-03]):4.341065e-02[&B IgrBrlens{all} 4.363955e-02],389:1.087004e-01[&B IgrBrlens{all} 9.647319e-02]):9.321497e-03[&B IgrBrlens{all} 2.319117e-03]):3.201978e-02[&B IgrBrlens{all} 2.887416e-02],(((24:5.632953e-02[&B IgrBrlens{all} 3.820419e-02],(23:3.213969e-02[&B IgrBrlens{all} 1.275683e-02],25:3.213969e-02[&B IgrBrlens{all} 3.192301e-02]):2.418985e-02[&B IgrBrlens{all} 1.858643e-02]):6.738064e-02[&B IgrBrlens{all} 4.185033e-02],(((352:1.626672e-02[&B IgrBrlens{all} 4.691697e-02],351:1.626672e-02[&B IgrBrlens{all} 1.267700e-02]):4.890796e-03[&B IgrBrlens{all} 9.438775e-03],350:2.115751e-02[&B IgrBrlens{all} 3.602587e-03]):7.940191e-02[&B IgrBrlens{all} 9.489177e-02],((160:7.766977e-03[&B IgrBrlens{all} 1.866331e-02],157:7.766977e-03[&B IgrBrlens{all} 6.372862e-03]):7.593641e-02[&B IgrBrlens{all} 8.920488e-02],(158:5.837461e-02[&B IgrBrlens{all} 8.279826e-02],(((142:4.304613e-02[&B IgrBrlens{all} 3.106899e-02],(((163:2.986986e-02[&B IgrBrlens{all} 1.992727e-02],(154:2.591673e-02[&B IgrBrlens{all} 1.225532e-02],(((149:8.753450e-03[&B IgrBrlens{all} 4.718798e-03],151:8.753450e-03[&B IgrBrlens{all} 9.405912e-03]):4.552266e-03[&B IgrBrlens{all} 6.390880e-03],(162:5.285254e-03[&B IgrBrlens{all} 2.543298e-04],146:5.285254e-03[&B IgrBrlens{all} 1.621152e-02]):8.020461e-03[&B IgrBrlens{all} 5.150049e-03]):8.630440e-03[&B IgrBrlens{all} 8.819965e-03],(150:6.251889e-03[&B IgrBrlens{all} 6.736395e-03],164:6.251889e-03[&B IgrBrlens{all} 1.150234e-02]):1.568427e-02[&B IgrBrlens{all} 5.231239e-03]):3.980570e-03[&B IgrBrlens{all} 1.465362e-03]):3.953134e-03[&B IgrBrlens{all} 1.043737e-03]):6.964272e-03[&B IgrBrlens{all} 1.219565e-02],152:3.683413e-02[&B IgrBrlens{all} 5.673978e-02]):1.279995e-03[&B IgrBrlens{all} 4.783719e-05],(155:1.321160e-03[&B IgrBrlens{all} 2.591565e-04],148:1.321160e-03[&B IgrBrlens{all} 3.687109e-04]):3.679297e-02[&B IgrBrlens{all} 2.193820e-02]):4.932008e-03[&B IgrBrlens{all} 5.332949e-04]):4.669068e-03[&B IgrBrlens{all} 9.599888e-03],(((141:6.258045e-04[&B IgrBrlens{all} 4.507790e-07],159:6.258045e-04[&B IgrBrlens{all} 6.024199e-03]):2.847038e-02[&B IgrBrlens{all} 4.532408e-02],(145:9.348569e-03[&B IgrBrlens{all} 4.653314e-03],425:9.348569e-03[&B IgrBrlens{all} 4.593817e-03]):1.974761e-02[&B IgrBrlens{all} 2.150405e-02]):1.483607e-02[&B IgrBrlens{all} 8.371135e-03],(((147:1.862209e-02[&B IgrBrlens{all} 1.724276e-02],(153:1.494687e-02[&B IgrBrlens{all} 1.795910e-02],161:1.494687e-02[&B IgrBrlens{all} 1.247852e-02]):3.675218e-03[&B IgrBrlens{all} 2.961270e-03]):1.933594e-02[&B IgrBrlens{all} 9.868352e-03],140:3.795803e-02[&B IgrBrlens{all} 2.344188e-02]):2.188154e-03[&B IgrBrlens{all} 5.696050e-04],(156:3.421776e-02[&B IgrBrlens{all} 4.819146e-02],144:3.421776e-02[&B IgrBrlens{all} 3.752251e-02]):5.928425e-03[&B IgrBrlens{all} 9.589371e-03]):3.786070e-03[&B IgrBrlens{all} 8.295480e-03]):3.782946e-03[&B IgrBrlens{all} 5.088216e-03]):3.921198e-03[&B IgrBrlens{all} 4.365772e-03],143:5.163640e-02[&B IgrBrlens{all} 7.908261e-02]):6.738211e-03[&B IgrBrlens{all} 6.855868e-03]):2.532877e-02[&B IgrBrlens{all} 3.950350e-02]):1.685605e-02[&B IgrBrlens{all} 3.020572e-02]):2.315075e-02[&B IgrBrlens{all} 5.591652e-02]):2.608240e-02[&B IgrBrlens{all} 2.400667e-02],(((21:5.351879e-02[&B IgrBrlens{all} 5.896598e-02],18:5.351879e-02[&B IgrBrlens{all} 4.199896e-02]):4.203274e-02[&B IgrBrlens{all} 1.701300e-02],(20:7.161585e-02[&B IgrBrlens{all} 1.106460e-01],((19:1.743706e-02[&B IgrBrlens{all} 1.902615e-02],17:1.743706e-02[&B IgrBrlens{all} 1.337472e-02]):1.020245e-02[&B IgrBrlens{all} 2.399097e-02],22:2.763950e-02[&B IgrBrlens{all} 2.621827e-02]):4.397634e-02[&B IgrBrlens{all} 2.551165e-02]):2.393569e-02[&B IgrBrlens{all} 2.775453e-02]):3.902432e-02[&B IgrBrlens{all} 2.658660e-02],((349:2.820622e-02[&B IgrBrlens{all} 3.178463e-02],(348:1.756827e-02[&B IgrBrlens{all} 3.830903e-02],347:1.756827e-02[&B IgrBrlens{all} 5.949386e-03]):1.063794e-02[&B IgrBrlens{all} 2.931063e-03]):4.579373e-02[&B IgrBrlens{all} 5.439389e-02],(((342:7.711993e-03[&B IgrBrlens{all} 1.219368e-02],345:7.711993e-03[&B IgrBrlens{all} 1.267484e-02]):1.934762e-02[&B IgrBrlens{all} 1.725210e-02],(343:9.593983e-03[&B IgrBrlens{all} 1.697318e-02],344:9.593983e-03[&B IgrBrlens{all} 1.309339e-02]):1.746563e-02[&B IgrBrlens{all} 3.508917e-02]):1.000307e-02[&B IgrBrlens{all} 1.800715e-02],346:3.706268e-02[&B IgrBrlens{all} 4.196343e-02]):3.693726e-02[&B IgrBrlens{all} 4.416386e-02]):6.057590e-02[&B IgrBrlens{all} 6.960209e-02]):1.521672e-02[&B IgrBrlens{all} 2.960712e-02]):2.490673e-04[&B IgrBrlens{all} 2.633159e-04]):2.597547e-03[&B IgrBrlens{all} 3.927022e-03]):8.198101e-03[&B IgrBrlens{all} 6.490017e-03],((((((104:5.219398e-02[&B IgrBrlens{all} 5.392697e-02],((103:1.405988e-02[&B IgrBrlens{all} 1.713646e-02],118:1.405988e-02[&B IgrBrlens{all} 2.338417e-02]):5.930846e-03[&B IgrBrlens{all} 1.343170e-02],117:1.999072e-02[&B IgrBrlens{all} 2.463272e-02]):3.220326e-02[&B IgrBrlens{all} 3.498339e-02]):5.326614e-02[&B IgrBrlens{all} 2.318033e-02],(((106:3.977106e-02[&B IgrBrlens{all} 3.281092e-02],107:3.977106e-02[&B IgrBrlens{all} 4.779259e-02]):1.503896e-02[&B IgrBrlens{all} 1.435765e-02],115:5.481002e-02[&B IgrBrlens{all} 4.909669e-02]):1.691432e-02[&B IgrBrlens{all} 1.736558e-02],133:7.172434e-02[&B IgrBrlens{all} 6.702578e-02]):3.373578e-02[&B IgrBrlens{all} 1.162108e-02]):4.143588e-03[&B IgrBrlens{all} 2.069089e-03],((119:3.267893e-02[&B IgrBrlens{all} 2.084129e-02],((130:2.368454e-02[&B IgrBrlens{all} 1.831138e-02],(129:2.327979e-03[&B IgrBrlens{all} 8.978692e-05],94:2.327979e-03[&B IgrBrlens{all} 1.230575e-04]):2.135656e-02[&B IgrBrlens{all} 2.672337e-02]):6.052136e-03[&B IgrBrlens{all} 4.186169e-03],124:2.973668e-02[&B IgrBrlens{all} 1.595292e-02]):2.942253e-03[&B IgrBrlens{all} 2.180210e-03]):7.369618e-02[&B IgrBrlens{all} 6.601469e-02],(((101:2.504323e-02[&B IgrBrlens{all} 3.028689e-02],(121:7.937235e-03[&B IgrBrlens{all} 8.833492e-03],100:7.937235e-03[&B IgrBrlens{all} 4.838642e-03]):1.710600e-02[&B IgrBrlens{all} 1.919411e-02]):6.528880e-02[&B IgrBrlens{all} 7.063419e-02],((128:4.937808e-02[&B IgrBrlens{all} 5.677474e-02],(114:2.645647e-02[&B IgrBrlens{all} 2.630701e-02],125:2.645647e-02[&B IgrBrlens{all} 2.034527e-02]):2.292161e-02[&B IgrBrlens{all} 1.853465e-02]):3.743270e-02[&B IgrBrlens{all} 2.442881e-02],(((((110:3.709465e-02[&B IgrBrlens{all} 2.493782e-02],122:3.709465e-02[&B IgrBrlens{all} 2.142310e-02]):7.060626e-03[&B IgrBrlens{all} 1.765692e-02],92:4.415528e-02[&B IgrBrlens{all} 5.565575e-02]):2.015294e-03[&B IgrBrlens{all} 1.294720e-03],(116:1.987727e-02[&B IgrBrlens{all} 2.270930e-02],109:1.987727e-02[&B IgrBrlens{all} 1.791747e-02]):2.629330e-02[&B IgrBrlens{all} 5.035790e-02]):3.278432e-03[&B IgrBrlens{all} 4.064538e-03],(120:4.219458e-02[&B IgrBrlens{all} 3.912678e-02],136:4.219458e-02[&B IgrBrlens{all} 2.056617e-02]):7.254417e-03[&B IgrBrlens{all} 4.283099e-03]):2.958176e-02[&B IgrBrlens{all} 3.273181e-02],(89:4.086424e-02[&B IgrBrlens{all} 4.539098e-02],((132:9.759424e-03[&B IgrBrlens{all} 8.398174e-03],131:9.759424e-03[&B IgrBrlens{all} 2.607681e-03]):9.732262e-04[&B IgrBrlens{all} 1.090222e-03],139:1.073265e-02[&B IgrBrlens{all} 1.452148e-02]):3.013159e-02[&B IgrBrlens{all} 2.735037e-02]):3.816652e-02[&B IgrBrlens{all} 2.814146e-02]):7.780023e-03[&B IgrBrlens{all} 8.605121e-03]):3.521246e-03[&B IgrBrlens{all} 1.460093e-03]):1.061853e-02[&B IgrBrlens{all} 9.357677e-03],(((((112:2.081961e-02[&B IgrBrlens{all} 2.225510e-02],((123:1.024851e-02[&B IgrBrlens{all} 9.798884e-03],88:1.024851e-02[&B IgrBrlens{all} 7.313093e-03]):9.337568e-03[&B IgrBrlens{all} 1.651195e-02],(126:1.728225e-02[&B IgrBrlens{all} 1.457998e-02],(138:7.705461e-03[&B IgrBrlens{all} 8.222844e-03],102:7.705461e-03[&B IgrBrlens{all} 1.637589e-02]):9.576787e-03[&B IgrBrlens{all} 1.754076e-03]):2.303831e-03[&B IgrBrlens{all} 7.401426e-05]):1.233533e-03[&B IgrBrlens{all} 1.254648e-03]):3.196047e-02[&B IgrBrlens{all} 3.599552e-02],111:5.278008e-02[&B IgrBrlens{all} 5.321706e-02]):2.962141e-03[&B IgrBrlens{all} 1.140472e-03],((97:8.372313e-03[&B IgrBrlens{all} 1.590152e-02],95:8.372313e-03[&B IgrBrlens{all} 3.902445e-04]):1.561400e-02[&B IgrBrlens{all} 3.288834e-03],(98:6.824133e-03[&B IgrBrlens{all} 1.138604e-02],113:6.824133e-03[&B IgrBrlens{all} 1.257380e-03]):1.716218e-02[&B IgrBrlens{all} 2.925614e-02]):3.175591e-02[&B IgrBrlens{all} 4.027140e-02]):4.213684e-03[&B IgrBrlens{all} 4.308315e-03],90:5.995591e-02[&B IgrBrlens{all} 6.288752e-02]):7.322771e-03[&B IgrBrlens{all} 1.067231e-03],(96:3.841202e-02[&B IgrBrlens{all} 6.430818e-02],(105:1.939476e-02[&B IgrBrlens{all} 1.009463e-02],93:1.939476e-02[&B IgrBrlens{all} 1.985585e-02]):1.901726e-02[&B IgrBrlens{all} 6.573729e-03]):2.886666e-02[&B IgrBrlens{all} 1.075155e-02]):3.367189e-02[&B IgrBrlens{all} 4.165957e-02]):5.424544e-03[&B IgrBrlens{all} 5.873168e-03]):3.228602e-03[&B IgrBrlens{all} 7.609124e-04]):1.016068e-02[&B IgrBrlens{all} 7.273165e-03],((108:3.434887e-03[&B IgrBrlens{all} 2.009655e-03],134:3.434887e-03[&B IgrBrlens{all} 2.286875e-04]):4.307559e-02[&B IgrBrlens{all} 4.159172e-02],((91:2.395162e-02[&B IgrBrlens{all} 1.742869e-02],(135:2.623578e-03[&B IgrBrlens{all} 7.171461e-03],127:2.623578e-03[&B IgrBrlens{all} 6.171758e-03]):2.132804e-02[&B IgrBrlens{all} 2.350891e-02]):1.714087e-02[&B IgrBrlens{all} 1.678294e-02],(137:3.364697e-02[&B IgrBrlens{all} 3.794764e-02],99:3.364697e-02[&B IgrBrlens{all} 1.407891e-02]):7.445518e-03[&B IgrBrlens{all} 1.602927e-02]):5.417988e-03[&B IgrBrlens{all} 1.061224e-02]):7.325391e-02[&B IgrBrlens{all} 7.655009e-02]):2.931403e-02[&B IgrBrlens{all} 4.735729e-02],(((84:1.981013e-02[&B IgrBrlens{all} 2.790763e-02],82:1.981013e-02[&B IgrBrlens{all} 4.121430e-02]):1.592283e-02[&B IgrBrlens{all} 1.383487e-02],83:3.573296e-02[&B IgrBrlens{all} 3.452476e-02]):1.027023e-01[&B IgrBrlens{all} 8.634167e-02],((1:1.235651e-01[&B IgrBrlens{all} 7.947850e-02],((81:1.075479e-01[&B IgrBrlens{all} 1.415408e-01],(((248:7.756596e-02[&B IgrBrlens{all} 1.049027e-01],((((264:2.974416e-02[&B IgrBrlens{all} 2.586159e-02],257:2.974416e-02[&B IgrBrlens{all} 3.456353e-02]):1.260944e-02[&B IgrBrlens{all} 1.135107e-02],242:4.235360e-02[&B IgrBrlens{all} 4.620754e-02]):1.197480e-02[&B IgrBrlens{all} 1.678661e-02],234:5.432840e-02[&B IgrBrlens{all} 5.668746e-02]):1.901446e-02[&B IgrBrlens{all} 1.668322e-02],(278:5.600917e-02[&B IgrBrlens{all} 8.709950e-02],(238:4.660563e-02[&B IgrBrlens{all} 4.206641e-02],((265:1.241064e-02[&B IgrBrlens{all} 1.685841e-02],(258:1.734646e-03[&B IgrBrlens{all} 4.586164e-06],273:1.734646e-03[&B IgrBrlens{all} 7.579629e-06]):1.067599e-02[&B IgrBrlens{all} 1.075848e-02]):2.323534e-02[&B IgrBrlens{all} 1.470385e-02],251:3.564598e-02[&B IgrBrlens{all} 3.873979e-02]):1.095964e-02[&B IgrBrlens{all} 5.324358e-03]):9.403543e-03[&B IgrBrlens{all} 3.159872e-03]):1.733370e-02[&B IgrBrlens{all} 7.364647e-03]):4.223101e-03[&B IgrBrlens{all} 1.175279e-02]):3.323536e-04[&B IgrBrlens{all} 3.315845e-06],(((((291:2.561132e-02[&B IgrBrlens{all} 2.289125e-02],(267:2.007643e-02[&B IgrBrlens{all} 7.854150e-03],268:2.007643e-02[&B IgrBrlens{all} 1.699947e-02]):5.534884e-03[&B IgrBrlens{all} 4.364348e-03]):6.801948e-03[&B IgrBrlens{all} 9.409271e-03],236:3.241327e-02[&B IgrBrlens{all} 4.999085e-02]):1.132993e-02[&B IgrBrlens{all} 8.904042e-03],((247:2.559126e-02[&B IgrBrlens{all} 3.046778e-02],((295:1.479224e-02[&B IgrBrlens{all} 1.071422e-02],(272:1.051089e-02[&B IgrBrlens{all} 5.463974e-03],293:1.051089e-02[&B IgrBrlens{all} 1.327612e-02]):4.281357e-03[&B IgrBrlens{all} 4.899700e-03]):8.710501e-03[&B IgrBrlens{all} 2.598872e-02],255:2.350275e-02[&B IgrBrlens{all} 2.859879e-02]):2.088517e-03[&B IgrBrlens{all} 1.093642e-03]):9.565667e-03[&B IgrBrlens{all} 1.173759e-02],(233:1.985739e-02[&B IgrBrlens{all} 1.379935e-02],266:1.985739e-02[&B IgrBrlens{all} 1.386587e-02]):1.529954e-02[&B IgrBrlens{all} 2.664984e-02]):8.586267e-03[&B IgrBrlens{all} 1.078869e-02]):1.057897e-02[&B IgrBrlens{all} 6.141476e-03],(((284:2.262548e-02[&B IgrBrlens{all} 2.452883e-02],277:2.262548e-02[&B IgrBrlens{all} 3.121386e-02]):1.079231e-02[&B IgrBrlens{all} 2.217486e-03],(292:1.196098e-02[&B IgrBrlens{all} 1.532380e-02],240:1.196098e-02[&B IgrBrlens{all} 1.848337e-02]):2.145681e-02[&B IgrBrlens{all} 1.386625e-02]):5.430154e-03[&B IgrBrlens{all} 9.598259e-04],252:3.884794e-02[&B IgrBrlens{all} 3.046660e-02]):1.547423e-02[&B IgrBrlens{all} 1.334592e-02]):1.718245e-03[&B IgrBrlens{all} 6.800196e-03],((297:8.470370e-03[&B IgrBrlens{all} 6.079138e-03],274:8.470370e-03[&B IgrBrlens{all} 1.058288e-02]):4.172030e-02[&B IgrBrlens{all} 3.653463e-02],((254:4.638144e-03[&B IgrBrlens{all} 3.698681e-03],245:4.638144e-03[&B IgrBrlens{all} 5.158376e-03]):9.486716e-03[&B IgrBrlens{all} 1.664576e-02],279:1.412486e-02[&B IgrBrlens{all} 3.000107e-03]):3.606581e-02[&B IgrBrlens{all} 2.758882e-02]):5.849747e-03[&B IgrBrlens{all} 7.572069e-03]):2.185791e-02[&B IgrBrlens{all} 1.753672e-02]):2.704326e-02[&B IgrBrlens{all} 1.830981e-02],(241:1.009970e-01[&B IgrBrlens{all} 9.254230e-02],(((((296:2.215312e-02[&B IgrBrlens{all} 1.737062e-02],((243:3.991993e-03[&B IgrBrlens{all} 5.203526e-03],287:3.991993e-03[&B IgrBrlens{all} 2.928957e-03]):1.250417e-02[&B IgrBrlens{all} 7.165916e-03],270:1.649617e-02[&B IgrBrlens{all} 1.459751e-02]):5.656958e-03[&B IgrBrlens{all} 1.022892e-02]):1.622801e-02[&B IgrBrlens{all} 1.507235e-02],(424:2.234129e-02[&B IgrBrlens{all} 2.361589e-02],256:2.234129e-02[&B IgrBrlens{all} 2.242059e-02]):1.603985e-02[&B IgrBrlens{all} 9.672339e-03]):7.571346e-03[&B IgrBrlens{all} 9.479396e-03],(((((244:4.845451e-04[&B IgrBrlens{all} 1.688884e-09],271:4.845451e-04[&B IgrBrlens{all} 2.826455e-05]):1.531318e-02[&B IgrBrlens{all} 1.338238e-02],235:1.579772e-02[&B IgrBrlens{all} 9.106104e-03]):6.709052e-03[&B IgrBrlens{all} 6.745775e-03],288:2.250677e-02[&B IgrBrlens{all} 4.224396e-02]):3.080821e-03[&B IgrBrlens{all} 2.568646e-03],285:2.558759e-02[&B IgrBrlens{all} 1.902682e-02]):4.532915e-03[&B IgrBrlens{all} 2.923386e-03],(((280:1.506709e-02[&B IgrBrlens{all} 1.946871e-02],(237:3.016731e-03[&B IgrBrlens{all} 1.333578e-03],286:3.016731e-03[&B IgrBrlens{all} 4.694617e-03]):1.205036e-02[&B IgrBrlens{all} 1.826464e-02]):2.427086e-03[&B IgrBrlens{all} 4.717069e-03],276:1.749417e-02[&B IgrBrlens{all} 1.317573e-02]):9.399591e-03[&B IgrBrlens{all} 1.611481e-02],260:2.689376e-02[&B IgrBrlens{all} 3.174028e-02]):3.226745e-03[&B IgrBrlens{all} 2.159745e-03]):1.583197e-02[&B IgrBrlens{all} 2.941697e-02]):2.808463e-02[&B IgrBrlens{all} 3.033041e-02],(253:3.693881e-02[&B IgrBrlens{all} 3.962303e-02],(281:5.841336e-03[&B IgrBrlens{all} 2.734657e-03],261:5.841336e-03[&B IgrBrlens{all} 6.432314e-03]):3.109747e-02[&B IgrBrlens{all} 3.620887e-02]):3.709830e-02[&B IgrBrlens{all} 2.075030e-02]):2.241591e-03[&B IgrBrlens{all} 1.978755e-03],((263:4.249344e-02[&B IgrBrlens{all} 3.624679e-02],((294:1.853426e-02[&B IgrBrlens{all} 9.984304e-03],282:1.853426e-02[&B IgrBrlens{all} 1.389955e-02]):1.814475e-02[&B IgrBrlens{all} 8.217542e-03],((289:2.474772e-02[&B IgrBrlens{all} 2.871164e-02],(269:2.116239e-02[&B IgrBrlens{all} 6.115596e-03],239:2.116239e-02[&B IgrBrlens{all} 2.046925e-02]):3.585326e-03[&B IgrBrlens{all} 2.116051e-03]):6.387437e-03[&B IgrBrlens{all} 3.777601e-04],((283:1.354873e-02[&B IgrBrlens{all} 1.442348e-02],249:1.354873e-02[&B IgrBrlens{all} 1.218395e-02]):3.279639e-03[&B IgrBrlens{all} 1.239533e-02],290:1.682837e-02[&B IgrBrlens{all} 1.444981e-02]):1.430678e-02[&B IgrBrlens{all} 1.613864e-02]):5.543851e-03[&B IgrBrlens{all} 2.661914e-03]):5.814428e-03[&B IgrBrlens{all} 6.363891e-03]):1.659900e-02[&B IgrBrlens{all} 4.434244e-03],(275:4.627492e-02[&B IgrBrlens{all} 4.851048e-02],(((259:1.589675e-02[&B IgrBrlens{all} 2.630978e-02],250:1.589675e-02[&B IgrBrlens{all} 3.462441e-02]):7.325192e-03[&B IgrBrlens{all} 1.301468e-02],246:2.322194e-02[&B IgrBrlens{all} 3.128743e-02]):1.355517e-03[&B IgrBrlens{all} 1.558255e-06],262:2.457746e-02[&B IgrBrlens{all} 1.088385e-02]):2.169747e-02[&B IgrBrlens{all} 1.687295e-02]):1.281751e-02[&B IgrBrlens{all} 1.690126e-02]):1.718627e-02[&B IgrBrlens{all} 1.588833e-02]):2.471833e-02[&B IgrBrlens{all} 2.180780e-02]):3.944545e-03[&B IgrBrlens{all} 7.400138e-03]):2.606356e-03[&B IgrBrlens{all} 2.247987e-02]):9.492194e-03[&B IgrBrlens{all} 6.924500e-03],(200:9.612989e-02[&B IgrBrlens{all} 8.529582e-02],((((((185:3.108961e-03[&B IgrBrlens{all} 3.433634e-03],181:3.108961e-03[&B IgrBrlens{all} 5.908945e-03]):2.588491e-02[&B IgrBrlens{all} 2.406610e-02],(173:1.947497e-02[&B IgrBrlens{all} 1.661332e-02],175:1.947497e-02[&B IgrBrlens{all} 5.077849e-02]):9.518893e-03[&B IgrBrlens{all} 1.486874e-02]):2.305058e-02[&B IgrBrlens{all} 2.988526e-02],((((167:2.700530e-02[&B IgrBrlens{all} 2.745928e-02],(232:1.415889e-02[&B IgrBrlens{all} 1.632601e-02],205:1.415889e-02[&B IgrBrlens{all} 1.867240e-02]):1.284641e-02[&B IgrBrlens{all} 1.067712e-02]):1.219816e-02[&B IgrBrlens{all} 5.188280e-03],(225:1.905053e-02[&B IgrBrlens{all} 1.424341e-02],227:1.905053e-02[&B IgrBrlens{all} 2.619859e-02]):2.015293e-02[&B IgrBrlens{all} 1.682982e-02]):4.593088e-03[&B IgrBrlens{all} 1.128691e-03],192:4.379655e-02[&B IgrBrlens{all} 2.790088e-02]):2.817297e-03[&B IgrBrlens{all} 7.827741e-03],((213:1.609110e-02[&B IgrBrlens{all} 6.350390e-03],(186:1.200838e-02[&B IgrBrlens{all} 1.543322e-02],179:1.200838e-02[&B IgrBrlens{all} 6.393091e-03]):4.082718e-03[&B IgrBrlens{all} 8.651665e-03]):1.794927e-02[&B IgrBrlens{all} 2.666767e-02],(194:2.594039e-02[&B IgrBrlens{all} 1.950647e-02],((166:1.274230e-02[&B IgrBrlens{all} 4.521837e-03],206:1.274230e-02[&B IgrBrlens{all} 2.472752e-02]):4.319120e-03[&B IgrBrlens{all} 5.771486e-03],212:1.706142e-02[&B IgrBrlens{all} 1.877407e-02]):8.878967e-03[&B IgrBrlens{all} 1.658301e-02]):8.099985e-03[&B IgrBrlens{all} 1.925621e-03]):1.257348e-02[&B IgrBrlens{all} 3.973839e-03]):5.430599e-03[&B IgrBrlens{all} 5.962723e-03]):5.294364e-03[&B IgrBrlens{all} 7.821353e-03],((((423:4.478378e-03[&B IgrBrlens{all} 7.376026e-03],174:4.478378e-03[&B IgrBrlens{all} 7.723284e-05]):2.262577e-02[&B IgrBrlens{all} 1.493903e-02],((198:3.062675e-03[&B IgrBrlens{all} 1.091591e-02],204:3.062675e-03[&B IgrBrlens{all} 1.046460e-02]):1.831680e-02[&B IgrBrlens{all} 1.061745e-02],177:2.137947e-02[&B IgrBrlens{all} 1.786878e-02]):5.724673e-03[&B IgrBrlens{all} 1.487183e-03]):4.143993e-03[&B IgrBrlens{all} 2.132397e-03],180:3.124814e-02[&B IgrBrlens{all} 1.215087e-02]):1.378847e-02[&B IgrBrlens{all} 7.460714e-03],((171:9.218812e-03[&B IgrBrlens{all} 1.980185e-03],223:9.218812e-03[&B IgrBrlens{all} 2.063226e-02]):2.511666e-02[&B IgrBrlens{all} 1.763491e-02],(183:1.214261e-02[&B IgrBrlens{all} 1.522623e-02],231:1.214261e-02[&B IgrBrlens{all} 1.009306e-02]):2.219286e-02[&B IgrBrlens{all} 2.103198e-02]):1.070113e-02[&B IgrBrlens{all} 5.553704e-03]):1.230221e-02[&B IgrBrlens{all} 2.100397e-03]):1.228438e-02[&B IgrBrlens{all} 1.427234e-02],(((216:2.886420e-02[&B IgrBrlens{all} 2.680882e-02],184:2.886420e-02[&B IgrBrlens{all} 2.407082e-02]):6.597037e-03[&B IgrBrlens{all} 1.466506e-02],(202:5.269931e-03[&B IgrBrlens{all} 8.816890e-03],209:5.269931e-03[&B IgrBrlens{all} 4.828993e-03]):3.019130e-02[&B IgrBrlens{all} 1.986376e-02]):1.682637e-02[&B IgrBrlens{all} 1.283227e-02],((222:2.492453e-02[&B IgrBrlens{all} 1.540310e-02],(221:1.319687e-02[&B IgrBrlens{all} 6.077701e-03],195:1.319687e-02[&B IgrBrlens{all} 7.147704e-03]):1.172766e-02[&B IgrBrlens{all} 1.497479e-03]):6.852148e-03[&B IgrBrlens{all} 1.847649e-03],196:3.177668e-02[&B IgrBrlens{all} 1.429758e-02]):2.051093e-02[&B IgrBrlens{all} 1.046478e-02]):1.733559e-02[&B IgrBrlens{all} 1.261318e-02]):2.101742e-02[&B IgrBrlens{all} 7.754266e-03],(((((197:6.170615e-03[&B IgrBrlens{all} 6.270557e-03],178:6.170615e-03[&B IgrBrlens{all} 7.878289e-03]):3.895905e-02[&B IgrBrlens{all} 3.148281e-02],(219:4.486993e-03[&B IgrBrlens{all} 1.855157e-03],211:4.486993e-03[&B IgrBrlens{all} 5.731438e-03]):4.064267e-02[&B IgrBrlens{all} 2.919044e-02]):9.798339e-03[&B IgrBrlens{all} 3.331581e-02],((((203:1.872960e-03[&B IgrBrlens{all} 4.103664e-03],188:1.872960e-03[&B IgrBrlens{all} 7.894185e-04]):2.143891e-02[&B IgrBrlens{all} 3.626594e-02],(169:7.334004e-03[&B IgrBrlens{all} 3.531284e-03],187:7.334004e-03[&B IgrBrlens{all} 4.450749e-03]):1.597787e-02[&B IgrBrlens{all} 1.203998e-02]):4.580424e-03[&B IgrBrlens{all} 1.478614e-02],(201:1.613470e-02[&B IgrBrlens{all} 1.201878e-02],170:1.613470e-02[&B IgrBrlens{all} 2.637296e-02]):1.175760e-02[&B IgrBrlens{all} 1.080414e-02]):1.388161e-02[&B IgrBrlens{all} 1.037112e-02],(189:3.515067e-03[&B IgrBrlens{all} 4.141727e-03],172:3.515067e-03[&B IgrBrlens{all} 3.924489e-03]):3.825883e-02[&B IgrBrlens{all} 2.326844e-02]):1.315410e-02[&B IgrBrlens{all} 1.325392e-02]):5.875833e-03[&B IgrBrlens{all} 1.389940e-03],226:6.080384e-02[&B IgrBrlens{all} 5.640150e-02]):1.795380e-02[&B IgrBrlens{all} 7.380814e-03],(((190:2.745912e-02[&B IgrBrlens{all} 1.999320e-02],(218:5.181598e-03[&B IgrBrlens{all} 1.623000e-03],199:5.181598e-03[&B IgrBrlens{all} 3.100610e-03]):2.227752e-02[&B IgrBrlens{all} 3.772664e-02]):2.044043e-02[&B IgrBrlens{all} 1.445224e-02],215:4.789955e-02[&B IgrBrlens{all} 2.799598e-02]):2.494954e-02[&B IgrBrlens{all} 3.011271e-02],(((224:4.558797e-02[&B IgrBrlens{all} 5.485045e-02],((207:4.048543e-02[&B IgrBrlens{all} 2.211791e-02],((217:1.853591e-02[&B IgrBrlens{all} 2.957437e-02],193:1.853591e-02[&B IgrBrlens{all} 2.070037e-02]):1.229144e-02[&B IgrBrlens{all} 8.515478e-03],210:3.082735e-02[&B IgrBrlens{all} 2.961950e-02]):9.658079e-03[&B IgrBrlens{all} 1.467654e-02]):8.095277e-04[&B IgrBrlens{all} 1.174561e-06],(214:2.689818e-02[&B IgrBrlens{all} 1.311406e-02],220:2.689818e-02[&B IgrBrlens{all} 1.050341e-02]):1.439678e-02[&B IgrBrlens{all} 9.501096e-03]):4.293015e-03[&B IgrBrlens{all} 1.050182e-02]):9.048291e-03[&B IgrBrlens{all} 1.388253e-02],(176:1.790766e-02[&B IgrBrlens{all} 2.918362e-02],229:1.790766e-02[&B IgrBrlens{all} 1.489481e-02]):3.672861e-02[&B IgrBrlens{all} 3.831803e-02]):1.104742e-02[&B IgrBrlens{all} 1.310373e-02],((230:3.528452e-02[&B IgrBrlens{all} 2.735190e-02],182:3.528452e-02[&B IgrBrlens{all} 1.298443e-02]):7.986629e-03[&B IgrBrlens{all} 1.357811e-02],(165:4.176482e-02[&B IgrBrlens{all} 4.473502e-02],(((228:1.309845e-02[&B IgrBrlens{all} 1.844577e-02],168:1.309845e-02[&B IgrBrlens{all} 4.596530e-03]):1.717264e-02[&B IgrBrlens{all} 1.835066e-02],208:3.027109e-02[&B IgrBrlens{all} 4.389295e-02]):2.234304e-03[&B IgrBrlens{all} 3.656295e-03],191:3.250539e-02[&B IgrBrlens{all} 2.257769e-02]):9.259434e-03[&B IgrBrlens{all} 2.212653e-02]):1.506324e-03[&B IgrBrlens{all} 1.653690e-03]):2.241254e-02[&B IgrBrlens{all} 1.803373e-02]):7.165400e-03[&B IgrBrlens{all} 1.189275e-02]):5.908552e-03[&B IgrBrlens{all} 7.020768e-03]):1.188298e-02[&B IgrBrlens{all} 8.512467e-03]):5.489272e-03[&B IgrBrlens{all} 1.383446e-02]):2.091024e-02[&B IgrBrlens{all} 3.175511e-02]):6.524992e-03[&B IgrBrlens{all} 2.135014e-02]):8.395761e-03[&B IgrBrlens{all} 2.093554e-02],(((44:1.642149e-02[&B IgrBrlens{all} 1.290458e-02],49:1.642149e-02[&B IgrBrlens{all} 3.532229e-02]):1.200352e-02[&B IgrBrlens{all} 1.600261e-02],43:2.842501e-02[&B IgrBrlens{all} 2.522444e-02]):6.688366e-02[&B IgrBrlens{all} 1.158459e-01],((((59:1.217723e-02[&B IgrBrlens{all} 3.122518e-02],46:1.217723e-02[&B IgrBrlens{all} 4.862820e-03]):3.892812e-02[&B IgrBrlens{all} 2.132500e-02],55:5.110535e-02[&B IgrBrlens{all} 7.410752e-02]):2.305014e-02[&B IgrBrlens{all} 2.933955e-02],(58:4.501229e-02[&B IgrBrlens{all} 3.076386e-02],(((56:1.532760e-02[&B IgrBrlens{all} 8.655330e-03],(57:8.670315e-03[&B IgrBrlens{all} 5.701672e-03],61:8.670315e-03[&B IgrBrlens{all} 1.941681e-02]):6.657285e-03[&B IgrBrlens{all} 4.658657e-03]):2.038029e-03[&B IgrBrlens{all} 9.310671e-04],(52:1.410709e-02[&B IgrBrlens{all} 1.022274e-02],48:1.410709e-02[&B IgrBrlens{all} 3.674319e-03]):3.258534e-03[&B IgrBrlens{all} 1.554294e-02]):6.432767e-03[&B IgrBrlens{all} 3.473805e-03],45:2.379840e-02[&B IgrBrlens{all} 1.665994e-02]):2.121389e-02[&B IgrBrlens{all} 2.674269e-02]):2.914321e-02[&B IgrBrlens{all} 4.330314e-02]):1.886749e-02[&B IgrBrlens{all} 8.523798e-03],(((54:2.896353e-02[&B IgrBrlens{all} 4.038639e-02],53:2.896353e-02[&B IgrBrlens{all} 1.308135e-02]):6.555162e-03[&B IgrBrlens{all} 8.534044e-03],(50:2.607287e-02[&B IgrBrlens{all} 9.206996e-03],60:2.607287e-02[&B IgrBrlens{all} 2.918652e-02]):9.445819e-03[&B IgrBrlens{all} 1.030195e-02]):1.038056e-02[&B IgrBrlens{all} 6.795987e-03],(51:2.449509e-02[&B IgrBrlens{all} 4.649327e-02],47:2.449509e-02[&B IgrBrlens{all} 3.740946e-02]):2.140416e-02[&B IgrBrlens{all} 2.091441e-02]):4.712374e-02[&B IgrBrlens{all} 5.866665e-02]):2.285683e-03[&B IgrBrlens{all} 1.955454e-02]):3.665221e-02[&B IgrBrlens{all} 4.163729e-02]):6.474399e-03[&B IgrBrlens{all} 9.239486e-03]):1.064313e-02[&B IgrBrlens{all} 1.119523e-02]):7.683790e-03[&B IgrBrlens{all} 9.147653e-03],((((35:1.628502e-02[&B IgrBrlens{all} 1.294078e-02],39:1.628502e-02[&B IgrBrlens{all} 1.868315e-02]):2.512378e-02[&B IgrBrlens{all} 2.174132e-02],36:4.140879e-02[&B IgrBrlens{all} 5.238332e-02]):1.857780e-02[&B IgrBrlens{all} 1.756488e-02],((38:2.275161e-02[&B IgrBrlens{all} 2.933260e-02],32:2.275161e-02[&B IgrBrlens{all} 2.825570e-02]):2.248164e-02[&B IgrBrlens{all} 1.279342e-02],28:4.523325e-02[&B IgrBrlens{all} 3.469281e-02]):1.475334e-02[&B IgrBrlens{all} 5.026564e-03]):2.433330e-02[&B IgrBrlens{all} 2.139372e-02],((34:3.124442e-02[&B IgrBrlens{all} 4.329225e-02],29:3.124442e-02[&B IgrBrlens{all} 2.441568e-02]):2.616291e-02[&B IgrBrlens{all} 2.479017e-02],(((30:2.178940e-02[&B IgrBrlens{all} 1.580912e-02],33:2.178940e-02[&B IgrBrlens{all} 1.267850e-02]):1.694267e-02[&B IgrBrlens{all} 9.350574e-03],31:3.873207e-02[&B IgrBrlens{all} 2.926425e-02]):2.003798e-04[&B IgrBrlens{all} 3.431700e-06],((((40:1.132558e-02[&B IgrBrlens{all} 4.270343e-03],41:1.132558e-02[&B IgrBrlens{all} 6.879724e-03]):7.073853e-03[&B IgrBrlens{all} 1.153745e-02],37:1.839944e-02[&B IgrBrlens{all} 1.942578e-02]):1.392115e-02[&B IgrBrlens{all} 4.365970e-03],27:3.232059e-02[&B IgrBrlens{all} 2.146168e-02]):5.690094e-03[&B IgrBrlens{all} 8.152656e-03],(42:1.023281e-02[&B IgrBrlens{all} 9.678459e-03],26:1.023281e-02[&B IgrBrlens{all} 2.264217e-02]):2.777788e-02[&B IgrBrlens{all} 4.283807e-02]):9.217618e-04[&B IgrBrlens{all} 4.702490e-04]):1.847487e-02[&B IgrBrlens{all} 1.533735e-02]):2.691257e-02[&B IgrBrlens{all} 1.819392e-02]):7.244231e-02[&B IgrBrlens{all} 2.635343e-02]):4.075085e-03[&B IgrBrlens{all} 5.009478e-03]):1.144483e-02[&B IgrBrlens{all} 4.211813e-03]):1.443251e-02[&B IgrBrlens{all} 1.974611e-02]):1.924500e-02[&B IgrBrlens{all} 2.407020e-02],(((6:8.336229e-02[&B IgrBrlens{all} 1.232848e-01],5:8.336229e-02[&B IgrBrlens{all} 1.325173e-01]):9.115379e-03[&B IgrBrlens{all} 1.813980e-03],2:9.247767e-02[&B IgrBrlens{all} 5.683855e-02]):3.828180e-02[&B IgrBrlens{all} 2.155937e-02],(4:1.002688e-02[&B IgrBrlens{all} 1.207340e-02],3:1.002688e-02[&B IgrBrlens{all} 1.918674e-02]):1.207326e-01[&B IgrBrlens{all} 1.035860e-01]):7.520015e-02[&B IgrBrlens{all} 5.152859e-02]):1.398520e-02[&B IgrBrlens{all} 8.559829e-03]);
   tree gen.18018000 [&B IgrBrlens{all}] = [&R] ((419:1.155393e-01[&B IgrBrlens{all} 8.356131e-02],(418:1.038966e-01[&B IgrBrlens{all} 7.203343e-02],(417:9.237273e-02[&B IgrBrlens{all} 1.161449e-01],416:9.237273e-02[&B IgrBrlens{all} 9.339494e-02]):1.152389e-02[&B IgrBrlens{all} 1.867060e-02]):1.164269e-02[&B IgrBrlens{all} 1.396027e-02]):1.044055e-01[&B IgrBrlens{all} 9.328929e-02],(((75:4.651515e-02[&B IgrBrlens{all} 3.921971e-02],((76:5.294276e-03[&B IgrBrlens{all} 1.383770e-03],(79:2.661750e-03[&B IgrBrlens{all} 1.088523e-03],420:2.661750e-03[&B IgrBrlens{all} 5.506231e-03]):2.632526e-03[&B IgrBrlens{all} 3.999757e-03]):3.435674e-02[&B IgrBrlens{all} 1.745662e-02],((80:4.287790e-03[&B IgrBrlens{all} 1.800401e-03],77:4.287790e-03[&B IgrBrlens{all} 1.572160e-02]):4.305912e-03[&B IgrBrlens{all} 1.010134e-03],78:8.593702e-03[&B IgrBrlens{all} 1.181787e-02]):3.105731e-02[&B IgrBrlens{all} 5.706091e-02]):6.864136e-03[&B IgrBrlens{all} 2.770070e-03]):1.401995e-01[&B IgrBrlens{all} 1.025277e-01],((((87:5.693481e-02[&B IgrBrlens{all} 6.288049e-02],86:5.693481e-02[&B IgrBrlens{all} 3.804854e-02]):1.909482e-02[&B IgrBrlens{all} 1.290054e-02],85:7.602963e-02[&B IgrBrlens{all} 1.010424e-01]):6.223563e-02[&B IgrBrlens{all} 6.779934e-02],(((364:4.650558e-02[&B IgrBrlens{all} 4.647560e-02],362:4.650558e-02[&B IgrBrlens{all} 7.182771e-02]):5.666439e-02[&B IgrBrlens{all} 5.329758e-02],(((375:4.188342e-02[&B IgrBrlens{all} 5.304488e-02],372:4.188342e-02[&B IgrBrlens{all} 3.749953e-02]):2.647999e-02[&B IgrBrlens{all} 4.092312e-02],(((373:1.344823e-02[&B IgrBrlens{all} 1.072613e-02],357:1.344823e-02[&B IgrBrlens{all} 2.303688e-02]):2.671257e-02[&B IgrBrlens{all} 3.803468e-02],(((371:1.683340e-02[&B IgrBrlens{all} 2.217774e-02],421:1.683340e-02[&B IgrBrlens{all} 1.730420e-02]):1.111307e-02[&B IgrBrlens{all} 1.306750e-02],367:2.794648e-02[&B IgrBrlens{all} 4.075739e-02]):1.095122e-02[&B IgrBrlens{all} 9.856250e-03],366:3.889769e-02[&B IgrBrlens{all} 8.083736e-02]):1.263110e-03[&B IgrBrlens{all} 6.377470e-05]):1.673169e-02[&B IgrBrlens{all} 1.515097e-02],(355:2.532061e-02[&B IgrBrlens{all} 7.769989e-03],353:2.532061e-02[&B IgrBrlens{all} 3.116131e-02]):3.157188e-02[&B IgrBrlens{all} 1.359115e-02]):1.147092e-02[&B IgrBrlens{all} 1.087545e-02]):1.727340e-02[&B IgrBrlens{all} 1.234999e-02],(((422:4.763009e-02[&B IgrBrlens{all} 5.906938e-02],354:4.763009e-02[&B IgrBrlens{all} 5.280384e-02]):2.092069e-02[&B IgrBrlens{all} 2.988297e-02],((363:4.063704e-02[&B IgrBrlens{all} 5.457768e-02],377:4.063704e-02[&B IgrBrlens{all} 5.145670e-02]):3.729477e-03[&B IgrBrlens{all} 4.812973e-03],369:4.436652e-02[&B IgrBrlens{all} 5.696870e-02]):2.418427e-02[&B IgrBrlens{all} 2.037048e-02]):1.387443e-02[&B IgrBrlens{all} 1.049445e-02],((374:5.635532e-02[&B IgrBrlens{all} 3.217964e-02],370:5.635532e-02[&B IgrBrlens{all} 4.878345e-02]):1.644593e-02[&B IgrBrlens{all} 7.530513e-03],(356:5.078209e-02[&B IgrBrlens{all} 5.117456e-02],((360:5.556793e-03[&B IgrBrlens{all} 5.795594e-03],359:5.556793e-03[&B IgrBrlens{all} 1.171751e-02]):3.998847e-02[&B IgrBrlens{all} 4.632371e-02],(358:3.263183e-02[&B IgrBrlens{all} 1.792591e-02],(368:3.118930e-02[&B IgrBrlens{all} 1.947694e-02],365:3.118930e-02[&B IgrBrlens{all} 3.882023e-02]):1.442531e-03[&B IgrBrlens{all} 1.604372e-06]):1.291343e-02[&B IgrBrlens{all} 1.090021e-02]):5.236821e-03[&B IgrBrlens{all} 4.686797e-03]):2.201916e-02[&B IgrBrlens{all} 6.318936e-03]):9.623969e-03[&B IgrBrlens{all} 4.101726e-03]):3.211592e-03[&B IgrBrlens{all} 2.170408e-05]):1.753316e-02[&B IgrBrlens{all} 9.132640e-03]):2.071886e-03[&B IgrBrlens{all} 7.051471e-04],(378:4.453020e-02[&B IgrBrlens{all} 4.593811e-02],(376:3.427374e-02[&B IgrBrlens{all} 3.044434e-02],361:3.427374e-02[&B IgrBrlens{all} 2.148193e-02]):1.025646e-02[&B IgrBrlens{all} 1.345634e-02]):6.071165e-02[&B IgrBrlens{all} 9.680126e-02]):3.302341e-02[&B IgrBrlens{all} 3.465393e-02]):3.401685e-02[&B IgrBrlens{all} 4.245605e-02],(((((14:2.787578e-02[&B IgrBrlens{all} 2.030978e-02],(16:1.216667e-02[&B IgrBrlens{all} 1.133159e-02],13:1.216667e-02[&B IgrBrlens{all} 9.760205e-03]):1.570912e-02[&B IgrBrlens{all} 2.032750e-02]):4.528336e-02[&B IgrBrlens{all} 4.181452e-02],15:7.315914e-02[&B IgrBrlens{all} 7.925989e-02]):2.718534e-02[&B IgrBrlens{all} 2.851070e-02],(((11:6.817329e-03[&B IgrBrlens{all} 4.785808e-03],9:6.817329e-03[&B IgrBrlens{all} 9.016857e-03]):1.353312e-02[&B IgrBrlens{all} 2.179470e-02],8:2.035045e-02[&B IgrBrlens{all} 1.341956e-02]):1.758443e-02[&B IgrBrlens{all} 2.047583e-02],(12:2.758881e-02[&B IgrBrlens{all} 4.176772e-02],(7:2.217290e-02[&B IgrBrlens{all} 2.531350e-02],10:2.217290e-02[&B IgrBrlens{all} 3.260534e-02]):5.415909e-03[&B IgrBrlens{all} 1.124033e-03]):1.034607e-02[&B IgrBrlens{all} 5.566401e-03]):6.240961e-02[&B IgrBrlens{all} 8.408614e-02]):5.229470e-02[&B IgrBrlens{all} 6.455649e-02],((((((338:7.896408e-02[&B IgrBrlens{all} 1.023553e-01],((308:1.900108e-02[&B IgrBrlens{all} 1.992483e-02],310:1.900108e-02[&B IgrBrlens{all} 3.475117e-02]):1.148946e-02[&B IgrBrlens{all} 2.071397e-02],323:3.049055e-02[&B IgrBrlens{all} 9.244040e-03]):4.847353e-02[&B IgrBrlens{all} 5.988678e-02]):2.954678e-02[&B IgrBrlens{all} 2.059587e-02],(302:2.098566e-02[&B IgrBrlens{all} 1.169726e-02],305:2.098566e-02[&B IgrBrlens{all} 8.150008e-03]):8.752520e-02[&B IgrBrlens{all} 9.072226e-02]):5.531471e-03[&B IgrBrlens{all} 8.233886e-03],((((314:5.713615e-02[&B IgrBrlens{all} 4.111719e-02],((322:4.060377e-02[&B IgrBrlens{all} 3.283100e-02],328:4.060377e-02[&B IgrBrlens{all} 3.167108e-02]):2.631684e-03[&B IgrBrlens{all} 3.810304e-03],(337:2.742615e-02[&B IgrBrlens{all} 2.054123e-02],324:2.742615e-02[&B IgrBrlens{all} 3.176954e-02]):1.580930e-02[&B IgrBrlens{all} 1.350335e-02]):1.390069e-02[&B IgrBrlens{all} 2.948703e-02]):3.050416e-03[&B IgrBrlens{all} 4.646561e-04],((336:2.575152e-02[&B IgrBrlens{all} 1.851671e-02],(301:1.248843e-02[&B IgrBrlens{all} 1.853585e-02],320:1.248843e-02[&B IgrBrlens{all} 9.335382e-03]):1.326310e-02[&B IgrBrlens{all} 1.672518e-02]):1.320106e-02[&B IgrBrlens{all} 1.141366e-02],307:3.895258e-02[&B IgrBrlens{all} 3.374746e-02]):2.123398e-02[&B IgrBrlens{all} 1.127403e-02]):3.618433e-02[&B IgrBrlens{all} 1.341974e-02],((((341:1.009769e-02[&B IgrBrlens{all} 9.869121e-03],312:1.009769e-02[&B IgrBrlens{all} 4.458113e-03]):4.645709e-02[&B IgrBrlens{all} 5.957410e-02],(329:3.335595e-02[&B IgrBrlens{all} 1.629751e-02],319:3.335595e-02[&B IgrBrlens{all} 5.415968e-02]):2.319882e-02[&B IgrBrlens{all} 3.670584e-02]):2.059636e-02[&B IgrBrlens{all} 1.036036e-02],327:7.715114e-02[&B IgrBrlens{all} 7.536987e-02]):1.611682e-02[&B IgrBrlens{all} 1.500834e-02],((((325:3.145794e-02[&B IgrBrlens{all} 3.442231e-02],((330:3.721337e-03[&B IgrBrlens{all} 3.513772e-03],304:3.721337e-03[&B IgrBrlens{all} 4.306070e-03]):5.710933e-03[&B IgrBrlens{all} 5.106069e-03],339:9.432270e-03[&B IgrBrlens{all} 3.849682e-02]):2.202567e-02[&B IgrBrlens{all} 1.434931e-02]):7.062273e-03[&B IgrBrlens{all} 5.764329e-03],(311:1.870578e-02[&B IgrBrlens{all} 4.186517e-02],315:1.870578e-02[&B IgrBrlens{all} 2.204765e-02]):1.981443e-02[&B IgrBrlens{all} 1.534759e-02]):4.739488e-03[&B IgrBrlens{all} 4.493453e-03],((426:3.042095e-02[&B IgrBrlens{all} 4.100677e-02],331:3.042095e-02[&B IgrBrlens{all} 3.402949e-02]):2.954686e-03[&B IgrBrlens{all} 1.600387e-03],303:3.337564e-02[&B IgrBrlens{all} 2.714056e-02]):9.884065e-03[&B IgrBrlens{all} 9.856133e-03]):1.473646e-02[&B IgrBrlens{all} 1.315463e-02],318:5.799616e-02[&B IgrBrlens{all} 7.694666e-02]):3.527179e-02[&B IgrBrlens{all} 2.675594e-02]):3.102944e-03[&B IgrBrlens{all} 3.319049e-03]):1.184634e-03[&B IgrBrlens{all} 3.964674e-08],(335:9.519167e-02[&B IgrBrlens{all} 8.857771e-02],((298:4.806542e-02[&B IgrBrlens{all} 4.365593e-02],309:4.806542e-02[&B IgrBrlens{all} 3.297895e-02]):4.285797e-02[&B IgrBrlens{all} 6.117039e-02],(((((300:2.781675e-02[&B IgrBrlens{all} 3.136207e-02],299:2.781675e-02[&B IgrBrlens{all} 3.227237e-02]):7.393493e-04[&B IgrBrlens{all} 1.947617e-06],334:2.855610e-02[&B IgrBrlens{all} 2.968984e-02]):2.653448e-02[&B IgrBrlens{all} 2.177933e-02],((326:8.807535e-03[&B IgrBrlens{all} 2.078379e-03],(321:7.711016e-03[&B IgrBrlens{all} 1.962773e-02],306:7.711016e-03[&B IgrBrlens{all} 3.960558e-03]):1.096519e-03[&B IgrBrlens{all} 1.001889e-04]):1.933816e-02[&B IgrBrlens{all} 1.824103e-02],333:2.814570e-02[&B IgrBrlens{all} 1.663869e-02]):2.694488e-02[&B IgrBrlens{all} 2.671876e-02]):3.756176e-03[&B IgrBrlens{all} 4.194282e-03],((313:1.474736e-02[&B IgrBrlens{all} 5.700378e-03],(317:6.329910e-04[&B IgrBrlens{all} 6.696915e-05],316:6.329910e-04[&B IgrBrlens{all} 4.604211e-04]):1.411437e-02[&B IgrBrlens{all} 1.515307e-02]):1.183309e-02[&B IgrBrlens{all} 1.232153e-02],340:2.658046e-02[&B IgrBrlens{all} 3.450926e-02]):3.226629e-02[&B IgrBrlens{all} 1.545313e-02]):1.390461e-02[&B IgrBrlens{all} 5.706615e-03],332:7.275136e-02[&B IgrBrlens{all} 7.330616e-02]):1.817202e-02[&B IgrBrlens{all} 1.366284e-02]):4.268283e-03[&B IgrBrlens{all} 2.057072e-02]):2.363864e-03[&B IgrBrlens{all} 3.535035e-05]):1.648680e-02[&B IgrBrlens{all} 1.670257e-02]):3.563570e-03[&B IgrBrlens{all} 1.300666e-04],(((65:3.239305e-02[&B IgrBrlens{all} 3.243767e-02],64:3.239305e-02[&B IgrBrlens{all} 2.109869e-02]):6.629049e-02[&B IgrBrlens{all} 6.247859e-02],(74:1.813079e-02[&B IgrBrlens{all} 1.562290e-02],((73:3.695974e-03[&B IgrBrlens{all} 9.507286e-04],69:3.695974e-03[&B IgrBrlens{all} 9.132100e-04]):1.530515e-03[&B IgrBrlens{all} 2.982421e-03],66:5.226489e-03[&B IgrBrlens{all} 1.512715e-02]):1.290430e-02[&B IgrBrlens{all} 2.254291e-02]):8.055275e-02[&B IgrBrlens{all} 1.135671e-01]):6.354429e-03[&B IgrBrlens{all} 6.325918e-03],((67:2.016665e-02[&B IgrBrlens{all} 1.972131e-02],((70:4.933678e-03[&B IgrBrlens{all} 8.597553e-04],68:4.933678e-03[&B IgrBrlens{all} 1.318142e-03]):3.779581e-03[&B IgrBrlens{all} 3.425018e-03],63:8.713259e-03[&B IgrBrlens{all} 9.534516e-03]):1.145339e-02[&B IgrBrlens{all} 9.226140e-03]):1.350285e-02[&B IgrBrlens{all} 2.180807e-02],(71:1.628005e-02[&B IgrBrlens{all} 1.583049e-02],(72:9.874305e-03[&B IgrBrlens{all} 9.976844e-03],62:9.874305e-03[&B IgrBrlens{all} 5.923371e-03]):6.405747e-03[&B IgrBrlens{all} 9.048660e-03]):1.738945e-02[&B IgrBrlens{all} 2.821600e-02]):7.136847e-02[&B IgrBrlens{all} 5.700784e-02]):1.256793e-02[&B IgrBrlens{all} 1.135454e-02]):4.159599e-04[&B IgrBrlens{all} 2.686579e-09],((((((410:5.994071e-03[&B IgrBrlens{all} 1.715952e-03],407:5.994071e-03[&B IgrBrlens{all} 6.948462e-03]):1.887995e-02[&B IgrBrlens{all} 1.219813e-02],(380:1.822711e-02[&B IgrBrlens{all} 9.792154e-03],(415:6.027946e-04[&B IgrBrlens{all} 2.713567e-03],396:6.027946e-04[&B IgrBrlens{all} 4.966643e-08]):1.762432e-02[&B IgrBrlens{all} 1.421029e-02]):6.646903e-03[&B IgrBrlens{all} 7.780458e-04]):1.990131e-02[&B IgrBrlens{all} 1.344399e-02],((395:2.158293e-02[&B IgrBrlens{all} 2.021156e-02],390:2.158293e-02[&B IgrBrlens{all} 2.315808e-02]):1.067675e-02[&B IgrBrlens{all} 1.154923e-02],(411:1.548661e-02[&B IgrBrlens{all} 8.376314e-03],(408:3.203860e-03[&B IgrBrlens{all} 3.949199e-03],402:3.203860e-03[&B IgrBrlens{all} 2.359279e-03]):1.228275e-02[&B IgrBrlens{all} 6.955019e-03]):1.677307e-02[&B IgrBrlens{all} 1.550031e-02]):1.251565e-02[&B IgrBrlens{all} 6.286412e-03]):1.034132e-02[&B IgrBrlens{all} 7.681023e-03],((((398:1.219871e-02[&B IgrBrlens{all} 7.994969e-03],404:1.219871e-02[&B IgrBrlens{all} 1.476920e-02]):1.281606e-02[&B IgrBrlens{all} 1.174144e-02],(382:4.100864e-03[&B IgrBrlens{all} 9.173581e-04],381:4.100864e-03[&B IgrBrlens{all} 3.988864e-03]):2.091390e-02[&B IgrBrlens{all} 1.603174e-02]):5.275716e-03[&B IgrBrlens{all} 1.727628e-03],(401:2.985684e-02[&B IgrBrlens{all} 1.371375e-02],409:2.985684e-02[&B IgrBrlens{all} 3.381730e-02]):4.336350e-04[&B IgrBrlens{all} 1.255150e-04]):1.929018e-02[&B IgrBrlens{all} 1.286793e-02],(((399:3.562778e-02[&B IgrBrlens{all} 3.128966e-02],(405:9.248874e-03[&B IgrBrlens{all} 1.321126e-02],379:9.248874e-03[&B IgrBrlens{all} 1.288424e-02]):2.637891e-02[&B IgrBrlens{all} 3.668172e-02]):1.444009e-03[&B IgrBrlens{all} 1.724826e-03],(413:1.445932e-02[&B IgrBrlens{all} 1.061276e-02],384:1.445932e-02[&B IgrBrlens{all} 1.650879e-02]):2.261247e-02[&B IgrBrlens{all} 2.036987e-02]):1.049535e-02[&B IgrBrlens{all} 1.564492e-02],((((392:1.106819e-02[&B IgrBrlens{all} 4.920231e-03],388:1.106819e-02[&B IgrBrlens{all} 7.802892e-03]):5.452800e-03[&B IgrBrlens{all} 4.882512e-03],(394:7.925190e-03[&B IgrBrlens{all} 5.338009e-03],(391:4.102008e-03[&B IgrBrlens{all} 9.072061e-03],397:4.102008e-03[&B IgrBrlens{all} 1.049245e-02]):3.823183e-03[&B IgrBrlens{all} 2.161207e-03]):8.595797e-03[&B IgrBrlens{all} 1.342021e-02]):1.316488e-02[&B IgrBrlens{all} 1.025281e-02],(393:1.577818e-02[&B IgrBrlens{all} 1.135629e-02],412:1.577818e-02[&B IgrBrlens{all} 6.532435e-03]):1.390769e-02[&B IgrBrlens{all} 5.342120e-03]):4.434944e-03[&B IgrBrlens{all} 4.392044e-04],(((400:1.108741e-02[&B IgrBrlens{all} 1.177233e-02],383:1.108741e-02[&B IgrBrlens{all} 1.345909e-02]):1.593844e-02[&B IgrBrlens{all} 1.292629e-02],387:2.702585e-02[&B IgrBrlens{all} 2.608662e-02]):2.511599e-03[&B IgrBrlens{all} 3.998281e-03],(406:2.715922e-02[&B IgrBrlens{all} 1.412043e-02],(403:1.824572e-02[&B IgrBrlens{all} 2.137672e-02],386:1.824572e-02[&B IgrBrlens{all} 9.520944e-03]):8.913499e-03[&B IgrBrlens{all} 9.730622e-03]):2.378226e-03[&B IgrBrlens{all} 1.436837e-03]):4.583362e-03[&B IgrBrlens{all} 3.088775e-03]):1.344633e-02[&B IgrBrlens{all} 1.317687e-02]):2.013516e-03[&B IgrBrlens{all} 1.002631e-04]):5.535993e-03[&B IgrBrlens{all} 4.357739e-03]):1.017306e-02[&B IgrBrlens{all} 6.273925e-03],(414:4.499688e-02[&B IgrBrlens{all} 5.815446e-02],385:4.499688e-02[&B IgrBrlens{all} 4.286164e-02]):2.029283e-02[&B IgrBrlens{all} 7.461792e-03]):4.341065e-02[&B IgrBrlens{all} 4.363955e-02],389:1.087004e-01[&B IgrBrlens{all} 9.647319e-02]):9.321497e-03[&B IgrBrlens{all} 2.319117e-03]):3.018963e-02[&B IgrBrlens{all} 2.722380e-02],(((24:7.426828e-02[&B IgrBrlens{all} 5.037073e-02],(23:3.213969e-02[&B IgrBrlens{all} 1.275683e-02],25:3.213969e-02[&B IgrBrlens{all} 3.192301e-02]):4.212860e-02[&B IgrBrlens{all} 3.236979e-02]):4.944189e-02[&B IgrBrlens{all} 3.070852e-02],(((352:1.113675e-02[&B IgrBrlens{all} 3.212096e-02],351:1.113675e-02[&B IgrBrlens{all} 8.679107e-03]):9.005341e-03[&B IgrBrlens{all} 1.737946e-02],350:2.014209e-02[&B IgrBrlens{all} 3.429686e-03]):8.041734e-02[&B IgrBrlens{all} 9.610528e-02],((160:7.766977e-03[&B IgrBrlens{all} 1.866331e-02],157:7.766977e-03[&B IgrBrlens{all} 6.372862e-03]):7.593641e-02[&B IgrBrlens{all} 8.920488e-02],(158:5.837461e-02[&B IgrBrlens{all} 8.279826e-02],((((155:1.325269e-02[&B IgrBrlens{all} 2.599625e-03],148:1.325269e-02[&B IgrBrlens{all} 3.698576e-03]):2.979344e-02[&B IgrBrlens{all} 1.776466e-02],((((163:2.217278e-02[&B IgrBrlens{all} 1.479226e-02],(((149:7.771399e-03[&B IgrBrlens{all} 4.189395e-03],151:7.771399e-03[&B IgrBrlens{all} 8.350661e-03]):5.431784e-03[&B IgrBrlens{all} 7.625627e-03],(150:1.962365e-03[&B IgrBrlens{all} 2.114444e-03],164:1.962365e-03[&B IgrBrlens{all} 1.283890e-03]):1.124082e-02[&B IgrBrlens{all} 5.363085e-03]):1.844846e-03[&B IgrBrlens{all} 1.885358e-03],(162:5.285254e-03[&B IgrBrlens{all} 2.543298e-04],146:5.285254e-03[&B IgrBrlens{all} 1.621152e-02]):9.762774e-03[&B IgrBrlens{all} 6.268812e-03]):7.124749e-03[&B IgrBrlens{all} 2.622824e-03]):7.697083e-03[&B IgrBrlens{all} 2.032244e-03],154:2.986986e-02[&B IgrBrlens{all} 1.412465e-02]):6.964272e-03[&B IgrBrlens{all} 1.219565e-02],142:3.683413e-02[&B IgrBrlens{all} 2.658541e-02]):1.528037e-03[&B IgrBrlens{all} 5.710722e-05],152:3.836217e-02[&B IgrBrlens{all} 5.909359e-02]):4.683966e-03[&B IgrBrlens{all} 5.064744e-04]):4.669068e-03[&B IgrBrlens{all} 9.599888e-03],(((141:6.258045e-04[&B IgrBrlens{all} 4.507790e-07],159:6.258045e-04[&B IgrBrlens{all} 6.024199e-03]):2.847038e-02[&B IgrBrlens{all} 4.532408e-02],(145:9.348569e-03[&B IgrBrlens{all} 4.653314e-03],425:9.348569e-03[&B IgrBrlens{all} 4.593817e-03]):1.974761e-02[&B IgrBrlens{all} 2.150405e-02]):1.604265e-02[&B IgrBrlens{all} 9.051934e-03],(((153:1.862209e-02[&B IgrBrlens{all} 2.237498e-02],(161:1.147494e-02[&B IgrBrlens{all} 9.579950e-03],147:1.147494e-02[&B IgrBrlens{all} 1.062500e-02]):7.147149e-03[&B IgrBrlens{all} 5.758744e-03]):1.552511e-02[&B IgrBrlens{all} 7.923448e-03],140:3.414721e-02[&B IgrBrlens{all} 2.108841e-02]):5.640333e-03[&B IgrBrlens{all} 1.468252e-03],(156:3.458510e-02[&B IgrBrlens{all} 4.870881e-02],144:3.458510e-02[&B IgrBrlens{all} 3.792532e-02]):5.202437e-03[&B IgrBrlens{all} 8.415069e-03]):5.351289e-03[&B IgrBrlens{all} 1.172496e-02]):2.576373e-03[&B IgrBrlens{all} 3.465326e-03]):3.921198e-03[&B IgrBrlens{all} 4.365772e-03],143:5.163640e-02[&B IgrBrlens{all} 7.908261e-02]):6.738211e-03[&B IgrBrlens{all} 6.855868e-03]):2.532877e-02[&B IgrBrlens{all} 3.950350e-02]):1.685605e-02[&B IgrBrlens{all} 3.020572e-02]):2.315075e-02[&B IgrBrlens{all} 5.591652e-02]):2.384476e-02[&B IgrBrlens{all} 2.194711e-02],(((21:6.829692e-02[&B IgrBrlens{all} 7.524825e-02],18:6.829692e-02[&B IgrBrlens{all} 5.359612e-02]):2.725461e-02[&B IgrBrlens{all} 1.103146e-02],(19:7.161585e-02[&B IgrBrlens{all} 7.814245e-02],(17:5.636645e-02[&B IgrBrlens{all} 4.323467e-02],(22:2.763950e-02[&B IgrBrlens{all} 2.621827e-02],20:2.763950e-02[&B IgrBrlens{all} 4.270285e-02]):2.872695e-02[&B IgrBrlens{all} 1.666514e-02]):1.524940e-02[&B IgrBrlens{all} 3.585883e-02]):2.393569e-02[&B IgrBrlens{all} 2.971425e-02]):3.902432e-02[&B IgrBrlens{all} 2.658660e-02],(((347:1.298935e-02[&B IgrBrlens{all} 4.398764e-03],349:1.298935e-02[&B IgrBrlens{all} 1.463726e-02]):9.472110e-03[&B IgrBrlens{all} 2.609842e-03],348:2.246146e-02[&B IgrBrlens{all} 4.897902e-02]):2.704490e-02[&B IgrBrlens{all} 3.212399e-02],((343:2.905285e-02[&B IgrBrlens{all} 5.139880e-02],346:2.905285e-02[&B IgrBrlens{all} 3.289447e-02]):8.009838e-03[&B IgrBrlens{all} 1.441901e-02],((342:7.711993e-03[&B IgrBrlens{all} 1.219368e-02],345:7.711993e-03[&B IgrBrlens{all} 1.267484e-02]):1.851647e-02[&B IgrBrlens{all} 1.651097e-02],344:2.622846e-02[&B IgrBrlens{all} 3.579530e-02]):1.083422e-02[&B IgrBrlens{all} 2.176639e-02]):1.244368e-02[&B IgrBrlens{all} 1.487822e-02]):8.506949e-02[&B IgrBrlens{all} 9.774537e-02]):1.297909e-02[&B IgrBrlens{all} 2.525337e-02]):6.565508e-04[&B IgrBrlens{all} 6.941108e-04]):4.427697e-03[&B IgrBrlens{all} 6.693877e-03]):8.198101e-03[&B IgrBrlens{all} 6.490017e-03],((((((104:2.217439e-02[&B IgrBrlens{all} 2.291064e-02],((117:1.446932e-02[&B IgrBrlens{all} 1.782921e-02],118:1.446932e-02[&B IgrBrlens{all} 2.406516e-02]):5.521396e-03[&B IgrBrlens{all} 1.250441e-02],103:1.999072e-02[&B IgrBrlens{all} 2.436509e-02]):2.183668e-03[&B IgrBrlens{all} 2.372186e-03]):8.328573e-02[&B IgrBrlens{all} 3.624425e-02],((133:5.313044e-02[&B IgrBrlens{all} 4.964994e-02],115:5.313044e-02[&B IgrBrlens{all} 4.759219e-02]):1.859390e-02[&B IgrBrlens{all} 1.908998e-02],(106:4.325465e-02[&B IgrBrlens{all} 3.568486e-02],107:4.325465e-02[&B IgrBrlens{all} 5.197879e-02]):2.846969e-02[&B IgrBrlens{all} 2.717993e-02]):3.373578e-02[&B IgrBrlens{all} 1.162108e-02]):4.143588e-03[&B IgrBrlens{all} 2.069089e-03],((((101:2.504323e-02[&B IgrBrlens{all} 3.178256e-02],(121:1.516631e-02[&B IgrBrlens{all} 1.687886e-02],100:1.516631e-02[&B IgrBrlens{all} 9.245579e-03]):9.876926e-03[&B IgrBrlens{all} 1.108259e-02]):6.528880e-02[&B IgrBrlens{all} 7.063419e-02],((128:5.312688e-02[&B IgrBrlens{all} 6.108509e-02],(114:2.645647e-02[&B IgrBrlens{all} 2.630701e-02],125:2.645647e-02[&B IgrBrlens{all} 2.034527e-02]):2.667041e-02[&B IgrBrlens{all} 3.050228e-02]):3.539893e-02[&B IgrBrlens{all} 2.310155e-02],((((110:4.415528e-02[&B IgrBrlens{all} 2.968450e-02],(92:1.499595e-02[&B IgrBrlens{all} 1.890173e-02],122:1.499595e-02[&B IgrBrlens{all} 8.660545e-03]):2.915932e-02[&B IgrBrlens{all} 7.292043e-02]):3.115972e-03[&B IgrBrlens{all} 2.001847e-03],(116:1.987727e-02[&B IgrBrlens{all} 2.270930e-02],109:1.987727e-02[&B IgrBrlens{all} 1.791747e-02]):2.739398e-02[&B IgrBrlens{all} 5.246596e-02]):2.177753e-03[&B IgrBrlens{all} 2.699937e-03],(120:4.372228e-02[&B IgrBrlens{all} 4.054341e-02],136:4.372228e-02[&B IgrBrlens{all} 2.131079e-02]):5.726718e-03[&B IgrBrlens{all} 3.381126e-03]):2.958176e-02[&B IgrBrlens{all} 3.273181e-02],((89:1.383449e-02[&B IgrBrlens{all} 1.536700e-02],132:1.383449e-02[&B IgrBrlens{all} 1.190484e-02]):2.702975e-02[&B IgrBrlens{all} 2.453484e-02],(139:9.759424e-03[&B IgrBrlens{all} 1.320468e-02],131:9.759424e-03[&B IgrBrlens{all} 2.607681e-03]):3.110481e-02[&B IgrBrlens{all} 3.484406e-02]):3.816652e-02[&B IgrBrlens{all} 2.814146e-02]):9.495041e-03[&B IgrBrlens{all} 1.050202e-02]):1.806229e-03[&B IgrBrlens{all} 7.489571e-04]):8.524055e-03[&B IgrBrlens{all} 7.511902e-03],(119:4.617861e-02[&B IgrBrlens{all} 2.945084e-02],(130:2.973668e-02[&B IgrBrlens{all} 2.299051e-02],(124:2.549286e-02[&B IgrBrlens{all} 1.367623e-02],(129:2.327979e-03[&B IgrBrlens{all} 8.978692e-05],94:2.327979e-03[&B IgrBrlens{all} 1.230575e-04]):2.316488e-02[&B IgrBrlens{all} 2.898610e-02]):4.243821e-03[&B IgrBrlens{all} 2.935386e-03]):1.644193e-02[&B IgrBrlens{all} 1.218348e-02]):5.267748e-02[&B IgrBrlens{all} 4.718681e-02]):7.519018e-03[&B IgrBrlens{all} 8.140861e-03],((((((123:1.024851e-02[&B IgrBrlens{all} 9.798884e-03],88:1.024851e-02[&B IgrBrlens{all} 4.255242e-03]):8.582987e-03[&B IgrBrlens{all} 1.517760e-02],(138:1.511506e-02[&B IgrBrlens{all} 1.612997e-02],(126:7.705461e-03[&B IgrBrlens{all} 6.121440e-03],102:7.705461e-03[&B IgrBrlens{all} 1.637589e-02]):7.409603e-03[&B IgrBrlens{all} 1.894074e-03]):3.716434e-03[&B IgrBrlens{all} 1.193964e-04]):3.048854e-02[&B IgrBrlens{all} 3.101042e-02],(112:3.801806e-02[&B IgrBrlens{all} 4.063935e-02],111:3.801806e-02[&B IgrBrlens{all} 3.833282e-02]):1.130198e-02[&B IgrBrlens{all} 1.272887e-02]):6.422182e-03[&B IgrBrlens{all} 2.472643e-03],((97:8.391190e-03[&B IgrBrlens{all} 1.593737e-02],95:8.391190e-03[&B IgrBrlens{all} 3.169778e-03]):6.667830e-03[&B IgrBrlens{all} 1.404470e-03],(98:1.434286e-03[&B IgrBrlens{all} 1.843667e-03],113:1.434286e-03[&B IgrBrlens{all} 2.642743e-04]):1.362473e-02[&B IgrBrlens{all} 2.322591e-02]):4.068320e-02[&B IgrBrlens{all} 5.159258e-02]):9.399671e-03[&B IgrBrlens{all} 8.195904e-03],(96:3.841202e-02[&B IgrBrlens{all} 6.430818e-02],(105:1.939476e-02[&B IgrBrlens{all} 1.009463e-02],93:1.939476e-02[&B IgrBrlens{all} 1.985585e-02]):1.901726e-02[&B IgrBrlens{all} 6.573729e-03]):2.672987e-02[&B IgrBrlens{all} 9.955695e-03]):2.136784e-03[&B IgrBrlens{all} 3.114180e-04],90:6.727868e-02[&B IgrBrlens{all} 7.056834e-02]):3.909643e-02[&B IgrBrlens{all} 4.837093e-02]):3.228602e-03[&B IgrBrlens{all} 7.609124e-04]):1.016068e-02[&B IgrBrlens{all} 7.273165e-03],((108:3.434887e-03[&B IgrBrlens{all} 2.009655e-03],134:3.434887e-03[&B IgrBrlens{all} 2.286875e-04]):4.307559e-02[&B IgrBrlens{all} 4.159172e-02],((91:2.395162e-02[&B IgrBrlens{all} 1.742869e-02],(135:2.623578e-03[&B IgrBrlens{all} 7.171461e-03],127:2.623578e-03[&B IgrBrlens{all} 9.152310e-03]):2.132804e-02[&B IgrBrlens{all} 2.350891e-02]):1.714087e-02[&B IgrBrlens{all} 1.678294e-02],(137:3.364697e-02[&B IgrBrlens{all} 3.794764e-02],99:3.364697e-02[&B IgrBrlens{all} 1.407891e-02]):7.445518e-03[&B IgrBrlens{all} 1.602927e-02]):5.417988e-03[&B IgrBrlens{all} 1.061224e-02]):7.325391e-02[&B IgrBrlens{all} 7.655009e-02]):2.931403e-02[&B IgrBrlens{all} 4.735729e-02],(((84:1.981013e-02[&B IgrBrlens{all} 2.790763e-02],82:1.981013e-02[&B IgrBrlens{all} 4.121430e-02]):1.473755e-02[&B IgrBrlens{all} 1.280502e-02],83:3.454768e-02[&B IgrBrlens{all} 3.337956e-02]):1.038876e-01[&B IgrBrlens{all} 8.733813e-02],((1:1.229088e-01[&B IgrBrlens{all} 7.905637e-02],((81:1.075479e-01[&B IgrBrlens{all} 1.415408e-01],(((248:7.756596e-02[&B IgrBrlens{all} 1.049027e-01],((((264:2.974416e-02[&B IgrBrlens{all} 2.586159e-02],257:2.974416e-02[&B IgrBrlens{all} 3.456353e-02]):1.126819e-02[&B IgrBrlens{all} 1.014368e-02],242:4.101235e-02[&B IgrBrlens{all} 4.474425e-02]):9.258868e-03[&B IgrBrlens{all} 1.297934e-02],234:5.027122e-02[&B IgrBrlens{all} 5.245410e-02]):2.307164e-02[&B IgrBrlens{all} 2.024297e-02],(238:5.600917e-02[&B IgrBrlens{all} 5.055408e-02],(278:4.660563e-02[&B IgrBrlens{all} 7.247611e-02],((265:1.498422e-02[&B IgrBrlens{all} 2.035432e-02],(258:1.734646e-03[&B IgrBrlens{all} 4.586164e-06],273:1.734646e-03[&B IgrBrlens{all} 2.705061e-05]):1.324957e-02[&B IgrBrlens{all} 1.335194e-02]):2.066177e-02[&B IgrBrlens{all} 1.307524e-02],251:3.564598e-02[&B IgrBrlens{all} 3.873979e-02]):1.095964e-02[&B IgrBrlens{all} 5.324358e-03]):9.403543e-03[&B IgrBrlens{all} 3.159872e-03]):1.733370e-02[&B IgrBrlens{all} 7.364647e-03]):4.223101e-03[&B IgrBrlens{all} 1.175279e-02]):3.323536e-04[&B IgrBrlens{all} 3.315845e-06],(((((291:2.561132e-02[&B IgrBrlens{all} 2.289125e-02],(267:1.142976e-02[&B IgrBrlens{all} 4.471464e-03],268:1.142976e-02[&B IgrBrlens{all} 9.678006e-03]):1.418156e-02[&B IgrBrlens{all} 1.118239e-02]):6.801948e-03[&B IgrBrlens{all} 9.409271e-03],236:3.241327e-02[&B IgrBrlens{all} 4.999085e-02]):1.132993e-02[&B IgrBrlens{all} 8.904042e-03],((247:2.705759e-02[&B IgrBrlens{all} 3.221353e-02],((272:1.479224e-02[&B IgrBrlens{all} 7.689592e-03],(295:1.051089e-02[&B IgrBrlens{all} 7.613177e-03],293:1.051089e-02[&B IgrBrlens{all} 1.327612e-02]):4.281357e-03[&B IgrBrlens{all} 4.899700e-03]):6.799902e-03[&B IgrBrlens{all} 2.028824e-02],255:2.159215e-02[&B IgrBrlens{all} 2.627392e-02]):5.465447e-03[&B IgrBrlens{all} 1.746754e-03]):8.099336e-03[&B IgrBrlens{all} 9.938324e-03],(233:1.985739e-02[&B IgrBrlens{all} 1.379935e-02],266:1.985739e-02[&B IgrBrlens{all} 1.386587e-02]):1.529954e-02[&B IgrBrlens{all} 2.664984e-02]):8.586267e-03[&B IgrBrlens{all} 1.078869e-02]):9.668812e-03[&B IgrBrlens{all} 5.613097e-03],(((284:2.262548e-02[&B IgrBrlens{all} 2.452883e-02],277:2.262548e-02[&B IgrBrlens{all} 3.121386e-02]):9.454414e-03[&B IgrBrlens{all} 1.942591e-03],(292:1.196098e-02[&B IgrBrlens{all} 8.704673e-03],240:1.196098e-02[&B IgrBrlens{all} 1.848337e-02]):2.011891e-02[&B IgrBrlens{all} 1.300165e-02]):6.768046e-03[&B IgrBrlens{all} 1.196310e-03],252:3.884794e-02[&B IgrBrlens{all} 3.046660e-02]):1.456407e-02[&B IgrBrlens{all} 1.256094e-02]):2.628402e-03[&B IgrBrlens{all} 1.040227e-02],((297:8.470370e-03[&B IgrBrlens{all} 6.079138e-03],274:8.470370e-03[&B IgrBrlens{all} 1.058288e-02]):4.172030e-02[&B IgrBrlens{all} 3.653463e-02],(279:1.342471e-02[&B IgrBrlens{all} 2.851395e-03],(254:1.079603e-02[&B IgrBrlens{all} 8.609275e-03],245:1.079603e-02[&B IgrBrlens{all} 1.200695e-02]):2.628684e-03[&B IgrBrlens{all} 4.612392e-03]):3.676596e-02[&B IgrBrlens{all} 2.812441e-02]):5.849747e-03[&B IgrBrlens{all} 7.572069e-03]):2.185791e-02[&B IgrBrlens{all} 1.753672e-02]):2.779507e-02[&B IgrBrlens{all} 1.881883e-02],(241:1.009970e-01[&B IgrBrlens{all} 9.254230e-02],(((((296:2.215312e-02[&B IgrBrlens{all} 1.737062e-02],((243:3.991993e-03[&B IgrBrlens{all} 5.203526e-03],287:3.991993e-03[&B IgrBrlens{all} 2.928957e-03]):1.250417e-02[&B IgrBrlens{all} 7.165916e-03],270:1.649617e-02[&B IgrBrlens{all} 1.690286e-02]):5.656958e-03[&B IgrBrlens{all} 1.022892e-02]):2.074552e-02[&B IgrBrlens{all} 1.926815e-02],(424:2.234129e-02[&B IgrBrlens{all} 2.361589e-02],256:2.234129e-02[&B IgrBrlens{all} 2.242059e-02]):2.055735e-02[&B IgrBrlens{all} 1.239648e-02]):4.193920e-03[&B IgrBrlens{all} 5.250828e-03],(((((244:7.616790e-04[&B IgrBrlens{all} 2.654835e-09],271:7.616790e-04[&B IgrBrlens{all} 4.443036e-05]):1.503604e-02[&B IgrBrlens{all} 1.314019e-02],235:1.579772e-02[&B IgrBrlens{all} 9.106104e-03]):5.612462e-03[&B IgrBrlens{all} 5.643183e-03],288:2.141018e-02[&B IgrBrlens{all} 4.018572e-02]):4.177411e-03[&B IgrBrlens{all} 3.482932e-03],285:2.558759e-02[&B IgrBrlens{all} 1.902682e-02]):4.532915e-03[&B IgrBrlens{all} 2.923386e-03],(((286:1.423726e-02[&B IgrBrlens{all} 5.816443e-03],(280:6.059847e-03[&B IgrBrlens{all} 7.830142e-03],237:6.059847e-03[&B IgrBrlens{all} 1.311141e-02]):8.177416e-03[&B IgrBrlens{all} 1.239445e-02]):3.256910e-03[&B IgrBrlens{all} 1.279557e-03],276:1.749417e-02[&B IgrBrlens{all} 1.317573e-02]):1.133982e-02[&B IgrBrlens{all} 1.944117e-02],260:2.883399e-02[&B IgrBrlens{all} 3.403016e-02]):1.286518e-03[&B IgrBrlens{all} 8.611001e-04]):1.697205e-02[&B IgrBrlens{all} 1.706806e-02]):1.531893e-02[&B IgrBrlens{all} 1.654390e-02],(253:3.693881e-02[&B IgrBrlens{all} 3.962303e-02],(281:5.841336e-03[&B IgrBrlens{all} 2.734657e-03],261:5.841336e-03[&B IgrBrlens{all} 6.432314e-03]):3.109747e-02[&B IgrBrlens{all} 3.620887e-02]):2.547268e-02[&B IgrBrlens{all} 1.424770e-02]):1.386722e-02[&B IgrBrlens{all} 1.224122e-02],((263:4.249344e-02[&B IgrBrlens{all} 3.624679e-02],((294:1.853426e-02[&B IgrBrlens{all} 9.984304e-03],282:1.853426e-02[&B IgrBrlens{all} 1.389955e-02]):1.814475e-02[&B IgrBrlens{all} 8.217542e-03],((289:2.474772e-02[&B IgrBrlens{all} 2.871164e-02],(269:1.361673e-02[&B IgrBrlens{all} 3.935020e-03],239:1.361673e-02[&B IgrBrlens{all} 1.317073e-02]):1.113098e-02[&B IgrBrlens{all} 6.569483e-03]):6.387437e-03[&B IgrBrlens{all} 3.777601e-04],((283:1.354873e-02[&B IgrBrlens{all} 1.442348e-02],249:1.354873e-02[&B IgrBrlens{all} 1.218395e-02]):3.279639e-03[&B IgrBrlens{all} 1.239533e-02],290:1.682837e-02[&B IgrBrlens{all} 1.444981e-02]):1.430678e-02[&B IgrBrlens{all} 1.613864e-02]):5.543851e-03[&B IgrBrlens{all} 2.661914e-03]):5.814428e-03[&B IgrBrlens{all} 6.363891e-03]):1.352854e-02[&B IgrBrlens{all} 3.614005e-03],(275:4.627492e-02[&B IgrBrlens{all} 4.851048e-02],(((262:2.322194e-02[&B IgrBrlens{all} 1.028358e-02],246:2.322194e-02[&B IgrBrlens{all} 3.128743e-02]):1.355517e-03[&B IgrBrlens{all} 1.101144e-06],259:2.457746e-02[&B IgrBrlens{all} 4.067671e-02]):9.494315e-03[&B IgrBrlens{all} 7.383217e-03],250:3.407177e-02[&B IgrBrlens{all} 7.421109e-02]):1.220315e-02[&B IgrBrlens{all} 2.168135e-02]):9.747052e-03[&B IgrBrlens{all} 1.285254e-02]):2.025673e-02[&B IgrBrlens{all} 1.872690e-02]):2.471833e-02[&B IgrBrlens{all} 2.180780e-02]):4.696352e-03[&B IgrBrlens{all} 8.810559e-03]):1.854550e-03[&B IgrBrlens{all} 1.599553e-02]):9.492194e-03[&B IgrBrlens{all} 6.924500e-03],(200:1.106893e-01[&B IgrBrlens{all} 9.821436e-02],((((((185:3.108961e-03[&B IgrBrlens{all} 3.433634e-03],181:3.108961e-03[&B IgrBrlens{all} 5.908945e-03]):2.588491e-02[&B IgrBrlens{all} 2.406610e-02],(173:1.947497e-02[&B IgrBrlens{all} 1.661332e-02],175:1.947497e-02[&B IgrBrlens{all} 1.332367e-02]):9.518893e-03[&B IgrBrlens{all} 1.486874e-02]):2.305058e-02[&B IgrBrlens{all} 2.988526e-02],((((232:2.643233e-02[&B IgrBrlens{all} 3.047799e-02],205:2.643233e-02[&B IgrBrlens{all} 3.485831e-02]):1.277114e-02[&B IgrBrlens{all} 1.061455e-02],(225:1.905053e-02[&B IgrBrlens{all} 1.424341e-02],227:1.905053e-02[&B IgrBrlens{all} 2.619859e-02]):2.015293e-02[&B IgrBrlens{all} 1.682982e-02]):3.917158e-03[&B IgrBrlens{all} 3.159220e-03],(192:2.160204e-02[&B IgrBrlens{all} 1.376172e-02],167:2.160204e-02[&B IgrBrlens{all} 2.196519e-02]):2.151858e-02[&B IgrBrlens{all} 9.152561e-03]):3.493227e-03[&B IgrBrlens{all} 9.705784e-03],((213:2.087677e-02[&B IgrBrlens{all} 8.239070e-03],(186:1.200838e-02[&B IgrBrlens{all} 1.543322e-02],179:1.200838e-02[&B IgrBrlens{all} 6.393091e-03]):8.868396e-03[&B IgrBrlens{all} 1.879297e-02]):1.316360e-02[&B IgrBrlens{all} 1.955748e-02],(194:2.594039e-02[&B IgrBrlens{all} 1.950647e-02],((166:1.274230e-02[&B IgrBrlens{all} 4.521837e-03],206:1.274230e-02[&B IgrBrlens{all} 2.472752e-02]):4.319120e-03[&B IgrBrlens{all} 5.771486e-03],212:1.706142e-02[&B IgrBrlens{all} 1.877407e-02]):8.878967e-03[&B IgrBrlens{all} 1.658301e-02]):8.099985e-03[&B IgrBrlens{all} 1.925621e-03]):1.257348e-02[&B IgrBrlens{all} 3.973839e-03]):5.430599e-03[&B IgrBrlens{all} 5.962723e-03]):5.318556e-03[&B IgrBrlens{all} 7.857092e-03],(((((423:5.569127e-03[&B IgrBrlens{all} 9.172524e-03],174:5.569127e-03[&B IgrBrlens{all} 9.604360e-05]):2.153502e-02[&B IgrBrlens{all} 1.421884e-02],((198:2.851580e-03[&B IgrBrlens{all} 1.016353e-02],204:2.851580e-03[&B IgrBrlens{all} 9.743326e-03]):9.486874e-03[&B IgrBrlens{all} 5.499126e-03],177:1.233845e-02[&B IgrBrlens{all} 1.031237e-02]):1.476569e-02[&B IgrBrlens{all} 3.835901e-03]):4.143993e-03[&B IgrBrlens{all} 2.132397e-03],180:3.124814e-02[&B IgrBrlens{all} 1.215087e-02]):1.737602e-02[&B IgrBrlens{all} 9.401882e-03],(171:9.218812e-03[&B IgrBrlens{all} 1.980185e-03],223:9.218812e-03[&B IgrBrlens{all} 1.173146e-03]):3.940535e-02[&B IgrBrlens{all} 2.766728e-02]):2.309777e-03[&B IgrBrlens{all} 3.943559e-04],(183:1.214261e-02[&B IgrBrlens{all} 1.522623e-02],231:1.214261e-02[&B IgrBrlens{all} 1.009306e-02]):3.879132e-02[&B IgrBrlens{all} 3.676220e-02]):6.429067e-03[&B IgrBrlens{all} 3.336575e-03]):1.226019e-02[&B IgrBrlens{all} 1.424423e-02],(((216:2.886420e-02[&B IgrBrlens{all} 2.680882e-02],184:2.886420e-02[&B IgrBrlens{all} 2.407082e-02]):6.597037e-03[&B IgrBrlens{all} 1.466506e-02],(202:5.269931e-03[&B IgrBrlens{all} 8.816890e-03],209:5.269931e-03[&B IgrBrlens{all} 4.828993e-03]):3.019130e-02[&B IgrBrlens{all} 1.986376e-02]):1.973607e-02[&B IgrBrlens{all} 1.505129e-02],((222:2.492453e-02[&B IgrBrlens{all} 1.540310e-02],(221:1.319687e-02[&B IgrBrlens{all} 6.077701e-03],195:1.319687e-02[&B IgrBrlens{all} 7.147704e-03]):1.172766e-02[&B IgrBrlens{all} 1.497479e-03]):6.367394e-03[&B IgrBrlens{all} 1.716937e-03],196:3.129192e-02[&B IgrBrlens{all} 1.407947e-02]):2.390538e-02[&B IgrBrlens{all} 1.219664e-02]):1.442589e-02[&B IgrBrlens{all} 1.049611e-02]):2.101742e-02[&B IgrBrlens{all} 7.754266e-03],(((((197:6.170615e-03[&B IgrBrlens{all} 6.270557e-03],178:6.170615e-03[&B IgrBrlens{all} 7.878289e-03]):3.895905e-02[&B IgrBrlens{all} 3.148281e-02],(219:1.084916e-02[&B IgrBrlens{all} 4.485612e-03],211:1.084916e-02[&B IgrBrlens{all} 3.694837e-02]):3.428050e-02[&B IgrBrlens{all} 2.462099e-02]):9.808266e-03[&B IgrBrlens{all} 3.334957e-02],((((203:5.716018e-03[&B IgrBrlens{all} 1.252382e-02],188:5.716018e-03[&B IgrBrlens{all} 2.985804e-04]):1.759585e-02[&B IgrBrlens{all} 2.976505e-02],(169:7.334004e-03[&B IgrBrlens{all} 3.531284e-03],187:7.334004e-03[&B IgrBrlens{all} 4.450749e-03]):1.597787e-02[&B IgrBrlens{all} 1.203998e-02]):4.580424e-03[&B IgrBrlens{all} 1.478614e-02],(201:1.613470e-02[&B IgrBrlens{all} 1.338232e-02],170:1.613470e-02[&B IgrBrlens{all} 2.637296e-02]):1.175760e-02[&B IgrBrlens{all} 1.080414e-02]):1.388161e-02[&B IgrBrlens{all} 1.037112e-02],(189:3.515067e-03[&B IgrBrlens{all} 4.141727e-03],172:3.515067e-03[&B IgrBrlens{all} 3.924489e-03]):3.825883e-02[&B IgrBrlens{all} 2.326844e-02]):1.316403e-02[&B IgrBrlens{all} 1.326393e-02]):5.865906e-03[&B IgrBrlens{all} 1.387591e-03],226:6.080384e-02[&B IgrBrlens{all} 5.640150e-02]):1.795380e-02[&B IgrBrlens{all} 7.380814e-03],(((190:2.995954e-02[&B IgrBrlens{all} 2.181378e-02],(218:5.181598e-03[&B IgrBrlens{all} 1.623000e-03],199:5.181598e-03[&B IgrBrlens{all} 3.100610e-03]):2.477794e-02[&B IgrBrlens{all} 3.747837e-02]):1.794001e-02[&B IgrBrlens{all} 2.527060e-02],215:4.789955e-02[&B IgrBrlens{all} 2.799598e-02]):2.494954e-02[&B IgrBrlens{all} 3.011271e-02],(((224:4.558797e-02[&B IgrBrlens{all} 5.485045e-02],((207:3.796463e-02[&B IgrBrlens{all} 3.995098e-02],((217:1.853591e-02[&B IgrBrlens{all} 2.957437e-02],193:1.853591e-02[&B IgrBrlens{all} 2.070037e-02]):1.705511e-02[&B IgrBrlens{all} 1.181574e-02],210:3.559102e-02[&B IgrBrlens{all} 3.419653e-02]):2.373607e-03[&B IgrBrlens{all} 3.606965e-03]):3.330329e-03[&B IgrBrlens{all} 4.832043e-06],(214:2.689818e-02[&B IgrBrlens{all} 1.311406e-02],220:2.689818e-02[&B IgrBrlens{all} 1.050341e-02]):1.439678e-02[&B IgrBrlens{all} 9.501096e-03]):4.293015e-03[&B IgrBrlens{all} 1.050182e-02]):9.170971e-03[&B IgrBrlens{all} 1.407075e-02],(176:1.790766e-02[&B IgrBrlens{all} 2.918362e-02],229:1.790766e-02[&B IgrBrlens{all} 1.489481e-02]):3.685129e-02[&B IgrBrlens{all} 3.844602e-02]):1.092475e-02[&B IgrBrlens{all} 1.295821e-02],((230:3.528452e-02[&B IgrBrlens{all} 2.735190e-02],182:3.528452e-02[&B IgrBrlens{all} 1.298443e-02]):7.986629e-03[&B IgrBrlens{all} 1.357811e-02],(165:4.176482e-02[&B IgrBrlens{all} 4.473502e-02],(((228:1.309845e-02[&B IgrBrlens{all} 1.844577e-02],168:1.309845e-02[&B IgrBrlens{all} 4.596530e-03]):1.717264e-02[&B IgrBrlens{all} 1.835066e-02],208:3.027109e-02[&B IgrBrlens{all} 4.389295e-02]):2.403001e-03[&B IgrBrlens{all} 3.932356e-03],191:3.267409e-02[&B IgrBrlens{all} 2.269487e-02]):9.090737e-03[&B IgrBrlens{all} 2.172341e-02]):1.506324e-03[&B IgrBrlens{all} 5.040033e-03]):2.241254e-02[&B IgrBrlens{all} 1.803373e-02]):7.165400e-03[&B IgrBrlens{all} 1.189275e-02]):5.908552e-03[&B IgrBrlens{all} 7.020768e-03]):1.188298e-02[&B IgrBrlens{all} 8.512467e-03]):2.004869e-02[&B IgrBrlens{all} 5.052817e-02]):6.350824e-03[&B IgrBrlens{all} 9.644608e-03]):5.868701e-03[&B IgrBrlens{all} 1.920272e-02]):1.325236e-02[&B IgrBrlens{all} 3.304587e-02],(((44:1.642149e-02[&B IgrBrlens{all} 1.290458e-02],49:1.642149e-02[&B IgrBrlens{all} 3.532229e-02]):1.200352e-02[&B IgrBrlens{all} 1.600261e-02],43:2.842501e-02[&B IgrBrlens{all} 1.284946e-02]):6.688366e-02[&B IgrBrlens{all} 1.158459e-01],((((59:1.217723e-02[&B IgrBrlens{all} 3.122518e-02],46:1.217723e-02[&B IgrBrlens{all} 4.862820e-03]):3.892812e-02[&B IgrBrlens{all} 2.132500e-02],55:5.110535e-02[&B IgrBrlens{all} 7.410752e-02]):2.062206e-02[&B IgrBrlens{all} 2.624894e-02],(58:3.597223e-02[&B IgrBrlens{all} 2.458539e-02],((45:1.640579e-02[&B IgrBrlens{all} 1.148479e-02],(52:1.410709e-02[&B IgrBrlens{all} 1.022274e-02],48:1.410709e-02[&B IgrBrlens{all} 3.674319e-03]):2.298699e-03[&B IgrBrlens{all} 1.096461e-02]):7.392602e-03[&B IgrBrlens{all} 3.992133e-03],(56:1.250233e-02[&B IgrBrlens{all} 7.059931e-03],(57:8.670315e-03[&B IgrBrlens{all} 5.701672e-03],61:8.670315e-03[&B IgrBrlens{all} 1.941681e-02]):3.832015e-03[&B IgrBrlens{all} 2.681580e-03]):1.129607e-02[&B IgrBrlens{all} 5.160573e-03]):1.217384e-02[&B IgrBrlens{all} 1.534660e-02]):3.575518e-02[&B IgrBrlens{all} 5.312770e-02]):2.129558e-02[&B IgrBrlens{all} 9.620738e-03],((54:2.896353e-02[&B IgrBrlens{all} 4.038639e-02],53:2.896353e-02[&B IgrBrlens{all} 1.308135e-02]):1.792743e-02[&B IgrBrlens{all} 2.333938e-02],((51:2.401509e-02[&B IgrBrlens{all} 4.558219e-02],47:2.401509e-02[&B IgrBrlens{all} 3.667638e-02]):1.523656e-02[&B IgrBrlens{all} 1.488793e-02],(50:2.607287e-02[&B IgrBrlens{all} 9.206996e-03],60:2.607287e-02[&B IgrBrlens{all} 2.918652e-02]):1.317877e-02[&B IgrBrlens{all} 1.437324e-02]):7.639312e-03[&B IgrBrlens{all} 5.001335e-03]):4.613203e-02[&B IgrBrlens{all} 5.743203e-02]):2.285683e-03[&B IgrBrlens{all} 1.955454e-02]):4.085252e-02[&B IgrBrlens{all} 4.640888e-02]):2.274093e-03[&B IgrBrlens{all} 3.245313e-03]):1.064313e-02[&B IgrBrlens{all} 1.119523e-02]):7.683790e-03[&B IgrBrlens{all} 9.147653e-03],((((35:1.110095e-02[&B IgrBrlens{all} 8.821298e-03],39:1.110095e-02[&B IgrBrlens{all} 1.273568e-02]):2.754149e-02[&B IgrBrlens{all} 2.383353e-02],36:3.864244e-02[&B IgrBrlens{all} 4.888381e-02]):2.134415e-02[&B IgrBrlens{all} 2.018040e-02],((38:2.275161e-02[&B IgrBrlens{all} 2.933260e-02],32:2.275161e-02[&B IgrBrlens{all} 2.825570e-02]):3.539113e-02[&B IgrBrlens{all} 2.013971e-02],28:5.814274e-02[&B IgrBrlens{all} 4.459407e-02]):1.843852e-03[&B IgrBrlens{all} 6.282128e-04]):1.999632e-02[&B IgrBrlens{all} 1.758067e-02],((34:3.029603e-02[&B IgrBrlens{all} 4.197816e-02],29:3.029603e-02[&B IgrBrlens{all} 2.367458e-02]):2.384141e-02[&B IgrBrlens{all} 1.196953e-02],(((31:1.611999e-02[&B IgrBrlens{all} 1.217956e-02],33:1.611999e-02[&B IgrBrlens{all} 9.379667e-03]):2.261207e-02[&B IgrBrlens{all} 1.247949e-02],30:3.873207e-02[&B IgrBrlens{all} 2.810173e-02]):3.742591e-03[&B IgrBrlens{all} 6.409554e-05],((((37:1.132558e-02[&B IgrBrlens{all} 1.195734e-02],41:1.132558e-02[&B IgrBrlens{all} 2.865471e-02]):7.073853e-03[&B IgrBrlens{all} 1.077857e-02],40:1.839944e-02[&B IgrBrlens{all} 6.937558e-03]):1.392115e-02[&B IgrBrlens{all} 4.365970e-03],27:3.232059e-02[&B IgrBrlens{all} 2.146168e-02]):1.879627e-03[&B IgrBrlens{all} 2.693093e-03],(42:1.023281e-02[&B IgrBrlens{all} 9.678459e-03],26:1.023281e-02[&B IgrBrlens{all} 8.343413e-03]):2.396741e-02[&B IgrBrlens{all} 3.696170e-02]):8.274440e-03[&B IgrBrlens{all} 4.221315e-03]):1.166278e-02[&B IgrBrlens{all} 9.682126e-03]):2.584548e-02[&B IgrBrlens{all} 1.747252e-02]):7.677929e-02[&B IgrBrlens{all} 2.793115e-02]):4.075085e-03[&B IgrBrlens{all} 5.009478e-03]):1.144483e-02[&B IgrBrlens{all} 4.211813e-03]):1.443251e-02[&B IgrBrlens{all} 1.974611e-02]):2.970864e-02[&B IgrBrlens{all} 3.715733e-02],(((6:8.336229e-02[&B IgrBrlens{all} 1.232848e-01],5:8.336229e-02[&B IgrBrlens{all} 1.325173e-01]):1.065256e-03[&B IgrBrlens{all} 2.119883e-04],2:8.442755e-02[&B IgrBrlens{all} 5.189079e-02]):4.633193e-02[&B IgrBrlens{all} 2.609300e-02],(4:1.002688e-02[&B IgrBrlens{all} 1.207340e-02],3:1.002688e-02[&B IgrBrlens{all} 1.918674e-02]):1.207326e-01[&B IgrBrlens{all} 1.035860e-01]):8.566379e-02[&B IgrBrlens{all} 5.869847e-02]):3.521567e-03[&B IgrBrlens{all} 2.155422e-03]);
[truncated: 40,378,301 more chars]
