# Supplementary material for: The role of climate and islands in species diversification and reproductive-mode evolution of Old World tree frogs
Source: Commun Biol. 2022 Apr 11;5:347. doi: 10.1038/s42003-022-03292-1 (PMC9001633; doi:10.1038/s42003-022-03292-1)
Supplement: Supplementary file 5 — Supplementary Data 3 [file 42003_2022_3292_MOESM5_ESM.txt]

#NEXUS
Begin taxa;
	Dimensions ntax=426;
	Taxlabels
		Beddomixalus_bijui
		Buergeria_buergeri
		Buergeria_japonica
		Buergeria_otai
		Buergeria_oxycephalus
		Buergeria_robusta
		Chirixalus_cherrapunjiae
		Chirixalus_doriae
		Chirixalus_dudhwaensis
		Chirixalus_nongkhorensis
		Chirixalus_simus
		Chirixalus_trilaksonoi
		Chiromantis_kelleri
		Chiromantis_petersii
		Chiromantis_rufescens
		Chiromantis_xerampelina
		Feihlya_samkosensis
		Feihyla_fuhua
		Feihyla_inexpectata
		Feihyla_kajau
		Feihyla_palpebralis
		Feihyla_vittiger
		Ghatixalus_asterops
		Ghatixalus_magnus
		Ghatixalus_variabilis
		Gracixalus_ananjevae
		Gracixalus_carinensis
		Gracixalus_gracilipes
		Gracixalus_guangdongensis
		Gracixalus_jinggangensis
		Gracixalus_jinxiuensis
		Gracixalus_lumarius
		Gracixalus_medogensis
		Gracixalus_nonggangensis
		Gracixalus_quangi
		Gracixalus_quyeti
		Gracixalus_sapaensis
		Gracixalus_seesom
		Gracixalus_supercornutus
		Gracixalus_tianlinensis
		Gracixalus_trieng
		Gracixalus_yunnanensis
		Kurixalus_absconditus
		Kurixalus_appendiculatus
		Kurixalus_baliogaster
		Kurixalus_banaensis
		Kurixalus_berylliniris
		Kurixalus_bisacculus
		Kurixalus_chaseni
		Kurixalus_eiffingeri
		Kurixalus_gracilloides
		Kurixalus_hainanus
		Kurixalus_idiootocus
		Kurixalus_lenquanensis
		Kurixalus_motokawai
		Kurixalus_naso
		Kurixalus_odontotarsus
		Kurixalus_verrucosus
		Kurixalus_viridescens
		Kurixalus_wangi
		Kurixalus_yangi
		Leptomantis_angulirostris
		Leptomantis_belalongensis
		Leptomantis_bimaculatus
		Leptomantis_cyanopunctatus
		Leptomantis_fasciatus
		Leptomantis_gadingensis
		Leptomantis_gauni
		Leptomantis_harrissoni
		Leptomantis_malkmusi
		Leptomantis_penanorum
		Leptomantis_pseudacutirostris
		Leptomantis_robinsonii
		Leptomantis_rufipes
		Liuixalus_calcarius
		Liuixalus_feii
		Liuixalus_hainanus
		Liuixalus_ocellatus
		Liuixalus_romeri
		Liuixalus_shiwandashan
		Mercurana_myristicapalustris
		Nasutixalus_jerdonii
		Nasutixalus_medogensis
		Nasutixalus_yingjiangensis
		Nyctixalus_margaritifer
		Nyctixalus_pictus
		Nyctixalus_spinosus
		Philautus_abditus
		Philautus_acutirostris
		Philautus_acutus
		Philautus_amabilis
		Philautus_amoenus
		Philautus_aurantium
		Philautus_aurifasciatus
		Philautus_bunitus
		Philautus_cardamonus
		Philautus_catbaensis
		Philautus_cinerascens
		Philautus_cornutus
		Philautus_davidlabangi
		Philautus_disgregus
		Philautus_erythrophthalmus
		Philautus_everetti
		Philautus_garo
		Philautus_gunungensis
		Philautus_hosii
		Philautus_ingeri
		Philautus_jacobsoni
		Philautus_juliandringi
		Philautus_kakipanjang
		Philautus_kempiae
		Philautus_kempii
		Philautus_kerangae
		Philautus_larutensis
		Philautus_leitensis
		Philautus_longicrus
		Philautus_macroscelis
		Philautus_maosonensis
		Philautus_microdiscus
		Philautus_mjobergi
		Philautus_namdaphaensis
		Philautus_nephophilus
		Philautus_nianeae
		Philautus_pallidipes
		Philautus_petersi
		Philautus_poecilius
		Philautus_polymorphus
		Philautus_refugii
		Philautus_saueri
		Philautus_schmackeri
		Philautus_surdus
		Philautus_surrufus
		Philautus_tectus
		Philautus_thamyridion
		Philautus_tytthus
		Philautus_umbra
		Philautus_ventrimaculatus
		Philautus_vermiculatus
		Philautus_worcesteri
		Polypedates_assamensis
		Polypedates_bengalensis
		Polypedates_braueri
		Polypedates_colletti
		Polypedates_cruciger
		Polypedates_discantus
		Polypedates_hecticus
		Polypedates_himalayensis
		Polypedates_impresus
		Polypedates_insularis
		Polypedates_iskandari
		Polypedates_leucomystax
		Polypedates_macrotis
		Polypedates_maculatus
		Polypedates_megacephalus
		Polypedates_mutus
		Polypedates_occidentalis
		Polypedates_otilophus
		Polypedates_pseudocruciger
		Polypedates_pseudotilophus
		Polypedates_ranwellai
		Polypedates_subansiriensis
		Polypedates_taeniatus
		Polypedates_teraiensis
		Polypedates_zed
		Pseudohphilautus_cf_folicola2
		Pseudophilautus_abundus
		Pseudophilautus_alto
		Pseudophilautus_amboli
		Pseudophilautus_asankai
		Pseudophilautus_auratus
		Pseudophilautus_bambaradeniyai
		Pseudophilautus_caeruleus
		Pseudophilautus_cavirostris
		Pseudophilautus_cf_mooreorum
		Pseudophilautus_conniffae
		Pseudophilautus_cuspis
		Pseudophilautus_dayawansai
		Pseudophilautus_decoris
		Pseudophilautus_dilmah
		Pseudophilautus_femoralis
		Pseudophilautus_fergusonianus
		Pseudophilautus_folicola
		Pseudophilautus_frankenbergi
		Pseudophilautus_fulvus
		Pseudophilautus_hallidayi
		Pseudophilautus_hankeni
		Pseudophilautus_hoffmanni
		Pseudophilautus_hoipolloi
		Pseudophilautus_hypomelas
		Pseudophilautus_jagathgunawardanai
		Pseudophilautus_kani
		Pseudophilautus_karunarathnai
		Pseudophilautus_limbus
		Pseudophilautus_lunatus
		Pseudophilautus_macropus
		Pseudophilautus_microtympanum
		Pseudophilautus_mittermeieri
		Pseudophilautus_mooreorum
		Pseudophilautus_nemus
		Pseudophilautus_newtonjayawardanei
		Pseudophilautus_ocularis
		Pseudophilautus_papillosus
		Pseudophilautus_pleurotaenia
		Pseudophilautus_poppiae
		Pseudophilautus_popularis
		Pseudophilautus_procax
		Pseudophilautus_puranappu
		Pseudophilautus_regius
		Pseudophilautus_reticulatus
		Pseudophilautus_rus
		Pseudophilautus_samarakoon
		Pseudophilautus_sarasinorum
		Pseudophilautus_schmarda
		Pseudophilautus_schneideri
		Pseudophilautus_semiruber
		Pseudophilautus_silus
		Pseudophilautus_silvaticus
		Pseudophilautus_simba
		Pseudophilautus_singu
		Pseudophilautus_sirilwijesundarai
		Pseudophilautus_sordidus
		Pseudophilautus_steineri
		Pseudophilautus_stellatus
		Pseudophilautus_stictomerus
		Pseudophilautus_stuarti
		Pseudophilautus_tanu
		Pseudophilautus_viridis
		Pseudophilautus_wynaadensis
		Pseudophilautus_zorro
		Pseudophilautus_cf_folicola1
		Pseudophilautus_cf_frankenbergi
		Pseudophilautus_cf_popularis
		Raorchestes_agasthyaensis
		Raorchestes_akroparallagi
		Raorchestes_andersoni
		Raorchestes_anili
		Raorchestes_annandalii
		Raorchestes_archeos
		Raorchestes_aureus
		Raorchestes_beddomii
		Raorchestes_blandus
		Raorchestes_bobingeri
		Raorchestes_bombayensis
		Raorchestes_cangyuanensis
		Raorchestes_chalazodes
		Raorchestes_charius
		Raorchestes_chlorosomma
		Raorchestes_chotta
		Raorchestes_chromasynchysi
		Raorchestes_coonoorensis
		Raorchestes_crustai
		Raorchestes_dubois
		Raorchestes_echinatus
		Raorchestes_flaviocularis
		Raorchestes_flaviventris
		Raorchestes_ghatei
		Raorchestes_glandulosus
		Raorchestes_graminirupes
		Raorchestes_griet
		Raorchestes_gryllus
		Raorchestes_hassanensis
		Raorchestes_honnametti
		Raorchestes_indigo
		Raorchestes_jayarami
		Raorchestes_johnceei
		Raorchestes_kadalarensis
		Raorchestes_kaikatti
		Raorchestes_kakachi
		Raorchestes_lechiya
		Raorchestes_leucolatus
		Raorchestes_longchuanensis
		Raorchestes_luteolus
		Raorchestes_manipurensis
		Raorchestes_manohari
		Raorchestes_marki
		Raorchestes_menglaensis
		Raorchestes_munnarensis
		Raorchestes_nerostagona
		Raorchestes_ochlandrae
		Raorchestes_parvulus
		Raorchestes_ponmudi
		Raorchestes_primarrumpfi
		Raorchestes_ravii
		Raorchestes_resplendens
		Raorchestes_rezakhani
		Raorchestes_sahai
		Raorchestes_sanctisilvaticus
		Raorchestes_shillongensis
		Raorchestes_signatus
		Raorchestes_silentvalley
		Raorchestes_sushili
		Raorchestes_theuerkaufi
		Raorchestes_thodai
		Raorchestes_tinniens
		Raorchestes_travancoricus
		Raorchestes_tuberohumerus
		Raorchestes_uthamani
		Rhacophorus_annamensis
		Rhacophorus_baluensis
		Rhacophorus_barisani
		Rhacophorus_bengkuluensis
		Rhacophorus_bifasciatus
		Rhacophorus_bipunctatus
		Rhacophorus_borneensis
		Rhacophorus_calcadensis
		Rhacophorus_calcaneus
		Rhacophorus_catamitus
		Rhacophorus_edentulus
		Rhacophorus_exechopygus
		Rhacophorus_georgii
		Rhacophorus_helenae
		Rhacophorus_hoabinhensis
		Rhacophorus_hoanglienensis
		Rhacophorus_indonesiensis
		Rhacophorus_kio
		Rhacophorus_laoshan
		Rhacophorus_larissae
		Rhacophorus_lateralis
		Rhacophorus_malabaricus
		Rhacophorus_margaritifer
		Rhacophorus_marmoridorsum
		Rhacophorus_modestus
		Rhacophorus_monticola
		Rhacophorus_nigropalmatus
		Rhacophorus_norhayatii
		Rhacophorus_orlovi
		Rhacophorus_pardalis
		Rhacophorus_poecilonotus
		Rhacophorus_pseudomalabaricus
		Rhacophorus_reinwardtii
		Rhacophorus_rhodopus
		Rhacophorus_robertingeri
		Rhacophorus_spelaeus
		Rhacophorus_subansiriensis
		Rhacophorus_translineatus
		Rhacophorus_tuberculatus
		Rhacophorus_turpes
		Rhacophorus_vampyrus
		Rhacophorus_vanbanicus
		Rhacophorus_verrucopus
		Rhacophorus_viridimaculatus
		Rohanixalus_baladika
		Rohanixalus_hansenae
		Rohanixalus_marginis
		Rohanixalus_nauli
		Rohanixalus_punctatus
		Rohanixalus_senapatiensis
		Rohanixalus_shyamrupus
		Rohanixalus_vittatus
		Taruga_eques
		Taruga_fastigo
		Taruga_longinasus
		Theloderma_albopunctatum
		Theloderma_annae
		Theloderma_asperum
		Theloderma_auratum
		Theloderma_baibungense
		Theloderma_bicolor
		Theloderma_corticale
		Theloderma_gordoni
		Theloderma_horridum
		Theloderma_lacustrinum
		Theloderma_laeve
		Theloderma_lateriticum
		Theloderma_leporosum
		Theloderma_licin
		Theloderma_moloch
		Theloderma_nagalandense
		Theloderma_nebulosum
		Theloderma_palliatum
		Theloderma_petilum
		Theloderma_phrynoderma
		Theloderma_pyaukkya
		Theloderma_rhododiscus
		Theloderma_ryabovi
		Theloderma_stellatum
		Theloderma_truongsonensis
		Theloderma_vietnamense
		Zhangixalus_achantharrhena
		Zhangixalus_arboreus
		Zhangixalus_arvalis
		Zhangixalus_aurantiventris
		Zhangixalus_burmanus
		Zhangixalus_chenfui
		Zhangixalus_dennysi
		Zhangixalus_dorsoviridis
		Zhangixalus_duboisi
		Zhangixalus_dugritei
		Zhangixalus_dulitensis
		Zhangixalus_feae
		Zhangixalus_hongchibaensis
		Zhangixalus_hui
		Zhangixalus_hungfuensis
		Zhangixalus_jarujini
		Zhangixalus_leucofasciatus
		Zhangixalus_lishuiensis
		Zhangixalus_minimus
		Zhangixalus_moltrechti
		Zhangixalus_nigropunctatus
		Zhangixalus_omeimontis
		Zhangixalus_owstoni
		Zhangixalus_pachyproctus
		Zhangixalus_pinglongensis
		Zhangixalus_prasinatus
		Zhangixalus_prominanus
		Zhangixalus_puerensis
		Zhangixalus_schlegelii
		Zhangixalus_smaragdinus
		Zhangixalus_suffry
		Zhangixalus_taipeianus
		Zhangixalus_viridis
		Zhangixalus_wui
		Zhangixalus_yaoshanensis
		Zhangixalus_yinggelingensis
		Zhangixalus_zhoukaiyae
		Spinomantis_fimbriatus
		Boophis_goudotii
		Tsingymantis_antitra
		Laliostoma_labrosum
		Liuixalus_sp
		Theloderma_sp1
		Theloderma_sp2
		Pseudophilautus_sp
		Raorchestes_sp
		Polypedates_sp
		Rhacophorus_sp
		;
End;
Begin trees;
	Translate
		1 Beddomixalus_bijui,
		2 Buergeria_buergeri,
		3 Buergeria_japonica,
		4 Buergeria_otai,
		5 Buergeria_oxycephalus,
		6 Buergeria_robusta,
		7 Chirixalus_cherrapunjiae,
		8 Chirixalus_doriae,
		9 Chirixalus_dudhwaensis,
		10 Chirixalus_nongkhorensis,
		11 Chirixalus_simus,
		12 Chirixalus_trilaksonoi,
		13 Chiromantis_kelleri,
		14 Chiromantis_petersii,
		15 Chiromantis_rufescens,
		16 Chiromantis_xerampelina,
		17 Feihlya_samkosensis,
		18 Feihyla_fuhua,
		19 Feihyla_inexpectata,
		20 Feihyla_kajau,
		21 Feihyla_palpebralis,
		22 Feihyla_vittiger,
		23 Ghatixalus_asterops,
		24 Ghatixalus_magnus,
		25 Ghatixalus_variabilis,
		26 Gracixalus_ananjevae,
		27 Gracixalus_carinensis,
		28 Gracixalus_gracilipes,
		29 Gracixalus_guangdongensis,
		30 Gracixalus_jinggangensis,
		31 Gracixalus_jinxiuensis,
		32 Gracixalus_lumarius,
		33 Gracixalus_medogensis,
		34 Gracixalus_nonggangensis,
		35 Gracixalus_quangi,
		36 Gracixalus_quyeti,
		37 Gracixalus_sapaensis,
		38 Gracixalus_seesom,
		39 Gracixalus_supercornutus,
		40 Gracixalus_tianlinensis,
		41 Gracixalus_trieng,
		42 Gracixalus_yunnanensis,
		43 Kurixalus_absconditus,
		44 Kurixalus_appendiculatus,
		45 Kurixalus_baliogaster,
		46 Kurixalus_banaensis,
		47 Kurixalus_berylliniris,
		48 Kurixalus_bisacculus,
		49 Kurixalus_chaseni,
		50 Kurixalus_eiffingeri,
		51 Kurixalus_gracilloides,
		52 Kurixalus_hainanus,
		53 Kurixalus_idiootocus,
		54 Kurixalus_lenquanensis,
		55 Kurixalus_motokawai,
		56 Kurixalus_naso,
		57 Kurixalus_odontotarsus,
		58 Kurixalus_verrucosus,
		59 Kurixalus_viridescens,
		60 Kurixalus_wangi,
		61 Kurixalus_yangi,
		62 Leptomantis_angulirostris,
		63 Leptomantis_belalongensis,
		64 Leptomantis_bimaculatus,
		65 Leptomantis_cyanopunctatus,
		66 Leptomantis_fasciatus,
		67 Leptomantis_gadingensis,
		68 Leptomantis_gauni,
		69 Leptomantis_harrissoni,
		70 Leptomantis_malkmusi,
		71 Leptomantis_penanorum,
		72 Leptomantis_pseudacutirostris,
		73 Leptomantis_robinsonii,
		74 Leptomantis_rufipes,
		75 Liuixalus_calcarius,
		76 Liuixalus_feii,
		77 Liuixalus_hainanus,
		78 Liuixalus_ocellatus,
		79 Liuixalus_romeri,
		80 Liuixalus_shiwandashan,
		81 Mercurana_myristicapalustris,
		82 Nasutixalus_jerdonii,
		83 Nasutixalus_medogensis,
		84 Nasutixalus_yingjiangensis,
		85 Nyctixalus_margaritifer,
		86 Nyctixalus_pictus,
		87 Nyctixalus_spinosus,
		88 Philautus_abditus,
		89 Philautus_acutirostris,
		90 Philautus_acutus,
		91 Philautus_amabilis,
		92 Philautus_amoenus,
		93 Philautus_aurantium,
		94 Philautus_aurifasciatus,
		95 Philautus_bunitus,
		96 Philautus_cardamonus,
		97 Philautus_catbaensis,
		98 Philautus_cinerascens,
		99 Philautus_cornutus,
		100 Philautus_davidlabangi,
		101 Philautus_disgregus,
		102 Philautus_erythrophthalmus,
		103 Philautus_everetti,
		104 Philautus_garo,
		105 Philautus_gunungensis,
		106 Philautus_hosii,
		107 Philautus_ingeri,
		108 Philautus_jacobsoni,
		109 Philautus_juliandringi,
		110 Philautus_kakipanjang,
		111 Philautus_kempiae,
		112 Philautus_kempii,
		113 Philautus_kerangae,
		114 Philautus_larutensis,
		115 Philautus_leitensis,
		116 Philautus_longicrus,
		117 Philautus_macroscelis,
		118 Philautus_maosonensis,
		119 Philautus_microdiscus,
		120 Philautus_mjobergi,
		121 Philautus_namdaphaensis,
		122 Philautus_nephophilus,
		123 Philautus_nianeae,
		124 Philautus_pallidipes,
		125 Philautus_petersi,
		126 Philautus_poecilius,
		127 Philautus_polymorphus,
		128 Philautus_refugii,
		129 Philautus_saueri,
		130 Philautus_schmackeri,
		131 Philautus_surdus,
		132 Philautus_surrufus,
		133 Philautus_tectus,
		134 Philautus_thamyridion,
		135 Philautus_tytthus,
		136 Philautus_umbra,
		137 Philautus_ventrimaculatus,
		138 Philautus_vermiculatus,
		139 Philautus_worcesteri,
		140 Polypedates_assamensis,
		141 Polypedates_bengalensis,
		142 Polypedates_braueri,
		143 Polypedates_colletti,
		144 Polypedates_cruciger,
		145 Polypedates_discantus,
		146 Polypedates_hecticus,
		147 Polypedates_himalayensis,
		148 Polypedates_impresus,
		149 Polypedates_insularis,
		150 Polypedates_iskandari,
		151 Polypedates_leucomystax,
		152 Polypedates_macrotis,
		153 Polypedates_maculatus,
		154 Polypedates_megacephalus,
		155 Polypedates_mutus,
		156 Polypedates_occidentalis,
		157 Polypedates_otilophus,
		158 Polypedates_pseudocruciger,
		159 Polypedates_pseudotilophus,
		160 Polypedates_ranwellai,
		161 Polypedates_subansiriensis,
		162 Polypedates_taeniatus,
		163 Polypedates_teraiensis,
		164 Polypedates_zed,
		165 Pseudohphilautus_cf_folicola2,
		166 Pseudophilautus_abundus,
		167 Pseudophilautus_alto,
		168 Pseudophilautus_amboli,
		169 Pseudophilautus_asankai,
		170 Pseudophilautus_auratus,
		171 Pseudophilautus_bambaradeniyai,
		172 Pseudophilautus_caeruleus,
		173 Pseudophilautus_cavirostris,
		174 Pseudophilautus_cf_mooreorum,
		175 Pseudophilautus_conniffae,
		176 Pseudophilautus_cuspis,
		177 Pseudophilautus_dayawansai,
		178 Pseudophilautus_decoris,
		179 Pseudophilautus_dilmah,
		180 Pseudophilautus_femoralis,
		181 Pseudophilautus_fergusonianus,
		182 Pseudophilautus_folicola,
		183 Pseudophilautus_frankenbergi,
		184 Pseudophilautus_fulvus,
		185 Pseudophilautus_hallidayi,
		186 Pseudophilautus_hankeni,
		187 Pseudophilautus_hoffmanni,
		188 Pseudophilautus_hoipolloi,
		189 Pseudophilautus_hypomelas,
		190 Pseudophilautus_jagathgunawardanai,
		191 Pseudophilautus_kani,
		192 Pseudophilautus_karunarathnai,
		193 Pseudophilautus_limbus,
		194 Pseudophilautus_lunatus,
		195 Pseudophilautus_macropus,
		196 Pseudophilautus_microtympanum,
		197 Pseudophilautus_mittermeieri,
		198 Pseudophilautus_mooreorum,
		199 Pseudophilautus_nemus,
		200 Pseudophilautus_newtonjayawardanei,
		201 Pseudophilautus_ocularis,
		202 Pseudophilautus_papillosus,
		203 Pseudophilautus_pleurotaenia,
		204 Pseudophilautus_poppiae,
		205 Pseudophilautus_popularis,
		206 Pseudophilautus_procax,
		207 Pseudophilautus_puranappu,
		208 Pseudophilautus_regius,
		209 Pseudophilautus_reticulatus,
		210 Pseudophilautus_rus,
		211 Pseudophilautus_samarakoon,
		212 Pseudophilautus_sarasinorum,
		213 Pseudophilautus_schmarda,
		214 Pseudophilautus_schneideri,
		215 Pseudophilautus_semiruber,
		216 Pseudophilautus_silus,
		217 Pseudophilautus_silvaticus,
		218 Pseudophilautus_simba,
		219 Pseudophilautus_singu,
		220 Pseudophilautus_sirilwijesundarai,
		221 Pseudophilautus_sordidus,
		222 Pseudophilautus_steineri,
		223 Pseudophilautus_stellatus,
		224 Pseudophilautus_stictomerus,
		225 Pseudophilautus_stuarti,
		226 Pseudophilautus_tanu,
		227 Pseudophilautus_viridis,
		228 Pseudophilautus_wynaadensis,
		229 Pseudophilautus_zorro,
		230 Pseudophilautus_cf_folicola1,
		231 Pseudophilautus_cf_frankenbergi,
		232 Pseudophilautus_cf_popularis,
		233 Raorchestes_agasthyaensis,
		234 Raorchestes_akroparallagi,
		235 Raorchestes_andersoni,
		236 Raorchestes_anili,
		237 Raorchestes_annandalii,
		238 Raorchestes_archeos,
		239 Raorchestes_aureus,
		240 Raorchestes_beddomii,
		241 Raorchestes_blandus,
		242 Raorchestes_bobingeri,
		243 Raorchestes_bombayensis,
		244 Raorchestes_cangyuanensis,
		245 Raorchestes_chalazodes,
		246 Raorchestes_charius,
		247 Raorchestes_chlorosomma,
		248 Raorchestes_chotta,
		249 Raorchestes_chromasynchysi,
		250 Raorchestes_coonoorensis,
		251 Raorchestes_crustai,
		252 Raorchestes_dubois,
		253 Raorchestes_echinatus,
		254 Raorchestes_flaviocularis,
		255 Raorchestes_flaviventris,
		256 Raorchestes_ghatei,
		257 Raorchestes_glandulosus,
		258 Raorchestes_graminirupes,
		259 Raorchestes_griet,
		260 Raorchestes_gryllus,
		261 Raorchestes_hassanensis,
		262 Raorchestes_honnametti,
		263 Raorchestes_indigo,
		264 Raorchestes_jayarami,
		265 Raorchestes_johnceei,
		266 Raorchestes_kadalarensis,
		267 Raorchestes_kaikatti,
		268 Raorchestes_kakachi,
		269 Raorchestes_lechiya,
		270 Raorchestes_leucolatus,
		271 Raorchestes_longchuanensis,
		272 Raorchestes_luteolus,
		273 Raorchestes_manipurensis,
		274 Raorchestes_manohari,
		275 Raorchestes_marki,
		276 Raorchestes_menglaensis,
		277 Raorchestes_munnarensis,
		278 Raorchestes_nerostagona,
		279 Raorchestes_ochlandrae,
		280 Raorchestes_parvulus,
		281 Raorchestes_ponmudi,
		282 Raorchestes_primarrumpfi,
		283 Raorchestes_ravii,
		284 Raorchestes_resplendens,
		285 Raorchestes_rezakhani,
		286 Raorchestes_sahai,
		287 Raorchestes_sanctisilvaticus,
		288 Raorchestes_shillongensis,
		289 Raorchestes_signatus,
		290 Raorchestes_silentvalley,
		291 Raorchestes_sushili,
		292 Raorchestes_theuerkaufi,
		293 Raorchestes_thodai,
		294 Raorchestes_tinniens,
		295 Raorchestes_travancoricus,
		296 Raorchestes_tuberohumerus,
		297 Raorchestes_uthamani,
		298 Rhacophorus_annamensis,
		299 Rhacophorus_baluensis,
		300 Rhacophorus_barisani,
		301 Rhacophorus_bengkuluensis,
		302 Rhacophorus_bifasciatus,
		303 Rhacophorus_bipunctatus,
		304 Rhacophorus_borneensis,
		305 Rhacophorus_calcadensis,
		306 Rhacophorus_calcaneus,
		307 Rhacophorus_catamitus,
		308 Rhacophorus_edentulus,
		309 Rhacophorus_exechopygus,
		310 Rhacophorus_georgii,
		311 Rhacophorus_helenae,
		312 Rhacophorus_hoabinhensis,
		313 Rhacophorus_hoanglienensis,
		314 Rhacophorus_indonesiensis,
		315 Rhacophorus_kio,
		316 Rhacophorus_laoshan,
		317 Rhacophorus_larissae,
		318 Rhacophorus_lateralis,
		319 Rhacophorus_malabaricus,
		320 Rhacophorus_margaritifer,
		321 Rhacophorus_marmoridorsum,
		322 Rhacophorus_modestus,
		323 Rhacophorus_monticola,
		324 Rhacophorus_nigropalmatus,
		325 Rhacophorus_norhayatii,
		326 Rhacophorus_orlovi,
		327 Rhacophorus_pardalis,
		328 Rhacophorus_poecilonotus,
		329 Rhacophorus_pseudomalabaricus,
		330 Rhacophorus_reinwardtii,
		331 Rhacophorus_rhodopus,
		332 Rhacophorus_robertingeri,
		333 Rhacophorus_spelaeus,
		334 Rhacophorus_subansiriensis,
		335 Rhacophorus_translineatus,
		336 Rhacophorus_tuberculatus,
		337 Rhacophorus_turpes,
		338 Rhacophorus_vampyrus,
		339 Rhacophorus_vanbanicus,
		340 Rhacophorus_verrucopus,
		341 Rhacophorus_viridimaculatus,
		342 Rohanixalus_baladika,
		343 Rohanixalus_hansenae,
		344 Rohanixalus_marginis,
		345 Rohanixalus_nauli,
		346 Rohanixalus_punctatus,
		347 Rohanixalus_senapatiensis,
		348 Rohanixalus_shyamrupus,
		349 Rohanixalus_vittatus,
		350 Taruga_eques,
		351 Taruga_fastigo,
		352 Taruga_longinasus,
		353 Theloderma_albopunctatum,
		354 Theloderma_annae,
		355 Theloderma_asperum,
		356 Theloderma_auratum,
		357 Theloderma_baibungense,
		358 Theloderma_bicolor,
		359 Theloderma_corticale,
		360 Theloderma_gordoni,
		361 Theloderma_horridum,
		362 Theloderma_lacustrinum,
		363 Theloderma_laeve,
		364 Theloderma_lateriticum,
		365 Theloderma_leporosum,
		366 Theloderma_licin,
		367 Theloderma_moloch,
		368 Theloderma_nagalandense,
		369 Theloderma_nebulosum,
		370 Theloderma_palliatum,
		371 Theloderma_petilum,
		372 Theloderma_phrynoderma,
		373 Theloderma_pyaukkya,
		374 Theloderma_rhododiscus,
		375 Theloderma_ryabovi,
		376 Theloderma_stellatum,
		377 Theloderma_truongsonensis,
		378 Theloderma_vietnamense,
		379 Zhangixalus_achantharrhena,
		380 Zhangixalus_arboreus,
		381 Zhangixalus_arvalis,
		382 Zhangixalus_aurantiventris,
		383 Zhangixalus_burmanus,
		384 Zhangixalus_chenfui,
		385 Zhangixalus_dennysi,
		386 Zhangixalus_dorsoviridis,
		387 Zhangixalus_duboisi,
		388 Zhangixalus_dugritei,
		389 Zhangixalus_dulitensis,
		390 Zhangixalus_feae,
		391 Zhangixalus_hongchibaensis,
		392 Zhangixalus_hui,
		393 Zhangixalus_hungfuensis,
		394 Zhangixalus_jarujini,
		395 Zhangixalus_leucofasciatus,
		396 Zhangixalus_lishuiensis,
		397 Zhangixalus_minimus,
		398 Zhangixalus_moltrechti,
		399 Zhangixalus_nigropunctatus,
		400 Zhangixalus_omeimontis,
		401 Zhangixalus_owstoni,
		402 Zhangixalus_pachyproctus,
		403 Zhangixalus_pinglongensis,
		404 Zhangixalus_prasinatus,
		405 Zhangixalus_prominanus,
		406 Zhangixalus_puerensis,
		407 Zhangixalus_schlegelii,
		408 Zhangixalus_smaragdinus,
		409 Zhangixalus_suffry,
		410 Zhangixalus_taipeianus,
		411 Zhangixalus_viridis,
		412 Zhangixalus_wui,
		413 Zhangixalus_yaoshanensis,
		414 Zhangixalus_yinggelingensis,
		415 Zhangixalus_zhoukaiyae,
		416 Spinomantis_fimbriatus,
		417 Boophis_goudotii,
		418 Tsingymantis_antitra,
		419 Laliostoma_labrosum,
		420 Liuixalus_sp,
		421 Theloderma_sp1,
		422 Theloderma_sp2,
		423 Pseudophilautus_sp,
		424 Raorchestes_sp,
		425 Polypedates_sp,
		426 Rhacophorus_sp
		;
tree TREE1 = [&R] (((((5[&length_range={0.01366683,15.6093},height_95%_HPD={0.0,1.7400000011491557E-5},length_95%_HPD={0.02037483,11.59824},IgrBrlens{all}_range={0.0144049,16.15213},length=4.703023166856832,IgrBrlens{all}_median=4.0685795,length_median=4.016925499999999,IgrBrlens{all}=4.761603874180283,IgrBrlens{all}_95%_HPD={0.0144049,11.60477},height_median=9.300000002099296E-6,height_range={0.…
End;
