# Supplementary material for: The role of climate and islands in species diversification and reproductive-mode evolution of Old World tree frogs
Source: Commun Biol. 2022 Apr 11;5:347. doi: 10.1038/s42003-022-03292-1 (PMC9001633; doi:10.1038/s42003-022-03292-1)
Supplement: Supplementary file 6 — Supplementary Data 4 [file 42003_2022_3292_MOESM6_ESM.csv]

Species	PC1	PC2	PC3	Elevation (m)	Distribution	Island_Mainland	Reproduction
Beddomixalus_bijui	-0.274858206	-0.057272712	-0.567284348	1415	Peninsular India	Mainland	GN
Buergeria_buergeri	-6.041522256	-0.897278091	0.20032233	663.3928571	East/Southeast Asia	Island	AQ
Buergeria_japonica	-0.350006394	1.373157436	0.165379431	272.8694362	East/Southeast Asia	Island	AQ
Buergeria_otai	-0.08540599	3.197815259	-1.366673949	161	East/Southeast Asia	Island	AQ
Buergeria_oxycephalus	-0.434358462	1.763759659	1.961181296	330.1111111	East/Southeast Asia	Island	AQ
Buergeria_robusta	0.833382984	-0.443157168	-0.094548133	94	East/Southeast Asia	Island	AQ
Chirixalus_cherrapunjiae	-0.774405383	7.078650937	-17.96866724	1204	East/Southeast Asia	Mainland	FN
Chirixalus_doriae	-0.812620101	2.583758166	1.930148525	1630	East/Southeast Asia	Mainland	FN
Chirixalus_dudhwaensis	-1.907921625	4.717361305	2.431255527	161.5	Himalaya	Mainland	FN
Chirixalus_nongkhorensis	-1.120146413	1.83468731	1.44276786	722.7083333	East/Southeast Asia, Sundalad	Mainland,Island	FN
Chirixalus_simus	-1.034863369	2.728591031	2.329324004	61	Peninsular India	Mainland	FN
Chirixalus_trilaksonoi	4.844900066	-0.345623809	-0.431485975	191	Sundaland	Island	FN
Chiromantis_kelleri	0.138326851	1.763617426	4.58496135	573	Africa	Mainland	FN
Chiromantis_petersii	-0.029693839	1.04029737	3.65752888	851.0227273	Africa	Mainland	FN
Chiromantis_rufescens	2.030319121	0.821250887	1.270725155	343.8076923	Africa	Mainland	FN
Chiromantis_xerampelina	-1.613523403	1.18212763	3.462982365	125	Africa	Mainland	FN
Feihlya_samkosensis	1.20117868	1.350259847	1.014973772	562	East/Southeast Asia	Mainland	FN
Feihyla_fuhua	-1.958794529	1.210452982	1.17755049	858	East/Southeast Asia	Mainland	GN
Feihyla_inexpectata	2.064792952	-3.547008311	0.030616623	1383	Sundaland	Island	GN
Feihyla_kajau	3.666691632	-2.650797132	-0.024933076	875	Sundaland	Island	GN
Feihyla_palpebralis	-0.935692253	-0.232017616	1.111829348	859	East/Southeast Asia	Mainland	GN
Feihyla_vittiger	-0.834538867	-3.339021543	-1.782905	1891	Sundaland	Island	FN
Ghatixalus_asterops	-1.938171885	-3.01137349	-0.075270287	2177	Peninsular India	Mainland	FN
Ghatixalus_magnus	-0.189170072	-0.042089052	-0.540963062	1365	Peninsular India	Mainland	FN
Ghatixalus_variabilis	-2.437195958	-2.40209406	0.17441022	2025	Peninsiular India	Mainland	FN
Gracixalus_ananjevae	-0.664967411	1.778823373	1.316571746	482	East/Southeast Asia	Mainland	GN
Gracixalus_carinensis	-1.319802112	2.046237239	1.915055239	719	East/Southeast Asia	Mainland	GN
Gracixalus_gracilipes	-3.970237955	-0.429108489	-0.618899779	1712.125	East/Southeast Asia	Mainland	GN
Gracixalus_guangdongensis	-3.836275198	-0.616031643	-0.490438295	1507	East/Southeast Asia	Mainland	GN
Gracixalus_jinggangensis	-5.500669351	-1.249295893	-0.048577659	1355	East/Southeast Asia	Mainland	GN
Gracixalus_jinxiuensis	-2.920902063	1.356549734	1.51590162	480.75	East/Southeast Asia	Mainland	GN
Gracixalus_lumarius	-1.169431515	0.995210757	-1.037919307	1220	East/Southeast Asia	Mainland	GN
Gracixalus_medogensis	-5.003264497	0.501066362	0.278008015	1879	Himalaya	Mainland	GN
Gracixalus_nonggangensis	-1.731681791	2.193088664	2.345767358	308	East/Southeast Asia	Mainland	GN
Gracixalus_quangi	-1.845009761	1.211267474	0.867269938	953	East/Southeast Asia	Mainland	GN
Gracixalus_quyeti	-2.486369957	0.328416236	-1.057766206	1489	East/Southeast Asia	Mainland	GN
Gracixalus_sapaensis	-4.105060023	-0.757662577	-1.708193556	1969	East/Southeast Asia	Mainland	GN
Gracixalus_seesom	-0.691154498	1.41918091	1.426061208	1022	East/Southeast Asia	Mainland	GN
Gracixalus_supercornutus	-1.626854942	0.135236279	-0.399148717	1444	East/Southeast Asia	Mainland	GN
Gracixalus_tianlinensis	-5.186110109	-0.890950794	0.148744222	1851	East/Southeast Asia	Mainland	GN
Gracixalus_trieng	-2.3694424	-0.232741034	-2.464566919	1908	East/Southeast Asia	Mainland	GN
Gracixalus_yunnanensis	-4.156188173	-0.281312387	0.591688433	1843	East/Southeast Asia	Mainland	GN
Kurixalus_absconditus	4.780324011	-0.115515784	0.374539621	31	Sundaland	Island	GN
Kurixalus_appendiculatus	3.740698599	-0.291586951	0.107543325	260.5714286	Sundaland	Island	GN
Kurixalus_baliogaster	-1.237268949	0.32270779	-0.423482607	1354	East/Southeast Asia	Mainland	GN
Kurixalus_banaensis	-0.512191379	1.284498706	0.494390677	835.8333333	East/Southeast Asia	Mainland	GN
Kurixalus_berylliniris	-0.906412397	0.768581466	-2.435474705	885	East/Southeast Asia	Island	GN
Kurixalus_bisacculus	-0.859279609	1.771955668	0.269521366	755.1666667	East/Southeast Asia	Mainland	GN
Kurixalus_chaseni	3.833472116	-2.027736405	0.985795519	539	Sundaland	Island	GN
Kurixalus_eiffingeri	-0.684169789	0.165665801	-0.670530939	469.5	East/Southeast Asia	Island	GN
Kurixalus_gracilloides	-0.595638254	2.314631579	1.770418629	305	East/Southeast Asia	Mainland	GN
Kurixalus_hainanus	-1.014172109	0.74707412	0.820244986	804	East/Southeast Asia	Mainland,Island	GN
Kurixalus_idiootocus	-0.438671636	1.163339456	-0.041220311	286.5294118	East/Southeast Asia	Mainland	GN
Kurixalus_lenquanensis	-3.379426772	-0.080719496	1.153798032	1656	East/Southeast Asia	Mainland	GN
Kurixalus_motokawai	-1.313511164	0.360144996	-0.231681695	1292	East/Southeast Asia	Mainland	GN
Kurixalus_naso	-1.83857392	3.420822135	-2.504666559	562	Himalaya	Mainland	GN
Kurixalus_odontotarsus	-1.9802675	1.253322727	1.327590144	936.6363636	East/Southeast Asia	Mainland	GN
Kurixalus_verrucosus	-1.332966352	2.811695105	-0.876674312	524	East/Southeast Asia	Mainland	GN
Kurixalus_viridescens	-1.0017532	-1.129974935	1.273651319	1402	East/Southeast Asia	Mainland	GN
Kurixalus_wangi	0.155761029	2.273708284	-2.362236068	440	East/Southeast Asia	Island	GN
Kurixalus_yangi	-1.916288296	2.839843056	1.460510308	355	East/Southeast Asia	Mainland	GN
Leptomantis_angulirostris	1.296410118	-3.581116938	-0.035092385	1580	Sundaland	Island	FN
Leptomantis_belalongensis	5.814494292	-1.542721844	-0.53259089	247	Sundaland	Island	FN
Leptomantis_bimaculatus	2.873701376	-0.849364149	0.570998832	697	Sundaland	Island	FN
Leptomantis_cyanopunctatus	1.245714644	3.566281274	0.210652394	93	Sundaland	Island	FN
Leptomantis_fasciatus	4.206752369	-2.013584414	-0.820553137	199	Sundaland	Island	FN
Leptomantis_gadingensis	2.857638523	-3.701446901	-1.009626376	1272	Sundaland	Island	FN
Leptomantis_gauni	4.23290903	-1.437557469	1.426137431	288	Sundaland	Island	FN
Leptomantis_harrissoni	-5.04892236	-1.33009127	0.512567342	2111	Sundaland	Island	FN
Leptomantis_malkmusi	3.694149375	-1.479903859	1.074993176	517	Sundaland	Island	FN
Leptomantis_penanorum	3.377060209	-3.28021052	-0.708007468	1095	Sundaland	Island	FN
Leptomantis_pseudacutirostris	1.610784162	-1.854263843	0.761961326	1018	Sundaland	Island	FN
Leptomantis_robinsonii	2.360470379	0.125058284	1.022364186	584	Sundaland	Island	FN
Leptomantis_rufipes	3.715941024	-1.05652306	1.122230034	447	Sundaland	Island	FN
Liuixalus_calcarius	-0.818427302	2.849980661	1.143695548	143	East/Southeast Asia	Mainland	AQ
Liuixalus_feii	-2.812709586	1.174227792	1.629947981	560	East/Southeast Asia	Mainland	AQ
Liuixalus_hainanus	-1.284953041	0.48955913	0.568814179	989	East/Southeast Asia	Island	AQ
Liuixalus_ocellatus	-1.284953041	0.48955913	0.568814179	989	East/Southeast Asia	Island	AQ
Liuixalus_romeri	-1.162766533	2.19381407	0.41891781	650	East/Southeast Asia	Island	AQ
Liuixalus_shiwandashan	-2.749646304	0.880505212	0.213732366	899	East/Southeast Asia	Mainland	AQ
Mercurana_myristicapalustris	0.262015108	0.261329201	0.219631226	1289	Peninsular India	Mainland	GN
Nasutixalus_jerdonii	-1.952316157	0.465129861	-1.814654182	1423	Himalaya	Mainland	GN
Nasutixalus_medogensis	-4.70169873	0.801791634	0.12558738	1729	Himalaya	Mainland	GN
Nasutixalus_yingjiangensis	-4.029709118	0.135840459	0.085234806	1508	East/Southeast Asia	Mainland	GN
Nyctixalus_margaritifer	3.020656999	-0.709969812	0.118229542	514	Sundaland	Island	GN
Nyctixalus_pictus	4.163085913	-0.343901901	0.136516965	249.974359	Sundaland	Island	GN
Nyctixalus_spinosus	2.785892211	-1.168491282	0.584170664	739.8333333	Sundaland	Island	GN
Philautus_abditus	0.020214135	2.160757163	0.028910442	606.5	East/Southeast Asia	Mainland	DD
Philautus_acutirostris	2.106198241	-1.827651871	-0.226307918	1186	Sundaland	Island	DD
Philautus_acutus	2.93102004	-3.575703166	-0.692920135	1270	Sundaland	Island	DD
Philautus_amabilis	-0.276849899	-3.304228887	0.201364267	2019	Sundaland	Island	DD
Philautus_amoenus	-2.560145589	-6.786520499	-1.973743741	3405	Sundaland	Island	DD
Philautus_aurantium	1.934558038	-2.905227001	0.332952741	1273.5	Sundaland	Island	DD
Philautus_aurifasciatus	1.072274661	-2.096627529	-1.418133678	1255.916667	Sundaland	Island	DD
Philautus_bunitus	1.446002604	-2.359633164	0.544781395	1266.6	Sundaland	Island	DD
Philautus_cardamonus	-0.885031811	-1.018830804	0.396345454	1606	East/Southeast Asia	Mainland	DD
Philautus_catbaensis	-0.754461579	2.9023366	1.115687059	114	East/Southeast Asia	Island	DD
Philautus_cinerascens	1.107714805	4.133211751	0.462849451	50	East/Southeast Asia	Mainland	DD
Philautus_cornutus	0.097479782	-2.967312855	-0.073437914	1644	Sundaland	Island	DD
Philautus_davidlabangi	5.217841066	0.158850268	-2.363443067	224	Sundaland	Island	DD
Philautus_disgregus	5.116486338	-1.142827815	0.180732532	164.5	Sundaland	Island	DD
Philautus_erythrophthalmus	1.874601903	-3.880977954	-0.497546609	1632	Sundaland	Island	DD
Philautus_everetti	0.679674642	-1.822827218	0.518649644	1347.333333	Sundaland	Island	DD
Philautus_garo	-0.548154662	3.772909341	-0.822155337	222	Peninsular India	Mainland	DD
Philautus_gunungensis	1.962440172	-2.847987097	0.382451007	1262	Sundaland	Island	DD
Philautus_hosii	4.501712981	-1.504249746	0.488953674	345.375	Sundaland	Island	DD
Philautus_ingeri	2.044923758	-2.84062513	0.375955515	1161	Sundaland	Island	DD
Philautus_jacobsoni	-0.723381206	-2.359220718	-1.949425073	1698	Sundaland	Island	DD
Philautus_juliandringi	3.673804483	-2.941452247	-0.478575371	964	Sundaland	Island	DD
Philautus_kakipanjang	3.820977616	-1.052734766	-1.639190118	707	Sundaland	Island	DD
Philautus_kempiae	-0.548154662	3.772909341	-0.822155337	222	Peninsular India	Mainland	DD
Philautus_kempii	-9.114160677	-3.941557991	0.136562088	3906	Himalaya	Mainland	DD
Philautus_kerangae	2.903327565	-3.463359278	-0.599168285	1247	Sundaland	Island	DD
Philautus_larutensis	-1.407035349	-4.396523478	-1.085611338	2426	Sundaland	Island	DD
Philautus_leitensis	2.991632403	-0.962323474	0.737883649	613	Sundaland	Island	DD
Philautus_longicrus	1.914703662	-0.142137884	1.522305892	631	Sundaland	Island	DD
Philautus_macroscelis	-3.25624879	-7.403714742	-2.407234666	3659	Sundaland	Island	DD
Philautus_maosonensis	-2.125240673	2.044580746	1.554540677	515	East/Southeast Asia	Mainland	DD
Philautus_microdiscus	-3.578468473	1.457168831	-1.160358146	1261	Himalaya	Mainland	DD
Philautus_mjobergi	2.572705958	-2.229337064	0.700997866	967	Sundaland	Island	DD
Philautus_namdaphaensis	-4.587608216	-0.010362357	-1.484998516	1949	Himalaya	Mainland	DD
Philautus_nephophilus	1.430048067	-3.490729585	0.096767252	1531	Sundaland	Island	DD
Philautus_nianeae	-0.716086553	2.901775401	-0.223769265	582	East/Southeast Asia	Mainland	DD
Philautus_pallidipes	-0.919943118	-3.499167586	-2.554107166	2058	Sundaland	Island	DD
Philautus_petersi	2.572705958	-2.229337064	0.700997866	967	Sundaland	Island	DD
Philautus_poecilius	4.503252597	-0.225806314	-1.059182125	308	Sundaland	Island	DD
Philautus_polymorphus	-0.476795941	-4.018068786	-1.641160913	2156	Sundaland	Island	DD
Philautus_refugii	3.043878216	-2.76426265	0.054149402	1008.5	Sundaland	Island	DD
Philautus_saueri	-3.67234659	-7.733011542	-2.643628947	3810	Sundaland	Island	DD
Philautus_schmackeri	1.186261487	-0.157777906	-0.223142129	1067	Sundaland	Island	DD
Philautus_surdus	2.231757298	2.99534987	1.454177536	9	Sundaland	Island	DD
Philautus_surrufus	0.67952321	-3.336896207	-1.497565866	1874	Sundaland	Island	DD
Philautus_tectus	4.41627407	-1.111748576	1.425313004	192	Sundaland	Island	DD
Philautus_thamyridion	1.760166477	-2.506328071	-1.405045715	1265	Sundaland	Island	DD
Philautus_tytthus	-2.369920047	2.169563086	-1.702834311	831	East/Southeast Asia	Mainland	DD
Philautus_umbra	2.644435518	-3.759708046	-0.75223133	1403	Sundaland	Island	DD
Philautus_ventrimaculatus	-1.319323955	-4.723212779	-2.052428637	2473	Sundaland	Island	DD
Philautus_vermiculatus	3.230745388	-1.43189183	-1.286993884	822	Sundaland	Island	DD
Philautus_worcesteri	5.215125185	-0.06851068	-0.97140527	41	Sundaland	Island	DD
Polypedates_assamensis	-1.551225023	2.970957127	-1.046661236	450	Himalaya	Mainland	FN
Polypedates_bengalensis	-0.586573073	3.728384651	2.955619497	7	Peninsular India	Mainland	FN
Polypedates_braueri	-0.559448108	1.539688826	0.333936099	265.1847826	East/Southeast Asia	Mainland	FN
Polypedates_colletti	4.683943749	-0.51101717	0.349389793	134.4090909	Sundaland	Island	FN
Polypedates_cruciger	3.412773205	0.578900645	1.293176135	162.75	Peninsular India	Island	FN
Polypedates_discantus	2.918614976	1.41816355	2.094457153	94	Sundaland	Island	FN
Polypedates_hecticus	4.052855426	-0.077575689	-0.279379934	219	Sundaland	Island	FN
Polypedates_himalayensis	-4.816875967	0.374893644	-1.292893046	1208	Himalaya, Peninsular India	Mainland	FN
Polypedates_impresus	-2.929310834	0.90431554	1.125717392	1300	East/Southeast Asia	Mainland	FN
Polypedates_insularis	3.278636099	-0.40543412	0.95621295	481	East/Southeast Asia	Island	FN
Polypedates_iskandari	2.71242504	-1.149004512	2.548619911	518	Sundaland	Island	FN
Polypedates_leucomystax	1.610412494	1.444007784	0.872226591	1500	Sundaland, East/Southeast Asia, Himalaya	Mainland,Island	FN
Polypedates_macrotis	4.037315452	-0.207571514	0.111225848	296.0540541	Sundaland, East/Southeast Asia	Mainland,Island	FN
Polypedates_maculatus	0.158526115	2.403042079	1.07509332	597.4285714	Peninsular India, Himalaya, East/Southeast Asia	Mainland,Island	FN
Polypedates_megacephalus	-0.865797487	1.540916753	1.035532284	1600	East/Southeast Asia	Mainland	FN
Polypedates_mutus	-1.605336228	2.507017348	0.54264858	580.5172414	East/Southeast Asia	Mainland	FN
Polypedates_occidentalis	3.110206687	3.17407111	-0.834278441	873	Sundaland	Island	FN
Polypedates_otilophus	4.706780105	-0.662740768	-0.266565248	278	Sundaland	Island	FN
Polypedates_pseudocruciger	2.977977079	2.778368538	0.733846891	28.33333333	Peninsular India	Mainland	FN
Polypedates_pseudotilophus	2.460181447	-1.203701729	0.574840736	716	Sundaland	Island	FN
Polypedates_ranwellai	4.419328048	0.969794829	-0.541031554	75	Peninsular India	Island	FN
Polypedates_subansiriensis	-3.904258436	0.735029777	-0.175780022	1559	Himalaya	Mainland	FN
Polypedates_taeniatus	-2.175742058	3.831577171	1.13903989	361	Himalaya	Mainland	FN
Polypedates_teraiensis	-1.545193552	4.176469456	0.244950301	206	Himalaya	Mainland	FN
Polypedates_zed	-2.191195506	3.872518922	1.007318914	353	Himalaya	Mainland	FN
Pseudohphilautus_cf_folicola2	-1.03237762	-3.190578768	-0.073622834	1994	Peninsular India	Island	DD
Pseudophilautus_abundus	4.22005548	0.243633877	-0.552220893	173.6666667	Peninsular India	Island	DD
Pseudophilautus_alto	4.155788949	0.31801063	0.349567719	16	Peninsular India	Island	DD
Pseudophilautus_amboli	1.335841451	4.582624756	-4.128205597	873	Peninsular India	Mainland	DD
Pseudophilautus_asankai	1.716878163	-1.210785885	-0.056039421	958.6666667	Peninsular India	Island	DD
Pseudophilautus_auratus	1.91377954	-1.600909969	-0.165550838	981.6666667	Peninsular India	Island	DD
Pseudophilautus_bambaradeniyai	4.452392392	1.166843335	-0.936190833	53	Peninsular India	Island	DD
Pseudophilautus_caeruleus	0.729250413	-1.737020728	-0.161377577	1309	Peninsular India	Island	DD
Pseudophilautus_cavirostris	3.364709827	-0.19373718	-0.511107223	470.2857143	Peninsular India	Island	DD
Pseudophilautus_cf_mooreorum	0.708816781	-1.195382928	-0.446598671	1260	Peninsular India	Island	DD
Pseudophilautus_conniffae	4.326461765	0.142087787	0.377922168	64	Peninsular India	Island	DD
Pseudophilautus_cuspis	3.242940304	-1.031938382	-0.595892316	640.6666667	Peninsular India	Island	DD
Pseudophilautus_dayawansai	-0.384045148	-2.37696744	-0.39455826	1763	Peninsular India	Island	DD
Pseudophilautus_decoris	2.94473916	-0.727365232	0.08591404	547.5	Peninsular India	Island	DD
Pseudophilautus_dilmah	0.991124916	-2.137850259	-0.296945111	1350	Peninsular India	Island	DD
Pseudophilautus_femoralis	0.647186378	-2.094989228	-0.163935152	1408	Peninsular India	Island	DD
Pseudophilautus_fergusonianus	2.170611569	0.743020247	1.94667031	337	Peninsular India	Island	DD
Pseudophilautus_folicola	4.385928248	0.323849379	-0.53049935	113.75	Peninsular India	Island	DD
Pseudophilautus_frankenbergi	-0.840434662	-2.922773449	-0.078809769	1864.5	Peninsular India	Island	DD
Pseudophilautus_fulvus	0.917764181	-0.797018144	-0.407168531	1188	Peninsular India	Island	DD
Pseudophilautus_hallidayi	1.522545421	-0.610275941	1.025361834	856.5	Peninsular India	Island	DD
Pseudophilautus_hankeni	0.513793421	-1.392807357	-0.456013315	1389	Peninsular India	Island	DD
Pseudophilautus_hoffmanni	1.445127833	-1.35745258	-0.436012659	1157.5	Peninsular India	Island	DD
Pseudophilautus_hoipolloi	3.604119428	-0.052160044	0.473510018	255.75	Peninsular India	Island	DD
Pseudophilautus_hypomelas	0.893315603	-1.233341153	-0.676595841	1223	Peninsular India	Island	DD
Pseudophilautus_jagathgunawardanai	-0.187176446	-2.166358138	-0.476871245	1666	Peninsular India	Island	DD
Pseudophilautus_kani	0.55154639	2.628485775	-0.633315692	750	Peninsular India	Mainland	DD
Pseudophilautus_karunarathnai	0.676495246	-1.405999701	-0.660669088	1338	Peninsular India	Island	DD
Pseudophilautus_limbus	4.533107461	0.353208961	-0.058045396	44	Peninsular India	Island	DD
Pseudophilautus_lunatus	1.868510676	-1.577396807	-0.032938593	976	Peninsular India	Island	DD
Pseudophilautus_macropus	-0.649932768	-2.790045201	-0.049032424	1819	Peninsular India	Island	DD
Pseudophilautus_microtympanum	-1.027209206	-3.220959317	-0.076467501	2012.5	Peninsular India	Island	DD
Pseudophilautus_mittermeieri	4.125658936	0.156778973	0.076632493	99	Peninsular India	Island	DD
Pseudophilautus_mooreorum	1.722559776	-1.452652901	-0.494713856	1099	Peninsular India	Island	DD
Pseudophilautus_nemus	4.003798989	-0.506604752	-0.991944772	303	Peninsular India	Island	DD
Pseudophilautus_newtonjayawardanei	0.364259593	-1.800796887	-0.545769196	1451	Peninsular India	Island	DD
Pseudophilautus_ocularis	4.389128178	-0.050230963	-0.52218403	230	Peninsular India	Island	DD
Pseudophilautus_papillosus	3.223717065	-0.767458875	-0.326495928	516	Peninsular India	Island	DD
Pseudophilautus_pleurotaenia	2.592216157	0.036144021	0.290234218	571.5	Peninsular India	Island	DD
Pseudophilautus_poppiae	2.304135234	-1.297320841	-0.126648318	877	Peninsular India	Island	DD
Pseudophilautus_popularis	4.293183801	0.92597549	-0.838740604	99.25	Peninsular India	Island	DD
Pseudophilautus_procax	1.554029116	-1.780160998	0.041541383	1125	Peninsular India	Island	DD
Pseudophilautus_puranappu	-0.73333583	-2.766955232	-0.265986637	1883	Peninsular India	Island	DD
Pseudophilautus_regius	2.658695974	0.974465744	1.211302093	339.5	Peninsular India	Island	DD
Pseudophilautus_reticulatus	3.473054863	-0.230970805	-0.685418462	483.8	Peninsular India	Island	DD
Pseudophilautus_rus	2.7376111	-0.032154269	-0.395882815	622.6666667	Peninsular India	Island	DD
Pseudophilautus_samarakoon	0.676495246	-1.405999701	-0.660669088	1338	Peninsular India	Island	DD
Pseudophilautus_sarasinorum	2.407239197	-0.145774978	0.866625068	590	Peninsular India	Island	DD
Pseudophilautus_schmarda	0.623814242	-1.985113147	0.008171979	1354	Peninsular India	Island	DD
Pseudophilautus_schneideri	3.734904104	-0.937478668	-1.083770836	552	Peninsular India	Island	DD
Pseudophilautus_semiruber	-0.793702563	-3.065312079	0.033954184	1893	Peninsular India	Island	DD
Pseudophilautus_silus	-0.172099361	-2.289625746	-0.034593058	1648	Peninsular India	Island	DD
Pseudophilautus_silvaticus	1.742152015	-1.710961858	-0.095956375	1051.666667	Peninsular India	Island	DD
Pseudophilautus_simba	1.150604083	-1.975123056	0.128111358	1216	Peninsular India	Island	DD
Pseudophilautus_singu	4.233331141	-0.056527111	-0.147452257	154	Peninsular India	Island	DD
Pseudophilautus_sirilwijesundarai	-0.384045148	-2.37696744	-0.39455826	1763	Peninsular India	Island	DD
Pseudophilautus_sordidus	4.051387136	-0.125499983	-0.924999446	326.8	Peninsular India	Island	DD
Pseudophilautus_steineri	1.679516647	-1.39441511	-0.381557913	1115	Peninsular India	Island	DD
Pseudophilautus_stellatus	2.746218412	-0.056065026	-1.16953277	686	Peninsular India	Island	DD
Pseudophilautus_stictomerus	4.098250562	-0.275294331	-0.506092224	288.5	Peninsular India	Island	DD
Pseudophilautus_stuarti	1.679516647	-1.39441511	-0.381557913	1115	Peninsular India	Island	DD
Pseudophilautus_tanu	4.533107461	0.353208961	-0.058045396	44	Peninsular India	Island	DD
Pseudophilautus_viridis	-0.274055173	-2.772937593	-0.08331013	1742.5	Peninsular India	Island	DD
Pseudophilautus_wynaadensis	1.086842533	1.006389755	1.895617403	670.5	Peninsular India	Mainland	DD
Pseudophilautus_zorro	2.531361504	-0.516375824	0.72047217	627	Peninsular India	Island	DD
Pseudophilautus_cf_folicola1	-1.03237762	-3.190578768	-0.073622834	1994	Peninsular India	Island	DD
Pseudophilautus_cf_frankenbergi	-1.03237762	-3.190578768	-0.073622834	1994	Peninsular India	Island	DD
Pseudophilautus_cf_popularis	1.656757467	-1.737705933	0.000608905	1058	Peninsular India	Island	DD
Raorchestes_agasthyaensis	2.715610975	1.23699973	2.216662463	143	Peninsular India	Mainland	DD
Raorchestes_akroparallagi	0.606144155	2.625661595	-0.561782456	750	Peninsular India	Mainland	DD
Raorchestes_andersoni	-4.488908121	0.611060378	-0.866095285	1752	East/Southeast Asia, Himalaya	Mainland	DD
Raorchestes_anili	0.567746933	2.768359978	-1.578606806	850	Peninsular India	Mainland	DD
Raorchestes_annandalii	-2.476493629	2.215088338	-3.804803278	1208	Himalaya	Mainland	DD
Raorchestes_archeos	1.36008216	0.110612798	1.433875292	847	Peninsular India	Mainland	DD
Raorchestes_aureus	-0.847257209	-1.20679397	0.341743255	1452	Peninsular India	Mainland	DD
Raorchestes_beddomii	0.917277746	-0.615456508	1.558585618	1004	Peninsular India	Mainland	DD
Raorchestes_blandus	3.820948988	3.66088088	-1.207086086	55	Peninsular India	Mainland	DD
Raorchestes_bobingeri	2.748332888	1.294782056	2.8175519	45	Peninsular India	Mainland	DD
Raorchestes_bombayensis	0.503424407	3.737855405	-1.950538972	906	Peninsular India	Mainland	DD
Raorchestes_cangyuanensis	-3.379466306	0.659939568	1.270841708	1362	East/Southeast Asia	Mainland	DD
Raorchestes_chalazodes	-0.366984413	-0.173458199	-0.83367917	1456	Peninsular India	Mainland	DD
Raorchestes_charius	-0.907505804	1.310085234	0.200077876	1333	Peninsular India	Mainland	DD
Raorchestes_chlorosomma	-0.748420685	-0.529852794	-0.897705121	1606	Peninsular India	Mainland	DD
Raorchestes_chotta	1.512499182	0.031954947	1.736146242	702	Peninsular India	Mainland	DD
Raorchestes_chromasynchysi	3.443091888	4.184783515	-2.224846926	47	Peninsular India	Mainland	DD
Raorchestes_coonoorensis	2.330345522	3.008442978	0.585804936	353	Peninsular India	Mainland	DD
Raorchestes_crustai	2.715610975	1.23699973	2.216662463	143	Peninsular India	Mainland	DD
Raorchestes_dubois	-2.014628611	-2.861744807	-0.569940493	2122.5	Peninsular India	Mainland	DD
Raorchestes_echinatus	-1.490239552	0.939993691	-0.862159167	1609	Peninsular India	Mainland	DD
Raorchestes_flaviocularis	-0.306483634	-0.711823251	-0.195407915	1517	Peninsular India	Mainland	DD
Raorchestes_flaviventris	-0.925136081	-0.747723425	-0.785195907	1653	Peninsular India	Mainland	DD
Raorchestes_ghatei	0.371058653	3.224775624	-2.184173199	1110	Peninsular India	Mainland	DD
Raorchestes_glandulosus	-0.116641885	1.273646569	0.287837507	1070.4	Peninsular India	Mainland	DD
Raorchestes_graminirupes	2.748332888	1.294782056	2.8175519	45	Peninsular India	Mainland	DD
Raorchestes_griet	-0.602381132	-0.10580534	-1.453171028	1534	Peninsular India	Mainland	DD
Raorchestes_gryllus	-0.997037783	-0.553551695	1.164378085	1296	East/Southeast Asia	Mainland	DD
Raorchestes_hassanensis	2.774406305	3.621318578	1.429877298	92	Peninsular India	Mainland	DD
Raorchestes_honnametti	-1.623962464	-0.819231002	1.996262104	1544	Peninsular India	Mainland	DD
Raorchestes_indigo	0.029908181	2.071657902	-7.011128533	1808	Peninsular India	Mainland	DD
Raorchestes_jayarami	-0.748420685	-0.529852794	-0.897705121	1606	Peninsular India	Mainland	DD
Raorchestes_johnceei	2.715610975	1.23699973	2.216662463	143	Peninsular India	Mainland	DD
Raorchestes_kadalarensis	-0.553843312	-0.079144835	-1.415421933	1518	Peninsular India	Mainland	DD
Raorchestes_kaikatti	2.719659038	3.243194035	1.563100232	128	Peninsular India	Mainland	DD
Raorchestes_kakachi	0.336396994	-1.278157065	1.122664846	1344	Peninsular India	Mainland	DD
Raorchestes_lechiya	-2.071148095	-1.296273343	-1.367161686	1956	Peninsular India	Mainland	DD
Raorchestes_leucolatus	0.487584481	0.771324002	1.405810998	926	Peninsular India	Mainland	DD
Raorchestes_longchuanensis	-2.770139766	0.895833142	0.903591345	1093.75	East/Southeast Asia	Mainland	DD
Raorchestes_luteolus	1.636936542	3.449391359	-3.998793798	840.3333333	Peninsular India	Mainland	DD
Raorchestes_manipurensis	-1.61007936	2.066054289	0.925840931	592	Peninsular India	Mainland	DD
Raorchestes_manohari	1.592106606	0.082227679	1.968798257	700	Peninsular India	Mainland	DD
Raorchestes_marki	2.990222857	3.481687716	0.626977786	89	Peninsular India	Mainland	DD
Raorchestes_menglaensis	-2.305821584	0.875272282	1.177610243	1023	East/Southeast Asia	Mainland	DD
Raorchestes_munnarensis	-0.577611987	-0.189769607	-1.317323076	1546	Peninsular India	Mainland	DD
Raorchestes_nerostagona	0.612458193	2.713598605	-1.068805757	793.3333333	Peninsular India	Mainland	DD
Raorchestes_ochlandrae	3.317054223	4.149411313	-1.977705891	79	Peninsular India	Mainland	DD
Raorchestes_parvulus	-1.929785994	0.817932894	2.905477126	1286	East/Southeast Asia	Mainland	DD
Raorchestes_ponmudi	1.197398966	-0.221294631	1.434638038	869	Peninsular India	Mainland	DD
Raorchestes_primarrumpfi	-2.866984485	-2.413182231	-1.478086568	2360	Peninsular India	Mainland	DD
Raorchestes_ravii	3.077284495	5.218700834	-9.488041682	810	Peninsular India	Mainland	DD
Raorchestes_resplendens	-1.259890313	-0.804047749	-2.018787518	1685	Peninsular India	Mainland	DD
Raorchestes_rezakhani	-1.083457027	3.354254649	0.752017743	51	East/Southeast Asia	Mainland	DD
Raorchestes_sahai	-4.030046963	0.843845051	-1.675644182	1594	Himalaya	Mainland	DD
Raorchestes_sanctisilvaticus	-0.9406992	1.764024848	2.640233452	932	Peninsular India	Mainland	DD
Raorchestes_shillongensis	-1.16640927	4.82523742	-9.759587251	954	East/Southeast Asia, Peninsular India	Mainland	DD
Raorchestes_signatus	-2.261286703	-1.784694576	-0.300598028	1931.8	Peninsular India	Mainland	DD
Raorchestes_silentvalley	-0.876765579	-0.246126424	-0.385611452	1473	Peninsular India	Mainland	DD
Raorchestes_sushili	-0.684674089	-0.261605199	-1.359034805	1582	Peninsular India	Mainland	DD
Raorchestes_theuerkaufi	-0.553843312	-0.079144835	-1.415421933	1518	Peninsular India	Mainland	DD
Raorchestes_thodai	-2.863457792	-2.343289687	-0.480558317	2217	Peninsular India	Mainland	DD
Raorchestes_tinniens	-2.172851959	-1.926909017	0.082062407	1922.333333	Peninsular India	Mainland	DD
Raorchestes_travancoricus	1.545640542	0.966763401	2.925251487	560	Peninsular India	Mainland	DD
Raorchestes_tuberohumerus	1.218940931	3.137923312	-3.642103643	926	Peninsular India	Mainland	DD
Raorchestes_uthamani	0.670450004	-0.000325174	0.723410469	1074	Peninsular India	Mainland	DD
Rhacophorus_annamensis	0.289652452	1.987655261	0.474112555	538.75	East/Southeast Asia	Mainland	FN
Rhacophorus_baluensis	-2.340865596	-6.539322374	-1.884497022	3170	Sundaland	Island	FN
Rhacophorus_barisani	3.514885404	-0.142983828	1.862439424	37	Sundaland	Island	FN
Rhacophorus_bengkuluensis	2.77531487	-1.068022154	0.630898813	581	Sundaland	Island	FN
Rhacophorus_bifasciatus	-3.786624492	-6.494734662	-2.705479914	3474	Sundaland	Island	FN
Rhacophorus_bipunctatus	-1.646037311	1.737093955	-0.206486109	975.75	East/Southeast Asia, Himalaya	Mainland	FN
Rhacophorus_borneensis	2.823507412	-2.875016765	0.253089494	1045	Sundaland	Island	FN
Rhacophorus_calcadensis	-0.185751835	-1.852281543	0.611360963	1552	Peninsular India	Mainland	FN
Rhacophorus_calcaneus	-0.559282571	-0.142971429	1.042509737	1113.25	East/Southeast Asia	Mainland	FN
Rhacophorus_catamitus	0.318899035	-2.825173349	0.224463658	1537.5	Sundaland	Island	FN
Rhacophorus_edentulus	-0.488007976	-1.714875939	-3.731499531	1925	Sundaland	Island	FN
Rhacophorus_exechopygus	0.112726622	1.644732351	0.518250007	520	East/Southeast Asia	Mainland	FN
Rhacophorus_georgii	-0.563500724	-3.822886097	-0.618163128	2121	Sundaland	Island	FN
Rhacophorus_helenae	1.444521217	1.666489272	1.905248755	158	East/Southeast Asia	Mainland	FN
Rhacophorus_hoabinhensis	-2.811315368	0.475578686	0.70877004	1115	East/Southeast Asia	Mainland	FN
Rhacophorus_hoanglienensis	-2.132115221	1.660252278	0.372848115	823.5	East/Southeast Asia	Mainland	FN
Rhacophorus_indonesiensis	3.437698556	-0.829323405	0.431009834	475	Sundaland	Island	FN
Rhacophorus_kio	-0.90564409	1.342644282	1.022961748	811.5833333	East/Southeast Asia	Mainland	FN
Rhacophorus_laoshan	-4.943889617	-0.574142174	0.391919234	1725	East/Southeast Asia	Mainland	FN
Rhacophorus_larissae	-2.239250889	1.92644798	1.808208806	492	East/Southeast Asia	Mainland	FN
Rhacophorus_lateralis	0.370018276	1.862723166	-2.19227506	1118	Peninsular India	Mainland	FN
Rhacophorus_malabaricus	1.872741721	3.919443282	-3.156711847	585.2307692	Peninsular India	Mainland	FN
Rhacophorus_margaritifer	0.697680695	-1.785479959	-1.667256137	1281.166667	Sundaland	Island	FN
Rhacophorus_marmoridorsum	-0.288347671	0.611490094	1.490114974	810	East/Southeast Asia	Mainland	FN
Rhacophorus_modestus	0.912880128	-2.357317351	0.309291864	1312	Sundaland	Island	FN
Rhacophorus_monticola	2.430298937	0.225167004	1.123453353	408	Sundaland	Island	FN
Rhacophorus_nigropalmatus	4.285929008	-0.516265643	1.19290445	140	Sundaland	Island	FN
Rhacophorus_norhayatii	4.264590592	-0.941528693	0.3981699	271	Sundaland	Island	FN
Rhacophorus_orlovi	-0.602953324	2.339362881	0.963602405	508.8	East/Southeast Asia	Mainland	FN
Rhacophorus_pardalis	4.124398913	-0.287155832	-0.720923213	419.5466667	Sundaland	Island	FN
Rhacophorus_poecilonotus	0.613115554	-2.498195504	0.237573957	1409	Sundaland	Island	FN
Rhacophorus_pseudomalabaricus	-1.516665857	-1.5431382	-1.33376937	1932	Peninsular India	Mainland	FN
Rhacophorus_reinwardtii	2.489831164	-0.640414698	-0.231830963	572.84375	Sundaland	Island	FN
Rhacophorus_rhodopus	-2.744252175	1.266426306	-0.11838601	1130	East/Southeast Asia	Mainland,Island	FN
Rhacophorus_robertingeri	-0.828886316	1.074737478	-0.346797576	1062	East/Southeast Asia	Mainland	FN
Rhacophorus_spelaeus	0.061363784	3.805452032	0.544948738	184	East/Southeast Asia	Mainland	FN
Rhacophorus_subansiriensis	-4.753054168	-0.014095183	0.070524645	1926	Himalaya	Mainland	FN
Rhacophorus_translineatus	-7.356546739	-2.251663954	0.771439143	3049	Himalaya, East/Southeast Asia	Mainland	FN
Rhacophorus_tuberculatus	-1.497861525	2.41333802	0.200001862	375	East/Southeast Asia,Peninsular India	Mainland	FN
Rhacophorus_turpes	-2.369920047	2.169563086	-1.702834311	831	East/Southeast Asia	Mainland	FN
Rhacophorus_vampyrus	-1.644366414	-1.375002195	0.591335324	1704	East/Southeast Asia	Mainland	FN
Rhacophorus_vanbanicus	-2.693300202	0.647809642	0.313074897	1117	East/Southeast Asia	Mainland	FN
Rhacophorus_verrucopus	-8.673331421	-3.394450362	0.329969354	3704	Himalaya	Mainland	FN
Rhacophorus_viridimaculatus	-2.142600515	1.99506046	1.12561251	752	East/Southeast Asia	Mainland	FN
Rohanixalus_baladika	3.81791742	-0.26457395	0.69875584	273	Sundaland	Island	FN
Rohanixalus_hansenae	-1.141630893	1.706528615	2.691665817	645.5	East/Southeast Asia, Sundalad	Mainland,Island	GN
Rohanixalus_marginis	2.747277678	1.11025838	2.045974323	192	Sundaland	Island	FN
Rohanixalus_nauli	4.621731361	-0.597849551	-0.259793345	950	Sundaland	Island	FN
Rohanixalus_punctatus	0.764712473	4.441525096	-0.15466191	70	East/Southeast Asia	Mainland	FN
Rohanixalus_senapatiensis	-2.806095218	0.81637616	0.391769408	1156	Peninsular India	Mainland	FN
Rohanixalus_shyamrupus	-3.623651521	1.184360577	-2.042691015	1432	East/Southeast Asia	Mainland	FN
Rohanixalus_vittatus	-1.331985403	3.152625027	-0.445177053	403.8846154	East/Southeast Asia	Mainland,Island	GN
Taruga_eques	0.012368366	-2.052100542	0.738973138	1466.333333	Peninsular India	Island	FN
Taruga_fastigo	1.554029116	-1.780160998	0.041541383	1125	Peninsular India	Island	FN
Taruga_longinasus	2.305372169	-1.089055894	-0.251850376	877.3333333	Peninsular India	Island	FN
Theloderma_albopunctatum	-0.267735032	2.034764157	3.209675981	622	East/Southeast Asia	Mainland	GN
Theloderma_annae	-1.420522556	2.283860988	1.17374587	394	East/Southeast Asia	Mainland	GN
Theloderma_asperum	-1.098072992	1.625511033	0.903370422	647.375	East/Southeast Asia	Mainland	GN
Theloderma_auratum	-0.637307196	0.437091364	1.044582547	1035	East/Southeast Asia	Mainland	GN
Theloderma_baibungense	-6.396258124	-1.302905399	0.649490821	2648	Himalaya, Peninsular India	Mainland	GN
Theloderma_bicolor	-4.41246388	-1.122013472	-1.720747616	2088	East/Southeast Asia	Mainland	GN
Theloderma_corticale	-0.175350326	2.017331803	0.747260682	510	East/Southeast Asia	Mainland	GN
Theloderma_gordoni	-2.753064017	0.982052009	0.116295101	1041	East/Southeast Asia	Mainland	GN
Theloderma_horridum	3.391124467	-1.017664422	0.373953636	517.4	East/Southeast Asia, Sundaland	Mainland,Island	GN
Theloderma_lacustrinum	-0.325390686	3.207281157	0.847426	386	East/Southeast Asia	Mainland	GN
Theloderma_laeve	-1.028333192	0.534815257	0.569689796	1130	East/Southeast Asia	Mainland	GN
Theloderma_lateriticum	-2.744256535	0.751887724	0.063241863	1103	East/Southeast Asia	Mainland	GN
Theloderma_leporosum	2.67063699	-1.797655828	0.117131861	780.5	Sundaland	Island	GN
Theloderma_licin	2.831771715	-0.882803592	0.877600413	556	Sundaland	Island	GN
Theloderma_moloch	-1.682331845	3.616220548	-2.634112877	477	East/Southeast Asia, Himalaya	Mainland	GN
Theloderma_nagalandense	-2.527291682	1.47584872	0.833429203	846	East/Southeast Asia	Mainland	GN
Theloderma_nebulosum	0.315607729	1.344861242	1.410455997	560	East/Southeast Asia	Mainland	GN
Theloderma_palliatum	-1.446018994	-1.186250692	0.827757367	1549	East/Southeast Asia	Mainland	GN
Theloderma_petilum	-2.1455852	0.720203979	1.205931929	1045	East/Southeast Asia	Mainland	GN
Theloderma_phrynoderma	1.181626095	3.482586827	0.214847453	135.3333333	East/Southeast Asia	Mainland	GN
Theloderma_pyaukkya	-1.439277118	3.216873988	1.083244518	199	East/Southeast Asia	Mainland	GN
Theloderma_rhododiscus	-3.56782442	1.162230328	1.900488107	906	East/Southeast Asia	Mainland	GN
Theloderma_ryabovi	-0.999388293	0.436389082	0.378879004	1156	East/Southeast Asia	Mainland	GN
Theloderma_stellatum	-0.783506148	0.630528387	0.954567395	1005	East/Southeast Asia	Mainland	GN
Theloderma_truongsonensis	-0.181983061	1.555321466	0.068120148	646	East/Southeast Asia	Mainland	GN
Theloderma_vietnamense	1.619266413	1.893644387	1.59244269	131	East/Southeast Asia	Mainland	GN
Zhangixalus_achantharrhena	0.44651078	-2.750629648	-0.026846361	1511.5	Sundaland	Island	FN
Zhangixalus_arboreus	-5.369933279	-0.799469554	0.740944685	357.1666667	East/Southeast Asia	Island	FN
Zhangixalus_arvalis	-0.773866758	3.033737463	-0.674182833	192	East/Southeast Asia	Island	FN
Zhangixalus_aurantiventris	-0.633281491	-0.269843208	-1.411875768	617	East/Southeast Asia	Island	FN
Zhangixalus_burmanus	-4.62125232	-0.438518661	-0.08155201	1952	East/Southeast Asia, Himalaya	Mainland	FN
Zhangixalus_chenfui	-5.7331579	-0.248827878	0.969701653	1296.357143	East/Southeast Asia	Mainland	FN
Zhangixalus_dennysi	-3.874021712	0.966115939	1.65372989	520.1363636	East/Southeast Asia	Mainland,Island	FN
Zhangixalus_dorsoviridis	-4.151457165	-0.832325329	-1.657255421	1978	East/Southeast Asia	Mainland	FN
Zhangixalus_duboisi	-4.928068888	-1.649559497	-1.951016058	2353	East/Southeast Asia	Mainland	FN
Zhangixalus_dugritei	-5.734464603	-1.062558016	0.570087805	2031.487179	East/Southeast Asia	Mainland	FN
Zhangixalus_dulitensis	5.264463485	-0.028274174	-0.181184346	300	Sundaland	Island	FN
Zhangixalus_feae	-2.324955376	0.922860637	0.742773206	1137.166667	East/Southeast Asia	Mainland	FN
Zhangixalus_hongchibaensis	-7.242752643	-1.726952997	0.232761738	1898	East/Southeast Asia	Mainland	FN
Zhangixalus_hui	-6.571336841	-1.697012886	0.394383862	2589	East/Southeast Asia	Mainland	FN
Zhangixalus_hungfuensis	-3.910015497	1.316018315	1.629997199	564.6	East/Southeast Asia	Mainland	FN
Zhangixalus_jarujini	0.117580951	3.112163102	2.933115102	187	East/Southeast Asia	Mainland	FN
Zhangixalus_leucofasciatus	-3.952966138	0.584638644	1.422231981	1071	East/Southeast Asia	Mainland	FN
Zhangixalus_lishuiensis	-5.14517732	-0.461575839	0.360727819	1079	East/Southeast Asia	Mainland	FN
Zhangixalus_minimus	-4.195091349	-0.098632854	0.723555633	1115	East/Southeast Asia	Mainland	FN
Zhangixalus_moltrechti	-1.30701527	0.656526431	-0.797393419	740.1969697	East/Southeast Asia	Island	FN
Zhangixalus_nigropunctatus	-5.242326496	-0.593823702	0.714867068	1397.428571	East/Southeast Asia	Mainland	FN
Zhangixalus_omeimontis	-5.826723757	-0.778044291	1.117108395	1564	East/Southeast Asia	Mainland	FN
Zhangixalus_owstoni	0.903062048	-0.153855958	1.149970413	343	East/Southeast Asia	Island	FN
Zhangixalus_pachyproctus	-1.395173543	1.451798167	2.056383536	725	East/Southeast Asia	Mainland	FN
Zhangixalus_pinglongensis	-2.002508672	1.857631837	1.991515082	362	East/Southeast Asia	Mainland	FN
Zhangixalus_prasinatus	0.475957192	0.258957903	-1.102599969	225	East/Southeast Asia	Island	FN
Zhangixalus_prominanus	2.854215061	-1.679122763	-0.292776624	755.5	Sundaland	Island	FN
Zhangixalus_puerensis	-4.478222293	-0.919113112	-0.237697809	2139	East/Southeast Asia	Mainland	FN
Zhangixalus_schlegelii	-5.120338603	-0.163340606	0.508080255	409.25	East/Southeast Asia	Island	FN
Zhangixalus_smaragdinus	-2.278637545	-2.040264096	-1.538422039	1356	Himalaya,East/Southeast Asia	Mainland	FN
Zhangixalus_suffry	-1.048513365	2.817674753	0.642412571	127	East/Southeast Asia	Mainland	FN
Zhangixalus_taipeianus	0.018003103	0.425449515	-0.174650011	282	East/Southeast Asia	Island	FN
Zhangixalus_viridis	-0.093119311	0.235235389	0.968258409	264	East/Southeast Asia	Island	FN
Zhangixalus_wui	-6.99183548	-1.968090772	-0.09506921	1925	East/Southeast Asia	Mainland	FN
Zhangixalus_yaoshanensis	-4.404884695	0.347159919	1.209007604	654	East/Southeast Asia	Mainland	FN
Zhangixalus_yinggelingensis	-2.141178919	-0.077575119	0.166190569	1275	East/Southeast Asia	Island	FN
Zhangixalus_zhoukaiyae	-6.106975947	0.079328175	1.106360253	792	East/Southeast Asia	Mainland	FN
